# Supplementary material for: The TRPM7 channel reprograms cellular glycolysis to drive tumorigenesis and angiogenesis
Source: Cell Death Dis. 2023 Mar 6;14(3):183. doi: 10.1038/s41419-023-05701-7 (PMC9988972; doi:10.1038/s41419-023-05701-7)
Supplement: Supplementary file 3 — Dataset 1 [file 41419_2023_5701_MOESM3_ESM.xlsx]

## Sheet: Sheet1
id	baseMean	baseMean_WT	baseMean_TRPM7_KO	foldChange(TRPM7_KO/WT)(TRPM7_KO/WT)	log2FoldChange	pval	padj	Chromosome	Start Site	End Site	Direction	Length	Name	GO	KEGG	EC	eggNOG	eggNOG_Class	Description	NCBI_GI	UniProtID
ENSG00000059804	1223.67	2403.15	44.1803	0.0183843	-5.76538	0	0	12	7919230	7936187	-	6071	SLC2A3	GO:0005355;GO:0005355;GO:0005355;GO:0005355;GO:0005515;GO:0005536;GO:0005886;GO:0005886;GO:0005887;GO:0005975;GO:0008643;GO:0016020;GO:0016020;GO:0016020;GO:0016021;GO:0016021;GO:0016021;GO:0019852;GO:0022857;GO:0022857;GO:0030667;GO:0035579;GO:0042995;GO:0043204;GO:0043312;GO:0055085;GO:0055085;GO:0070062;GO:0070821;GO:0101003;GO:1904659;GO:1904659;GO:1904659;GO:1904659;GO:1904659;GO:0016020;GO:…	K08142	-	COG0477	G	solute carrier family 2 member 3 [Source:HGNCSymbol;Acc:HGNC:11007]	6515	P11169
ENSG00000095303	2367.44	4629.32	105.554	0.0228011	-5.45475	0	0	9	122370530	122395703	+	5784	PTGS1	GO:0001516;GO:0001516;GO:0004601;GO:0004601;GO:0004666;GO:0004666;GO:0006954;GO:0006954;GO:0006979;GO:0006979;GO:0008217;GO:0008217;GO:0019371;GO:0019371;GO:0020037;GO:0020037;GO:0046872;GO:0055114;GO:0055114;GO:0098869;GO:0001516;GO:0001516;GO:0001516;GO:0004601;GO:0004601;GO:0004601;GO:0004666;GO:0004666;GO:0004666;GO:0004666;GO:0005737;GO:0005737;GO:0005783;GO:0005789;GO:0005789;GO:0005794;GO:…	K00509	EC:1.14.99.1	NOG39991	S	prostaglandin-endoperoxide synthase 1 [Source:HGNCSymbol;Acc:HGNC:9604]	5742	P23219
ENSG00000167772	1441.92	2714.36	169.484	0.0624397	-4.00139	0	0	19	8363289	8374370	+	2475	ANGPTL4	GO:0001525;GO:0001525;GO:0005615;GO:0005615;GO:0043066;GO:0043066;GO:0001525;GO:0001525;GO:0005615;GO:0005615;GO:0043066;GO:0043066;GO:0001525;GO:0001525;GO:0005615;GO:0005615;GO:0043066;GO:0043066;GO:0001525;GO:0001525;GO:0001525;GO:0001666;GO:0001666;GO:0004857;GO:0004857;GO:0005515;GO:0005576;GO:0005576;GO:0005576;GO:0005615;GO:0005615;GO:0005615;GO:0005615;GO:0006629;GO:0019216;GO:0042802;GO:…	K08767	-	NOG281759	-	angiopoietin like 4 [Source:HGNCSymbol;Acc:HGNC:16039]	51129	Q9BY76
ENSG00000170345	7456.86	12792.3	2121.43	0.165837	-2.59216	0	0	14	75278826	75282230	+	3186	FOS	GO:0003677;GO:0003677;GO:0003700;GO:0003700;GO:0005667;GO:0005667;GO:0006357;GO:0006357;GO:0000790;GO:0000978;GO:0000978;GO:0000979;GO:0000981;GO:0000981;GO:0001102;GO:0001228;GO:0001661;GO:0003677;GO:0003677;GO:0003677;GO:0003677;GO:0003677;GO:0003682;GO:0003690;GO:0003700;GO:0003700;GO:0003700;GO:0003700;GO:0003700;GO:0003700;GO:0005515;GO:0005634;GO:0005634;GO:0005634;GO:0005634;GO:0005634;GO:…	K04379	-	NOG258795	-	Fos proto-oncogene, AP-1 transcription factorsubunit [Source:HGNC Symbol;Acc:HGNC:3796]	-	-
ENSG00000197249	2077.53	3890.35	264.704	0.0680411	-3.87745	0	0	14	94376747	94390693	-	4902	SERPINA1	GO:0000139;GO:0002020;GO:0002576;GO:0004867;GO:0004867;GO:0004867;GO:0005515;GO:0005515;GO:0005576;GO:0005576;GO:0005615;GO:0005615;GO:0005615;GO:0005615;GO:0005615;GO:0005783;GO:0005788;GO:0005794;GO:0006888;GO:0006953;GO:0007596;GO:0007599;GO:0010466;GO:0010951;GO:0030134;GO:0030414;GO:0031093;GO:0033116;GO:0042802;GO:0043231;GO:0043312;GO:0043687;GO:0044267;GO:0048208;GO:0062023;GO:0070062;GO:…	K03984	-	COG4826	O	serpin family A member 1 [Source:HGNCSymbol;Acc:HGNC:8941]	5265	P01009;E9KL23
ENSG00000112715	3708.97	6353.02	1064.92	0.167624	-2.5767	1e-302	3e-299	6	43770184	43786487	+	14431	VEGFA	GO:0007165;GO:0008083;GO:0008083;GO:0008083;GO:0008201;GO:0008201;GO:0016020;GO:0016020;GO:0008083;GO:0008201;GO:0016020;GO:0007165;GO:0008083;GO:0008083;GO:0008083;GO:0016020;GO:0016020;GO:0007165;GO:0008083;GO:0008083;GO:0008083;GO:0008201;GO:0008201;GO:0016020;GO:0016020;GO:0007165;GO:0008083;GO:0008083;GO:0008083;GO:0008201;GO:0008201;GO:0016020;GO:0016020;GO:0007165;GO:0008083;GO:0008083;GO:…	K05448	-	NOG73329	-	vascular endothelial growth factor A [Source:HGNCSymbol;Acc:HGNC:12680]	7422	P15692;A0A024RD33
ENSG00000058085	4416.8	1136.36	7697.23	6.77358	2.75992	1.58583e-280	3.70155e-277	1	183186238	183245127	+	6770	LAMC2	GO:0005201;GO:0005576;GO:0005576;GO:0005604;GO:0005604;GO:0007155;GO:0008045;GO:0008201;GO:0008284;GO:0008544;GO:0009887;GO:0009888;GO:0016358;GO:0030198;GO:0030335;GO:0031581;GO:0062023;GO:0005201;GO:0005576;GO:0005576;GO:0005604;GO:0005604;GO:0005607;GO:0005615;GO:0005938;GO:0007155;GO:0008045;GO:0008201;GO:0008284;GO:0008544;GO:0009887;GO:0009888;GO:0016020;GO:0016358;GO:0030198;GO:0030335;GO:…	K06246	-	NOG285700	-	laminin subunit gamma 2 [Source:HGNCSymbol;Acc:HGNC:6493]	3918	Q13753
ENSG00000123358	4844.11	8080.19	1608.03	0.199009	-2.3291	2.90975e-269	5.9428e-266	12	52022832	52059507	+	7295	NR4A1	GO:0003677;GO:0003677;GO:0004879;GO:0004879;GO:0005634;GO:0005634;GO:0006355;GO:0006355;GO:0030522;GO:0000790;GO:0000977;GO:0000978;GO:0000981;GO:0001228;GO:0001938;GO:0002042;GO:0003677;GO:0003677;GO:0003677;GO:0003677;GO:0003677;GO:0003700;GO:0003700;GO:0003707;GO:0003707;GO:0004879;GO:0004879;GO:0004879;GO:0005515;GO:0005634;GO:0005634;GO:0005634;GO:0005634;GO:0005634;GO:0005654;GO:0005654;GO:…	K04465	-	NOG245120	-	nuclear receptor subfamily 4 group A member 1[Source:HGNC Symbol;Acc:HGNC:7980]	3164	P22736;A0A024R126
ENSG00000182378	1998.56	3433.53	563.589	0.164143	-2.60698	1.68338e-258	3.05608e-255	X	276322	303356	+	6065	PLCXD1	GO:0005737;GO:0006629;GO:0006629;GO:0008081;GO:0008081;GO:0006629;GO:0006629;GO:0008081;GO:0008081;GO:0006629;GO:0006629;GO:0008081;GO:0008081;GO:0006629;GO:0006629;GO:0008081;GO:0008081;GO:0005737;GO:0006629;GO:0006629;GO:0008081;GO:0008081;GO:0005737;GO:0006629;GO:0006629;GO:0008081;GO:0008081;GO:0006629;GO:0006629;GO:0008081;GO:0008081;GO:0006629;GO:0006629;GO:0008081;GO:0008081;GO:0006629;GO:…	-	-	NOG311948	-	phosphatidylinositol specific phospholipase C Xdomain containing 1 [Source:HGNC Symbol;Acc:HGNC:23148]	55344	Q9NUJ7
ENSG00000198743	9376.51	15323.2	3429.78	0.223829	-2.15953	8.76372e-258	1.4319e-254	21	34073578	34106260	+	11566	SLC5A3	GO:0005367;GO:0005367;GO:0005412;GO:0005412;GO:0005412;GO:0005886;GO:0005886;GO:0005887;GO:0006020;GO:0006020;GO:0006811;GO:0006814;GO:0007422;GO:0015293;GO:0015798;GO:0015798;GO:0015798;GO:0015798;GO:0015798;GO:0016020;GO:0016020;GO:0016020;GO:0016021;GO:0016021;GO:0016021;GO:0022857;GO:0022857;GO:0043576;GO:0055085;GO:0055085;GO:1904659;	K14383	-	COG4146	R	solute carrier family 5 member 3 [Source:HGNCSymbol;Acc:HGNC:11038]	6526	-
ENSG00000116016	3882.54	6528.93	1236.14	0.189333	-2.401	1.97456e-247	2.93293e-244	2	46293667	46386697	+	7291	EPAS1	GO:0003700;GO:0003700;GO:0005634;GO:0005634;GO:0005634;GO:0005667;GO:0005667;GO:0005737;GO:0005737;GO:0006355;GO:0006355;GO:0046983;GO:0046983;GO:0000790;GO:0000978;GO:0000981;GO:0000981;GO:0000987;GO:0001228;GO:0001525;GO:0001525;GO:0001666;GO:0001666;GO:0001892;GO:0001974;GO:0002027;GO:0003677;GO:0003677;GO:0003677;GO:0003700;GO:0003700;GO:0003700;GO:0005515;GO:0005515;GO:0005515;GO:0005515;GO:…	K09095	-	NOG289264	-	endothelial PAS domain protein 1 [Source:HGNCSymbol;Acc:HGNC:3374]	2034	Q99814;B3KW07
ENSG00000145555	1812.55	540.446	3084.65	5.7076	2.51288	1.44351e-234	1.96546e-231	5	16661907	16936288	-	13982	MYO10	GO:0000166;GO:0001726;GO:0003774;GO:0003774;GO:0003779;GO:0005515;GO:0005515;GO:0005516;GO:0005524;GO:0005524;GO:0005524;GO:0005547;GO:0005730;GO:0005737;GO:0005829;GO:0005829;GO:0005829;GO:0005856;GO:0005856;GO:0005856;GO:0005886;GO:0005886;GO:0005938;GO:0007165;GO:0007165;GO:0008360;GO:0016020;GO:0016459;GO:0016459;GO:0016459;GO:0022409;GO:0030027;GO:0030175;GO:0030507;GO:0030705;GO:0030898;GO:…	K12559	-	COG5022	Z	myosin X [Source:HGNC Symbol;Acc:HGNC:7593]"	4651	Q9HD67
ENSG00000143153	9495.74	15147.1	3844.39	0.253804	-1.97821	5.54234e-219	6.96586e-216	1	169105697	169132722	+	2865	ATP1B1	GO:0001666;GO:0001671;GO:0001671;GO:0005391;GO:0005391;GO:0005391;GO:0005391;GO:0005391;GO:0005515;GO:0005515;GO:0005515;GO:0005524;GO:0005623;GO:0005886;GO:0005886;GO:0005886;GO:0005886;GO:0005886;GO:0005890;GO:0005890;GO:0005890;GO:0005890;GO:0005890;GO:0005890;GO:0005890;GO:0005901;GO:0006811;GO:0006813;GO:0006813;GO:0006813;GO:0006813;GO:0006814;GO:0006814;GO:0006814;GO:0006814;GO:0006874;GO:…	K01540	-	NOG313139	-	ATPase Na+/K+ transporting subunit beta 1[Source:HGNC Symbol;Acc:HGNC:804]	481	P05026;A3KLL5
ENSG00000128242	450.393	850.91	49.8764	0.0586154	-4.09258	5.2527e-218	6.13028e-215	22	30554635	30574665	-	3095	GAL3ST1	GO:0000139;GO:0001733;GO:0001733;GO:0001733;GO:0005794;GO:0005794;GO:0005794;GO:0005887;GO:0006487;GO:0006629;GO:0006665;GO:0008146;GO:0009247;GO:0009247;GO:0016020;GO:0016020;GO:0016021;GO:0016021;GO:0016021;GO:0016740;GO:0000139;GO:0001733;GO:0001733;GO:0001733;GO:0005794;GO:0005794;GO:0005794;GO:0005887;GO:0006487;GO:0006629;GO:0006665;GO:0008146;GO:0009247;GO:0009247;GO:0016020;GO:0016020;GO:…	K01019	EC:2.8.2.11	NOG45565	S	galactose-3-O-sulfotransferase 1 [Source:HGNCSymbol;Acc:HGNC:24240]	9514	Q99999;A0A024R1D7
ENSG00000120738	16630.2	26341.5	6918.85	0.26266	-1.92873	1.80326e-217	1.96423e-214	5	138465479	138469303	+	3137	EGR1	GO:0000122;GO:0000790;GO:0000790;GO:0000976;GO:0000977;GO:0000977;GO:0000977;GO:0000981;GO:0000981;GO:0000981;GO:0001228;GO:0001228;GO:0001666;GO:0001666;GO:0002931;GO:0002931;GO:0003676;GO:0003676;GO:0003677;GO:0003677;GO:0003700;GO:0003700;GO:0005515;GO:0005515;GO:0005634;GO:0005634;GO:0005634;GO:0005634;GO:0005654;GO:0005654;GO:0005737;GO:0005737;GO:0006355;GO:0006357;GO:0006366;GO:0008270;GO:…	K09203	-	COG5048	R	early growth response 1 [Source:HGNCSymbol;Acc:HGNC:3238]	1958	P18146;Q546S1
ENSG00000076716	280.065	551.883	8.24711	0.0149436	-6.06433	6.38478e-212	6.52006e-209	X	133300103	133415489	-	4959	GPC4	GO:0001523;GO:0005576;GO:0005576;GO:0005615;GO:0005634;GO:0005796;GO:0005886;GO:0005886;GO:0006024;GO:0006027;GO:0009897;GO:0009966;GO:0009966;GO:0009986;GO:0016020;GO:0016055;GO:0016477;GO:0031225;GO:0043202;GO:0045202;GO:0045202;GO:0046658;GO:0046658;GO:0060071;GO:0062023;GO:0062023;GO:0070062;GO:0098696;GO:0098696;GO:0098978;GO:0098978;GO:0099026;GO:0099560;GO:0099560;GO:1904929;GO:1905475;GO:…	K08110	-	NOG235988	-	glypican 4 [Source:HGNC Symbol;Acc:HGNC:4452]"	2239	O75487
ENSG00000168209	2999.56	4905.26	1093.86	0.222998	-2.1649	1.4742e-211	1.41688e-208	10	72273924	72276036	+	2054	DDIT4	GO:0001666;GO:0001666;GO:0001666;GO:0001764;GO:0005622;GO:0005737;GO:0005737;GO:0005737;GO:0005739;GO:0005739;GO:0005829;GO:0005829;GO:0005829;GO:0006915;GO:0006915;GO:0007420;GO:0009968;GO:0009968;GO:0010801;GO:0030182;GO:0032006;GO:0032007;GO:0032007;GO:0032007;GO:0032984;GO:0033137;GO:0042771;GO:0042771;GO:0045820;GO:0048011;GO:0051607;GO:0071549;GO:0071889;GO:0071889;GO:0072593;GO:1901216;GO:…	K08270	-	NOG78982	S	DNA damage inducible transcript 4 [Source:HGNCSymbol;Acc:HGNC:24944]	54541	Q9NX09;A0A024QZQ6
ENSG00000130720	744.35	1329.27	159.427	0.119936	-3.05967	2.90446e-208	2.63644e-205	9	130902438	130939286	-	4056	FIBCD1	GO:0005515;GO:0008061;GO:0016020;GO:0016021;GO:0046872;GO:0005515;GO:0008061;GO:0016020;GO:0016021;GO:0046872;GO:0016020;GO:0016021;	-	-	NOG249945	-	fibrinogen C domain containing 1 [Source:HGNCSymbol;Acc:HGNC:25922]	84929	Q8N539
ENSG00000179403	238.42	475.286	1.55378	0.00326914	-8.25687	3.61224e-208	3.10634e-205	1	1434861	1442882	+	5065	VWA1	GO:0003429;GO:0005201;GO:0005576;GO:0005604;GO:0005615;GO:0005615;GO:0005788;GO:0031012;GO:0043687;GO:0044267;GO:0062023;GO:0062023;GO:0070062;GO:0003429;GO:0005201;GO:0005515;GO:0005576;GO:0005576;GO:0005604;GO:0005604;GO:0005614;GO:0005615;GO:0005615;GO:0005788;GO:0030198;GO:0031012;GO:0031012;GO:0042802;GO:0043687;GO:0044267;GO:0048266;GO:0062023;GO:0062023;GO:0070062;	-	-	NOG267735	-	von Willebrand factor A domain containing 1[Source:HGNC Symbol;Acc:HGNC:30910]	64856	Q6PCB0
ENSG00000198910	4682.75	7497.32	1868.18	0.249179	-2.00474	4.156e-203	3.39524e-200	X	153861514	153886173	-	7269	L1CAM	GO:0005515;GO:0005515;GO:0005886;GO:0005886;GO:0005886;GO:0005925;GO:0006935;GO:0007155;GO:0007155;GO:0007156;GO:0007160;GO:0007275;GO:0007399;GO:0007399;GO:0007411;GO:0007411;GO:0008046;GO:0009986;GO:0016020;GO:0016021;GO:0016477;GO:0019904;GO:0030154;GO:0030424;GO:0030424;GO:0030425;GO:0030426;GO:0031175;GO:0042995;GO:0043025;GO:0043025;GO:0044295;GO:0045773;GO:0050808;GO:0050808;GO:0050900;GO:…	K06550	-	NOG293951	-	L1 cell adhesion molecule [Source:HGNCSymbol;Acc:HGNC:6470]	3897	P32004
ENSG00000134202	213.133	426.266	0	0	-Inf	2.92199e-198	2.27345e-195	1	109733932	109741038	-	4750	GSTM3	GO:0004364;GO:0004364;GO:0004364;GO:0004364;GO:0004364;GO:0004364;GO:0004364;GO:0005515;GO:0005515;GO:0005515;GO:0005634;GO:0005737;GO:0005737;GO:0005829;GO:0005829;GO:0006749;GO:0006749;GO:0006749;GO:0008065;GO:0016740;GO:0018916;GO:0019899;GO:0042178;GO:0042802;GO:0042803;GO:0042803;GO:0043295;GO:0043627;GO:0045171;GO:0070062;GO:0070458;GO:1901687;GO:0004364;GO:0004364;GO:0004364;GO:0004364;GO:…	K00799	EC:2.5.1.18	NOG300089	-	glutathione S-transferase mu 3 [Source:HGNCSymbol;Acc:HGNC:4635]	2947	P21266;Q6FGJ9
ENSG00000125740	3867.94	6178.35	1557.53	0.252095	-1.98796	4.44137e-194	3.29853e-191	19	45467995	45475179	+	5553	FOSB	GO:0000122;GO:0000790;GO:0000978;GO:0000981;GO:0000981;GO:0003677;GO:0003677;GO:0003677;GO:0003677;GO:0003700;GO:0003700;GO:0005515;GO:0005634;GO:0005634;GO:0005634;GO:0005634;GO:0005634;GO:0005654;GO:0005654;GO:0006355;GO:0006357;GO:0006357;GO:0006357;GO:0008134;GO:0043231;GO:0000122;GO:0000790;GO:0000978;GO:0000981;GO:0000981;GO:0003677;GO:0003677;GO:0003677;GO:0003677;GO:0003700;GO:0003700;GO:…	K09029	-	NOG257871	-	FosB proto-oncogene, AP-1 transcription factorsubunit [Source:HGNC Symbol;Acc:HGNC:3797]	2354	P53539;A0A024R0P6
ENSG00000164638	1726.65	2845.96	607.332	0.213401	-2.22836	2.52645e-187	1.79477e-184	7	5274369	5306870	+	5811	SLC29A4	GO:0005337;GO:0005337;GO:0008504;GO:0008504;GO:0015844;GO:0016020;GO:0016021;GO:0016021;GO:0016021;GO:0055085;GO:0055085;GO:1901642;GO:1901642;GO:0005337;GO:0005337;GO:0005337;GO:0005886;GO:0005886;GO:0005886;GO:0005886;GO:0008504;GO:0008504;GO:0008504;GO:0008504;GO:0015844;GO:0016020;GO:0016021;GO:0016021;GO:0016021;GO:0016021;GO:0016324;GO:0055085;GO:0055085;GO:1901642;GO:1901642;GO:0005337;GO:…	K03323	-	NOG249415	-	solute carrier family 29 member 4 [Source:HGNCSymbol;Acc:HGNC:23097]	222962	Q7RTT9
ENSG00000125730	19390.9	30005.6	8776.08	0.292481	-1.77359	3.02918e-187	2.06224e-184	19	6677704	6730562	-	8296	C3	GO:0001798;GO:0001934;GO:0001970;GO:0002376;GO:0004866;GO:0004866;GO:0005102;GO:0005515;GO:0005515;GO:0005515;GO:0005515;GO:0005515;GO:0005576;GO:0005576;GO:0005576;GO:0005576;GO:0005576;GO:0005615;GO:0005615;GO:0005615;GO:0005615;GO:0005615;GO:0005788;GO:0005886;GO:0006629;GO:0006631;GO:0006954;GO:0006954;GO:0006954;GO:0006955;GO:0006956;GO:0006956;GO:0006956;GO:0006956;GO:0006956;GO:0006956;GO:…	K03990	-	NOG241555	-	complement C3 [Source:HGNC Symbol;Acc:HGNC:1318]"	718	P01024;B4DR57;V9HWA9
ENSG00000243927	2049.39	3302.93	795.852	0.240953	-2.05317	2.17381e-174	1.42072e-171	21	34073224	34143034	+	4273	MRPS6	GO:0003735;GO:0003735;GO:0003735;GO:0003735;GO:0005515;GO:0005739;GO:0005739;GO:0005743;GO:0005763;GO:0005763;GO:0005840;GO:0005840;GO:0005840;GO:0006412;GO:0006412;GO:0006412;GO:0015935;GO:0019843;GO:0019843;GO:0032543;GO:0070125;GO:0070126;GO:0070181;	K02990	-	NOG283928	-	mitochondrial ribosomal protein S6 [Source:HGNCSymbol;Acc:HGNC:14051]	64968	P82932
ENSG00000185339	476.321	860.101	92.5408	0.107593	-3.21634	9.84336e-169	6.1858e-166	22	30607003	30627271	+	2950	TCN2	GO:0015889;GO:0015889;GO:0031419;GO:0031419;GO:0015889;GO:0015889;GO:0031419;GO:0031419;GO:0005515;GO:0005576;GO:0005576;GO:0005615;GO:0005615;GO:0005768;GO:0006811;GO:0006824;GO:0009235;GO:0015889;GO:0015889;GO:0015889;GO:0015889;GO:0031419;GO:0031419;GO:0031419;GO:0043202;GO:0046872;GO:0005515;GO:0005576;GO:0005576;GO:0005615;GO:0005615;GO:0005768;GO:0006811;GO:0006824;GO:0009235;GO:0015889;GO:…	K14619	-	NOG47054	C	transcobalamin 2 [Source:HGNCSymbol;Acc:HGNC:11653]	6948	P20062
ENSG00000174080	210.653	415.011	6.29507	0.0151684	-6.04278	3.1164e-166	1.88589e-163	11	66563464	66568841	-	2905	CTSF	GO:0004197;GO:0004197;GO:0005615;GO:0005764;GO:0005764;GO:0005764;GO:0006508;GO:0006508;GO:0006508;GO:0006508;GO:0008233;GO:0008234;GO:0008234;GO:0008234;GO:0016787;GO:0019886;GO:0043202;GO:0051603;GO:0062023;GO:0070062;GO:1903561;GO:0006508;GO:0008234;GO:0006508;GO:0006508;GO:0008234;GO:0008234;	K01373	EC:3.4.22.41	COG4870	O	cathepsin F [Source:HGNC Symbol;Acc:HGNC:2531]"	8722	Q9UBX1
ENSG00000114315	4920.88	7623.84	2217.92	0.290919	-1.78131	1.53575e-165	8.96167e-163	3	194136148	194138732	+	2059	HES1	GO:0000122;GO:0000122;GO:0000122;GO:0000122;GO:0000977;GO:0000981;GO:0000981;GO:0001217;GO:0001227;GO:0001227;GO:0001227;GO:0001701;GO:0001889;GO:0003143;GO:0003143;GO:0003151;GO:0003151;GO:0003266;GO:0003281;GO:0003281;GO:0003677;GO:0003677;GO:0003677;GO:0003677;GO:0003677;GO:0005515;GO:0005634;GO:0005634;GO:0005634;GO:0005654;GO:0005654;GO:0005737;GO:0006355;GO:0006355;GO:0006357;GO:0007155;GO:…	K06054	-	NOG319418	-	hes family bHLH transcription factor 1 [Source:HGNCSymbol;Acc:HGNC:5192]	3280	Q14469
ENSG00000104419	3060.05	4792.21	1327.89	0.277093	-1.85156	1.75264e-160	9.87464e-158	8	133237171	133302022	-	9823	NDRG1	GO:0005515;GO:0005515;GO:0005515;GO:0005634;GO:0005737;GO:0005737;GO:0005813;GO:0005815;GO:0005829;GO:0005829;GO:0005829;GO:0005856;GO:0005874;GO:0005886;GO:0005912;GO:0007165;GO:0008017;GO:0010038;GO:0015630;GO:0016020;GO:0017137;GO:0030330;GO:0032287;GO:0032287;GO:0042127;GO:0042127;GO:0042981;GO:0043015;GO:0045296;GO:0045296;GO:0045576;GO:0045576;GO:0048471;GO:0055038;GO:0070062;GO:0071456;GO:…	K18266	-	NOG310435	-	N-myc downstream regulated 1 [Source:HGNCSymbol;Acc:HGNC:7679]	10397	Q92597
ENSG00000116285	11326.2	17187.6	5464.72	0.317945	-1.65315	9.17823e-160	4.99877e-157	1	8004404	8026309	-	4179	ERRFI1	GO:0005096;GO:0005515;GO:0005634;GO:0005737;GO:0005737;GO:0005737;GO:0005829;GO:0005829;GO:0005886;GO:0005886;GO:0007175;GO:0007175;GO:0007175;GO:0016020;GO:0017124;GO:0019900;GO:0019901;GO:0031234;GO:0031234;GO:0031234;GO:0031267;GO:0031953;GO:0032691;GO:0032869;GO:0032966;GO:0036120;GO:0042059;GO:0042059;GO:0042059;GO:0042536;GO:0043547;GO:0043589;GO:0043589;GO:0045616;GO:0045616;GO:0045616;GO:…	-	-	NOG147618	S	ERBB receptor feedback inhibitor 1 [Source:HGNCSymbol;Acc:HGNC:18185]	54206	Q9UJM3;I6S2Y9;B3KTV8
ENSG00000227051	564.545	991.377	137.714	0.138912	-2.84776	1.7942e-158	9.45658e-156	14	96039324	96093889	+	7775	C14orf132	GO:0016020;GO:0016021;GO:0016020;GO:0016021;GO:0016020;GO:0016021;GO:0016020;GO:0016021;	-	-	NOG289328	-	chromosome 14 open reading frame 132 [Source:HGNCSymbol;Acc:HGNC:20346]	56967	Q9NPU4
ENSG00000091136	369.331	60.2834	678.378	11.2532	3.49226	1.05484e-154	5.38594e-152	7	107923799	108003187	-	8072	LAMB1	GO:0005178;GO:0005198;GO:0005198;GO:0005201;GO:0005201;GO:0005201;GO:0005515;GO:0005576;GO:0005576;GO:0005604;GO:0005606;GO:0005606;GO:0005607;GO:0005615;GO:0005788;GO:0007155;GO:0007155;GO:0009887;GO:0009888;GO:0016477;GO:0021812;GO:0030198;GO:0030335;GO:0031175;GO:0034446;GO:0034446;GO:0035987;GO:0042476;GO:0043256;GO:0043257;GO:0043259;GO:0043687;GO:0044267;GO:0048471;GO:0050679;GO:0062023;GO:…	K05636	-	NOG241384	-	laminin subunit beta 1 [Source:HGNCSymbol;Acc:HGNC:6486]	3912	P07942;Q8TAS6
ENSG00000148926	762.492	1294.89	230.096	0.177696	-2.49252	4.18702e-154	2.07308e-151	11	10305073	10307397	+	2325	ADM	GO:0001570;GO:0002031;GO:0003073;GO:0005102;GO:0005179;GO:0005179;GO:0005179;GO:0005576;GO:0005576;GO:0005576;GO:0005576;GO:0005615;GO:0005623;GO:0005737;GO:0006954;GO:0007165;GO:0007186;GO:0007189;GO:0007189;GO:0010460;GO:0031623;GO:0031700;GO:0035809;GO:0045906;GO:0097647;GO:1990410;GO:2000184;GO:0005179;GO:0005179;GO:0005576;GO:0005576;GO:0007165;GO:0005179;GO:0005179;GO:0005576;GO:0005576;GO:…	K12333	-	NOG46109	-	adrenomedullin [Source:HGNC Symbol;Acc:HGNC:259]"	133	P35318
ENSG00000184731	270.486	509.402	31.5698	0.0619742	-4.01219	7.30355e-145	3.50979e-142	2	38814	46870	-	4088	FAM110C	GO:0000922;GO:0005515;GO:0005634;GO:0005737;GO:0005815;GO:0005856;GO:0005874;GO:0005938;GO:0005938;GO:0030335;GO:0030335;GO:0043014;GO:0043014;GO:0051897;GO:0060491;GO:0060491;	-	-	NOG43507	-	family with sequence similarity 110 member C[Source:HGNC Symbol;Acc:HGNC:33340]	642273	Q1W6H9
ENSG00000153234	4139.55	6301.12	1977.99	0.313911	-1.67157	1.74853e-144	8.16264e-142	2	156324437	156342348	-	3963	NR4A2	GO:0000122;GO:0000790;GO:0000977;GO:0000977;GO:0000978;GO:0000978;GO:0000981;GO:0001228;GO:0001228;GO:0001666;GO:0001764;GO:0001764;GO:0001975;GO:0003677;GO:0003677;GO:0003677;GO:0003677;GO:0003677;GO:0003700;GO:0003700;GO:0003707;GO:0003707;GO:0004879;GO:0004879;GO:0004879;GO:0004879;GO:0005515;GO:0005634;GO:0005634;GO:0005634;GO:0005634;GO:0005634;GO:0005634;GO:0005634;GO:0005654;GO:0005667;GO:…	K08558	-	NOG245120	-	nuclear receptor subfamily 4 group A member 2[Source:HGNC Symbol;Acc:HGNC:7981]	4929	P43354;F1D8N6;Q53EL4
ENSG00000074181	270.981	508.908	33.0538	0.0649503	-3.94452	1.31946e-141	5.9885e-139	19	15159038	15200995	-	9408	NOTCH3	GO:0000122;GO:0000139;GO:0005509;GO:0005509;GO:0005515;GO:0005515;GO:0005515;GO:0005576;GO:0005634;GO:0005654;GO:0005654;GO:0005789;GO:0005829;GO:0005829;GO:0005886;GO:0005886;GO:0005886;GO:0005886;GO:0006355;GO:0006355;GO:0006367;GO:0007219;GO:0007219;GO:0007219;GO:0007219;GO:0007219;GO:0007219;GO:0007221;GO:0007275;GO:0007275;GO:0007275;GO:0009986;GO:0015629;GO:0016020;GO:0016021;GO:0016021;GO:…	K20995	-	COG0666	R	notch receptor 3 [Source:HGNC Symbol;Acc:HGNC:7883]"	4854	Q9UM47
ENSG00000011028	3426.08	5235.82	1616.34	0.308707	-1.69569	6.35294e-141	2.80542e-138	17	62627670	62693597	+	6591	MRC2	GO:0001649;GO:0005515;GO:0005515;GO:0005518;GO:0005925;GO:0006897;GO:0016020;GO:0016021;GO:0030246;GO:0030574;GO:0038023;GO:0016020;GO:0016021;	K06560	-	NOG288621	-	mannose receptor C type 2 [Source:HGNCSymbol;Acc:HGNC:16875]	9902	Q9UBG0
ENSG00000171793	2400.06	1081.93	3718.19	3.43664	1.781	7.68493e-141	3.30432e-138	1	40979688	41012565	+	11164	CTPS1	GO:0000166;GO:0002376;GO:0003883;GO:0003883;GO:0003883;GO:0003883;GO:0003883;GO:0005515;GO:0005524;GO:0005737;GO:0005829;GO:0006139;GO:0006221;GO:0006221;GO:0006221;GO:0006241;GO:0006241;GO:0006241;GO:0006241;GO:0006541;GO:0015949;GO:0016020;GO:0016874;GO:0019856;GO:0042098;GO:0042100;GO:0042493;GO:0042802;GO:0042802;GO:0044210;GO:0097268;GO:0097268;GO:0000166;GO:0003883;GO:0003883;GO:0005524;GO:…	K01937	EC:6.3.4.2	COG0504	F	CTP synthase 1 [Source:HGNC Symbol;Acc:HGNC:2519]"	1503	P17812
ENSG00000186352	328.789	601.777	55.8009	0.0927269	-3.43087	4.45594e-140	1.86681e-137	4	185396021	185400628	+	2253	ANKRD37	GO:0005515;GO:0005634;GO:0005634;GO:0005654;GO:0005737;GO:0005737;GO:0005739;GO:0005829;	-	-	NOG326407	-	ankyrin repeat domain 37 [Source:HGNCSymbol;Acc:HGNC:29593]	353322	Q7Z713
ENSG00000179388	412.493	734.464	90.5218	0.123249	-3.02035	3.12455e-138	1.2763e-135	8	22687659	22693480	-	5033	EGR3	GO:0000790;GO:0000981;GO:0000981;GO:0001228;GO:0001938;GO:0002042;GO:0003676;GO:0003676;GO:0003677;GO:0003700;GO:0005634;GO:0005634;GO:0006357;GO:0007274;GO:0007422;GO:0007517;GO:0007623;GO:0033089;GO:0035767;GO:0035924;GO:0043066;GO:0043565;GO:0044344;GO:0045202;GO:0045586;GO:0045944;GO:0045944;GO:0046872;GO:0071363;GO:0000790;GO:0000981;GO:0000981;GO:0001938;GO:0002042;GO:0003676;GO:0003676;GO:…	K12497	-	COG5048	R	early growth response 3 [Source:HGNCSymbol;Acc:HGNC:3240]	1960	Q06889
ENSG00000150687	3580.17	1673.11	5487.23	3.27966	1.71355	8.67748e-136	3.45808e-133	11	86791059	86952910	+	11444	PRSS23	GO:0004252;GO:0004252;GO:0005576;GO:0005634;GO:0005788;GO:0006508;GO:0006508;GO:0006508;GO:0008233;GO:0008236;GO:0016787;GO:0043687;GO:0044267;GO:0070062;	K09627	EC:3.4.21.-	NOG73687	S	serine protease 23 [Source:HGNCSymbol;Acc:HGNC:14370]	11098	O95084
ENSG00000135245	714.038	1192.3	235.775	0.197748	-2.33827	4.49131e-134	1.74723e-131	7	128455849	128458418	+	2070	HILPDA	GO:0001819;GO:0001819;GO:0001819;GO:0005102;GO:0005515;GO:0005576;GO:0005615;GO:0005654;GO:0005811;GO:0005811;GO:0005811;GO:0005829;GO:0008284;GO:0008284;GO:0008284;GO:0009986;GO:0010884;GO:0010884;GO:0010884;GO:0016020;GO:0016021;GO:0030141;GO:0034389;GO:0035425;GO:0035425;GO:0071456;GO:0001819;GO:0001819;GO:0001819;GO:0005102;GO:0005515;GO:0005576;GO:0005615;GO:0005654;GO:0005811;GO:0005811;GO:…	-	-	NOG40721	R	hypoxia inducible lipid droplet associated[Source:HGNC Symbol;Acc:HGNC:28859]	29923	Q9Y5L2
ENSG00000076641	266.266	496.068	36.4637	0.0735055	-3.766	1.13507e-133	4.31301e-131	8	80967810	81112068	-	11023	PAG1	GO:0002250;GO:0002376;GO:0005070;GO:0005515;GO:0005515;GO:0005886;GO:0005886;GO:0005886;GO:0005886;GO:0005886;GO:0007165;GO:0009967;GO:0016020;GO:0016021;GO:0035556;GO:0035556;GO:0035556;GO:0035556;GO:0042169;GO:0042169;GO:0045121;GO:0045121;GO:0045121;GO:0045121;GO:0050852;GO:0050863;GO:0050868;GO:0050868;GO:0050868;GO:0050868;	-	-	NOG46335	S	phosphoprotein membrane anchor withglycosphingolipid microdomains 1 [Source:HGNCSymbol;Acc:HGNC:30043]	55824	Q9NWQ8
ENSG00000153822	1385.03	2175.79	594.272	0.273129	-1.87235	1.6648e-128	6.18209e-126	17	70053429	70135608	+	6340	KCNJ16	GO:0005242;GO:0005242;GO:0006813;GO:0006813;GO:0016020;GO:0016020;GO:0071805;GO:0005242;GO:0005242;GO:0005242;GO:0005242;GO:0005244;GO:0005886;GO:0005886;GO:0006811;GO:0006813;GO:0006813;GO:0006813;GO:0008076;GO:0016020;GO:0016020;GO:0016020;GO:0016021;GO:0016021;GO:0016021;GO:0016323;GO:0034765;GO:0034765;GO:1990573;GO:0005242;GO:0005242;GO:0005242;GO:0005242;GO:0005244;GO:0005886;GO:0005886;GO:…	K05009	-	NOG277052	-	potassium inwardly rectifying channel subfamily Jmember 16 [Source:HGNC Symbol;Acc:HGNC:6262]	3773	Q9NPI9
ENSG00000133639	2684.15	4078.17	1290.13	0.316349	-1.66041	2.43666e-127	8.84725e-125	12	92140278	92145846	-	4855	BTG1	GO:0003712;GO:0005515;GO:0005515;GO:0005634;GO:0005634;GO:0005634;GO:0005654;GO:0005737;GO:0005737;GO:0005737;GO:0006355;GO:0008285;GO:0008285;GO:0008285;GO:0008285;GO:0008285;GO:0016477;GO:0019899;GO:0019900;GO:0030308;GO:0045603;GO:0045663;GO:0045663;GO:0045766;GO:0045930;GO:2000271;	K14443	-	NOG325491	-	BTG anti-proliferation factor 1 [Source:HGNCSymbol;Acc:HGNC:1130]	694	P62324;Q6IBC8
ENSG00000102109	130.825	260.976	0.67442	0.00258423	-8.59605	9.17373e-124	3.25847e-121	X	48831096	48835610	-	1338	PCSK1N	GO:0002021;GO:0004866;GO:0004866;GO:0004866;GO:0004866;GO:0004867;GO:0005102;GO:0005576;GO:0005615;GO:0005615;GO:0005615;GO:0005794;GO:0005802;GO:0007218;GO:0009409;GO:0010951;GO:0010951;GO:0016486;GO:0030141;	K23596	-	NOG46310	-	proprotein convertase subtilisin/kexin type 1inhibitor [Source:HGNC Symbol;Acc:HGNC:17301]	27344	Q9UHG2
ENSG00000173227	552.816	983.937	121.695	0.123681	-3.0153	2.79213e-123	9.7065e-121	11	67006778	67050863	+	11041	SYT12	GO:0000149;GO:0001786;GO:0005509;GO:0005544;GO:0005886;GO:0008021;GO:0008021;GO:0014059;GO:0016020;GO:0016020;GO:0016020;GO:0016021;GO:0016192;GO:0017156;GO:0017158;GO:0019905;GO:0030054;GO:0030276;GO:0030672;GO:0031410;GO:0045202;GO:0046928;GO:0046928;GO:0048791;GO:0048792;GO:0060291;GO:0060291;GO:0060291;GO:0070382;GO:0071277;GO:0098686;GO:0098793;GO:0000149;GO:0001786;GO:0005509;GO:0005544;GO:…	K19912	-	NOG299728	-	synaptotagmin 12 [Source:HGNCSymbol;Acc:HGNC:18381]	91683	Q8IV01;B0AZL9;Q8NDM9
ENSG00000116014	291.66	531.064	52.2558	0.0983984	-3.34522	5.51254e-123	1.87645e-120	19	917287	921005	+	1670	KISS1R	GO:0004930;GO:0004930;GO:0005886;GO:0007186;GO:0016020;GO:0016021;GO:0016021;GO:0016021;GO:0043231;GO:0004930;GO:0004930;GO:0004930;GO:0005515;GO:0005515;GO:0005886;GO:0005886;GO:0005886;GO:0005887;GO:0005929;GO:0007165;GO:0007165;GO:0007186;GO:0007186;GO:0007186;GO:0007186;GO:0007218;GO:0008188;GO:0008528;GO:0008528;GO:0009986;GO:0016020;GO:0016021;GO:0016021;GO:0016021;GO:0043231;GO:0004930;GO:…	K08374	-	NOG296869	-	KISS1 receptor [Source:HGNC Symbol;Acc:HGNC:4510]"	84634	Q969F8
ENSG00000100297	2597.96	1275.67	3920.25	3.07309	1.61969	1.18902e-121	3.96479e-119	22	35400134	35425431	+	7268	MCM5	GO:0000166;GO:0003677;GO:0003677;GO:0003677;GO:0003678;GO:0003688;GO:0003688;GO:0004386;GO:0005524;GO:0005524;GO:0005524;GO:0005634;GO:0005634;GO:0005634;GO:0005654;GO:0006260;GO:0006260;GO:0006260;GO:0006270;GO:0006270;GO:0016787;GO:0032508;GO:0042555;GO:0042555;GO:0051301;GO:0000082;GO:0000166;GO:0000727;GO:0000784;GO:0003677;GO:0003677;GO:0003677;GO:0003678;GO:0003688;GO:0003688;GO:0003688;GO:…	K02209	EC:3.6.4.12	COG1241	L	minichromosome maintenance complex component 5[Source:HGNC Symbol;Acc:HGNC:6948]	4174	P33992;B1AHB0
ENSG00000114270	3685.72	5482.63	1888.82	0.34451	-1.53738	8.59335e-121	2.80814e-118	3	48564073	48595267	-	11071	COL7A1	GO:0000139;GO:0003429;GO:0004867;GO:0004867;GO:0004867;GO:0005515;GO:0005515;GO:0005515;GO:0005576;GO:0005576;GO:0005581;GO:0005590;GO:0005604;GO:0005604;GO:0005615;GO:0005615;GO:0005788;GO:0006888;GO:0007155;GO:0008544;GO:0010466;GO:0010951;GO:0030020;GO:0030134;GO:0030198;GO:0030414;GO:0031012;GO:0033116;GO:0035987;GO:0048208;GO:0062023;GO:0062023;	K16628	-	NOG12793	-	collagen type VII alpha 1 chain [Source:HGNCSymbol;Acc:HGNC:2214]	1294	Q02388;Q59F16
ENSG00000119938	1058.82	1674.55	443.1	0.264609	-1.91807	3.63417e-117	1.16429e-114	10	91628442	91633071	-	2541	PPP1R3C	GO:0004722;GO:0005515;GO:0005515;GO:0005515;GO:0005829;GO:0005975;GO:0005977;GO:0005977;GO:0005978;GO:0005978;GO:0005978;GO:0006470;GO:0019903;GO:0019903;GO:2001069;	K07189	-	NOG288354	-	protein phosphatase 1 regulatory subunit 3C[Source:HGNC Symbol;Acc:HGNC:9293]	5507	Q9UQK1
ENSG00000170921	1253.97	1957.09	550.849	0.281463	-1.82898	4.05999e-117	1.2757e-114	17	63009556	63427699	+	22866	TANC2	GO:0001701;GO:0005515;GO:0030054;GO:0030424;GO:0042995;GO:0043197;GO:0045202;GO:0060998;GO:0061001;GO:0099519;GO:0005515;GO:0030054;GO:0030424;GO:0042995;GO:0043197;GO:0045202;GO:0060998;GO:0061001;GO:0099519;GO:0005515;	-	-	COG0666	R	tetratricopeptide repeat, ankyrin repeat and coiled-coil containing 2 [Source:HGNC Symbol;Acc:HGNC:30212]	26115	Q9HCD6
ENSG00000054179	376.019	656.95	95.0873	0.14474	-2.78846	9.13696e-116	2.81677e-113	9	137048107	137054061	-	2640	ENTPD2	GO:0000166;GO:0005524;GO:0005604;GO:0005783;GO:0005789;GO:0005886;GO:0005886;GO:0005886;GO:0007186;GO:0009181;GO:0016020;GO:0016021;GO:0016787;GO:0016787;GO:0016787;GO:0017110;GO:0017111;GO:0030168;GO:0034656;GO:0070062;GO:0000166;GO:0005524;GO:0005783;GO:0005789;GO:0005886;GO:0005886;GO:0016020;GO:0016021;GO:0016787;GO:0016787;GO:0016787;GO:0034656;GO:0070062;	K01509	EC:3.6.1.3	COG5371	GO	ectonucleoside triphosphate diphosphohydrolase 2[Source:HGNC Symbol;Acc:HGNC:3364]	954	Q9Y5L3
ENSG00000120129	3317.79	4930.29	1705.29	0.34588	-1.53166	1.75058e-115	5.2968e-113	5	172768096	172771195	-	2013	DUSP1	GO:0000188;GO:0000188;GO:0001706;GO:0004721;GO:0004722;GO:0004722;GO:0004725;GO:0004725;GO:0004725;GO:0004725;GO:0005515;GO:0005634;GO:0005634;GO:0005634;GO:0005737;GO:0005737;GO:0006470;GO:0006470;GO:0006470;GO:0007049;GO:0007162;GO:0008138;GO:0008138;GO:0008138;GO:0008138;GO:0008285;GO:0008330;GO:0009416;GO:0010033;GO:0016311;GO:0016311;GO:0016787;GO:0016791;GO:0016791;GO:0017017;GO:0017017;GO:…	K21278	-	COG2453	T	dual specificity phosphatase 1 [Source:HGNCSymbol;Acc:HGNC:3064]	1843	P28562;B4DU40
ENSG00000130821	3124.17	4643.49	1604.85	0.345612	-1.53277	3.15486e-114	9.37223e-112	X	153687926	153696588	+	5666	SLC6A8	GO:0003674;GO:0005308;GO:0005309;GO:0005309;GO:0005309;GO:0005328;GO:0005328;GO:0005332;GO:0005886;GO:0005886;GO:0005887;GO:0005887;GO:0006600;GO:0006811;GO:0006814;GO:0006836;GO:0006836;GO:0006936;GO:0015293;GO:0015812;GO:0015881;GO:0015881;GO:0016020;GO:0016020;GO:0016020;GO:0016021;GO:0016021;GO:0016021;GO:0016021;GO:0042165;GO:0043005;GO:0055085;GO:0003674;GO:0005308;GO:0005309;GO:0005309;GO:…	K05041	-	COG0733	P	solute carrier family 6 member 8 [Source:HGNCSymbol;Acc:HGNC:11055]	6535	P48029;X5D9C4
ENSG00000104738	2877.19	1472.41	4281.96	2.90814	1.5401	1.74405e-113	5.08857e-111	8	47960185	47978160	+	6973	MCM4	GO:0000166;GO:0003677;GO:0003677;GO:0003677;GO:0003678;GO:0003678;GO:0003678;GO:0004386;GO:0005524;GO:0005524;GO:0005524;GO:0005634;GO:0006260;GO:0006260;GO:0006260;GO:0006270;GO:0006270;GO:0016787;GO:0032508;GO:0042555;GO:0042555;GO:0000166;GO:0003677;GO:0003677;GO:0003677;GO:0003678;GO:0003678;GO:0003678;GO:0004386;GO:0005524;GO:0005524;GO:0005524;GO:0005634;GO:0006260;GO:0006260;GO:0006260;GO:…	K02212	EC:3.6.4.12	COG1241	L	minichromosome maintenance complex component 4[Source:HGNC Symbol;Acc:HGNC:6947]	4173	P33991;B4DLA6
ENSG00000115009	970.838	1531.04	410.636	0.268207	-1.89858	2.51287e-112	7.20312e-110	2	227805739	227817564	+	1594	CCL20	GO:0002548;GO:0005125;GO:0005515;GO:0005576;GO:0005576;GO:0005576;GO:0005576;GO:0005615;GO:0005615;GO:0005615;GO:0006935;GO:0006935;GO:0006954;GO:0006954;GO:0006954;GO:0006955;GO:0006955;GO:0006955;GO:0007165;GO:0007186;GO:0007186;GO:0007267;GO:0008009;GO:0008009;GO:0008009;GO:0008009;GO:0019221;GO:0030593;GO:0031731;GO:0035584;GO:0042742;GO:0043547;GO:0048020;GO:0048247;GO:0060326;GO:0070098;GO:…	K14625	-	NOG44269	-	C-C motif chemokine ligand 20 [Source:HGNCSymbol;Acc:HGNC:10619]	6364	P78556
ENSG00000140939	1018.42	1600.37	436.476	0.272734	-1.87443	5.4886e-112	1.54618e-109	16	67170154	67175735	+	2992	NOL3	GO:0042981;GO:0042981;GO:0042981;GO:0042981;GO:0003723;GO:0005509;GO:0005515;GO:0005515;GO:0005623;GO:0005634;GO:0005730;GO:0005730;GO:0005737;GO:0005739;GO:0005829;GO:0006376;GO:0006397;GO:0006915;GO:0008380;GO:0008380;GO:0014808;GO:0016020;GO:0016529;GO:0042802;GO:0042981;GO:0042981;GO:0043027;GO:0043066;GO:0043066;GO:0046872;GO:0051259;GO:0089720;GO:0090201;GO:1902176;GO:1903298;GO:1990001;GO:…	-	-	NOG44360	S	nucleolar protein 3 [Source:HGNCSymbol;Acc:HGNC:7869]	8996	O60936;Q5TZN6
ENSG00000108947	801.858	1287.2	316.516	0.245895	-2.02389	7.27451e-112	2.01455e-109	17	7705202	7711372	+	3216	EFNB3	GO:0001618;GO:0005005;GO:0005515;GO:0005886;GO:0005886;GO:0005886;GO:0005887;GO:0007267;GO:0007275;GO:0007399;GO:0007399;GO:0007411;GO:0007411;GO:0007628;GO:0016020;GO:0016020;GO:0016020;GO:0016021;GO:0016032;GO:0016198;GO:0030154;GO:0031295;GO:0046718;GO:0046875;GO:0046875;GO:0048013;GO:0048013;GO:0048013;GO:0050771;GO:0050771;GO:0098686;GO:0098978;GO:0098978;GO:0099056;GO:0099061;GO:0099557;	K05463	-	NOG268537	-	ephrin B3 [Source:HGNC Symbol;Acc:HGNC:3228]"	1949	Q15768
ENSG00000185561	893.85	1419.67	368.032	0.259238	-1.94765	1.41303e-111	3.8479e-109	17	1702816	1710377	-	5884	TLCD2	GO:0005886;GO:0007009;GO:0016020;GO:0016021;GO:0016021;GO:0016021;GO:0055091;GO:0071709;GO:0097035;	-	-	NOG124676	E	TLC domain containing 2 [Source:HGNCSymbol;Acc:HGNC:33522]	727910	A6NGC4
ENSG00000130066	2764.81	4096.97	1432.66	0.349688	-1.51586	5.75192e-110	1.54067e-107	X	23783173	23786226	+	2498	SAT1	GO:0004145;GO:0004145;GO:0005515;GO:0004145;GO:0004145;GO:0005515;GO:0004145;GO:0004145;GO:0005515;GO:0008080;GO:0008080;GO:0001525;GO:0004145;GO:0004145;GO:0004145;GO:0004145;GO:0004145;GO:0004145;GO:0005515;GO:0005515;GO:0005622;GO:0005737;GO:0005829;GO:0005829;GO:0005829;GO:0006595;GO:0006596;GO:0006598;GO:0008080;GO:0008080;GO:0008080;GO:0008080;GO:0009447;GO:0016740;GO:0016746;GO:0019809;GO:…	K00657	EC:2.3.1.57	COG0454	K	spermidine/spermine N1-acetyltransferase 1[Source:HGNC Symbol;Acc:HGNC:10540]	6303	P21673;A0A384NQ10
ENSG00000113083	499.125	836.355	161.895	0.193573	-2.36905	2.44304e-109	6.43819e-107	5	122063195	122078360	-	5547	LOX	GO:0001568;GO:0001649;GO:0001932;GO:0004720;GO:0004720;GO:0004720;GO:0004720;GO:0004720;GO:0005507;GO:0005507;GO:0005507;GO:0005507;GO:0005515;GO:0005515;GO:0005518;GO:0005576;GO:0005576;GO:0005576;GO:0005581;GO:0005615;GO:0005615;GO:0005623;GO:0005634;GO:0006464;GO:0007507;GO:0009725;GO:0010468;GO:0016202;GO:0016491;GO:0016641;GO:0016641;GO:0017015;GO:0018057;GO:0018057;GO:0018158;GO:0030198;GO:…	K00277	EC:1.4.3.13	NOG69196	S	lysyl oxidase [Source:HGNC Symbol;Acc:HGNC:6664]"	4015	P28300;D0PNI2
ENSG00000113369	7572.45	10923.9	4221.01	0.386401	-1.37183	1.45512e-108	3.77384e-106	5	91368631	91383317	-	4985	ARRDC3	GO:0001659;GO:0005515;GO:0005515;GO:0005737;GO:0005764;GO:0005768;GO:0005768;GO:0005769;GO:0005886;GO:0005886;GO:0016020;GO:0031651;GO:0031699;GO:0043588;GO:0051443;GO:0060613;GO:0071878;GO:0090327;GO:0120163;GO:0120163;	-	-	NOG287704	-	arrestin domain containing 3 [Source:HGNCSymbol;Acc:HGNC:29263]	57561	Q96B67
ENSG00000114268	1517.94	2312.91	722.96	0.312575	-1.67772	3.45402e-108	8.81802e-106	3	48517684	48562015	-	6107	PFKFB4	GO:0000166;GO:0003824;GO:0003824;GO:0003824;GO:0003873;GO:0003873;GO:0003873;GO:0003873;GO:0004331;GO:0004331;GO:0005524;GO:0005524;GO:0005524;GO:0005829;GO:0005829;GO:0006000;GO:0006000;GO:0006003;GO:0006003;GO:0006003;GO:0008152;GO:0016301;GO:0016310;GO:0016311;GO:0016740;GO:0016787;GO:0045821;GO:0046835;GO:0003824;GO:0003824;GO:0003873;GO:0003873;GO:0003873;GO:0004331;GO:0005524;GO:0005524;GO:…	K19030	-	COG0406	G	6-phosphofructo-2-kinase/fructose-2,6-biphosphatase4 [Source:HGNC Symbol;Acc:HGNC:8875]	5210	Q16877
ENSG00000182568	691.648	1116.53	266.762	0.23892	-2.0654	5.35757e-107	1.34673e-104	3	18345377	18445588	-	13419	SATB1	GO:0000122;GO:0000122;GO:0000790;GO:0000977;GO:0000977;GO:0000981;GO:0001227;GO:0003677;GO:0003677;GO:0003677;GO:0003690;GO:0005515;GO:0005634;GO:0005634;GO:0005654;GO:0005654;GO:0006325;GO:0006325;GO:0006338;GO:0006338;GO:0006338;GO:0006357;GO:0016032;GO:0016363;GO:0016604;GO:0016605;GO:0000122;GO:0000122;GO:0000122;GO:0000785;GO:0000790;GO:0000977;GO:0000977;GO:0000981;GO:0001227;GO:0003677;GO:…	K23225	-	NOG313826	-	SATB homeobox 1 [Source:HGNC Symbol;Acc:HGNC:10541]"	6304	Q01826;A0A024R2H1
ENSG00000166741	890.389	1406.58	374.199	0.266035	-1.91031	5.74947e-107	1.42334e-104	11	114257787	114313285	+	2919	NNMT	GO:0005737;GO:0005737;GO:0005829;GO:0005829;GO:0005829;GO:0008112;GO:0008112;GO:0008112;GO:0008112;GO:0008112;GO:0008168;GO:0008168;GO:0008168;GO:0008170;GO:0010243;GO:0016740;GO:0030760;GO:0031100;GO:0032259;GO:0032259;GO:0032259;GO:0034356;GO:0042493;GO:0005737;GO:0005737;GO:0005829;GO:0005829;GO:0008112;GO:0008112;GO:0008112;GO:0008112;GO:0008168;GO:0008168;GO:0008168;GO:0008170;GO:0016740;GO:…	K00541	EC:2.1.1.1	NOG71857	-	nicotinamide N-methyltransferase [Source:HGNCSymbol;Acc:HGNC:7861]	4837	P40261;Q6FH49
ENSG00000152256	2324.47	3452.03	1196.9	0.346723	-1.52814	4.74709e-106	1.15765e-103	2	172555373	172608669	+	14845	PDK1	GO:0000166;GO:0004672;GO:0004672;GO:0005524;GO:0005739;GO:0005759;GO:0006468;GO:0016301;GO:0016310;GO:0016740;GO:0000166;GO:0004672;GO:0005524;GO:0005739;GO:0005759;GO:0006468;GO:0016301;GO:0016310;GO:0016740;GO:0000166;GO:0004672;GO:0004672;GO:0004672;GO:0004672;GO:0004674;GO:0004740;GO:0005515;GO:0005524;GO:0005654;GO:0005730;GO:0005739;GO:0005739;GO:0005739;GO:0005739;GO:0005759;GO:0005759;GO:…	K12077	EC:2.7.11.2	COG0642	T	pyruvate dehydrogenase kinase 1 [Source:HGNCSymbol;Acc:HGNC:8809]	5163	Q15118
ENSG00000067840	648.983	1053.14	244.832	0.232479	-2.10483	4.83047e-106	1.16066e-103	X	153802166	153830565	-	4341	PDZD4	GO:0005515;GO:0005737;GO:0005938;GO:0005515;GO:0005737;GO:0005938;GO:0005515;GO:0005515;	K15682	EC:2.3.2.27	NOG318730	-	PDZ domain containing 4 [Source:HGNCSymbol;Acc:HGNC:21167]	57595	Q76G19
ENSG00000073111	1973.95	996.289	2951.61	2.9626	1.56686	2.14419e-105	5.07738e-103	3	127598410	127622436	+	4715	MCM2	GO:0003677;GO:0005524;GO:0005634;GO:0006270;GO:0042555;GO:1905775;GO:0000082;GO:0000166;GO:0000727;GO:0000784;GO:0000785;GO:0000785;GO:0003677;GO:0003677;GO:0003677;GO:0003677;GO:0003678;GO:0003688;GO:0003688;GO:0003697;GO:0004386;GO:0005515;GO:0005515;GO:0005524;GO:0005524;GO:0005524;GO:0005634;GO:0005634;GO:0005634;GO:0005634;GO:0005634;GO:0005634;GO:0005634;GO:0005654;GO:0005654;GO:0005664;GO:…	K02540	EC:3.6.4.12	COG1241	L	minichromosome maintenance complex component 2[Source:HGNC Symbol;Acc:HGNC:6944]	4171	P49736
ENSG00000120337	202.531	14.3501	390.712	27.2272	4.76698	2.39639e-105	5.59352e-103	1	173039960	173050963	-	2008	TNFSF18	GO:0002250;GO:0002309;GO:0002309;GO:0002309;GO:0002309;GO:0002376;GO:0002687;GO:0005102;GO:0005125;GO:0005515;GO:0005515;GO:0005615;GO:0005886;GO:0005886;GO:0007165;GO:0007267;GO:0009986;GO:0009986;GO:0016020;GO:0016021;GO:0032813;GO:0032813;GO:0032813;GO:0032813;GO:0033209;GO:0033209;GO:0033209;GO:0033209;GO:0033209;GO:0042129;GO:0042129;GO:0042531;GO:0042802;GO:0043066;GO:0045785;GO:0051092;	K05479	-	NOG39473	-	TNF superfamily member 18 [Source:HGNCSymbol;Acc:HGNC:11932]	8995	Q9UNG2;A0A0U5JXL4
ENSG00000143847	812.626	1287.16	338.09	0.262663	-1.92871	5.46316e-105	1.25722e-102	1	203026498	203078740	+	9707	PPFIA4	GO:0005515;GO:0048786;GO:0048786;GO:0005515;GO:0005515;GO:0005737;GO:0005829;GO:0007269;GO:0009986;GO:0014047;GO:0045202;GO:0045202;GO:0048786;GO:0048786;GO:0048786;GO:0048786;GO:0050808;GO:0005515;GO:0005515;GO:0005737;GO:0005829;GO:0007269;GO:0009986;GO:0014047;GO:0045202;GO:0048786;GO:0048786;GO:0048786;GO:0048786;GO:0050808;GO:0005515;GO:0048786;GO:0048786;GO:0005515;GO:0005515;GO:0005737;GO:…	-	-	NOG322697	-	PTPRF interacting protein alpha 4 [Source:HGNCSymbol;Acc:HGNC:9248]	8497	O75335;B3KN22;B4DIS5
ENSG00000183018	1709.01	2573.56	844.46	0.328129	-1.60767	5.00041e-104	1.13475e-101	17	4498881	4539035	+	4068	SPNS2	GO:0001782;GO:0002260;GO:0002920;GO:0003376;GO:0005768;GO:0005886;GO:0006665;GO:0006869;GO:0010008;GO:0016020;GO:0016021;GO:0043029;GO:0046624;GO:0048073;GO:0048535;GO:0055085;GO:0055085;GO:0060348;GO:0072676;GO:0016020;GO:0016021;	K23677	-	COG0477	G	sphingolipid transporter 2 [Source:HGNCSymbol;Acc:HGNC:26992]	124976	Q8IVW8
ENSG00000111674	3608.86	5257.85	1959.87	0.372751	-1.42372	5.76575e-104	1.2905e-101	12	6913745	6923698	+	4281	ENO2	GO:0000015;GO:0000015;GO:0000287;GO:0000287;GO:0004634;GO:0004634;GO:0006096;GO:0006096;GO:0000015;GO:0000015;GO:0000287;GO:0000287;GO:0004634;GO:0004634;GO:0004634;GO:0004634;GO:0004634;GO:0005515;GO:0005615;GO:0005737;GO:0005829;GO:0005829;GO:0005886;GO:0005886;GO:0006094;GO:0006096;GO:0006096;GO:0006096;GO:0006096;GO:0016020;GO:0016020;GO:0016829;GO:0046872;GO:0061621;GO:0070062;GO:0000015;GO:…	K01689	EC:4.2.1.11	COG0148	G	enolase 2 [Source:HGNC Symbol;Acc:HGNC:3353]"	2026	P09104;Q6FHV6
ENSG00000071539	2517.32	1317.47	3717.18	2.82146	1.49644	6.14461e-104	1.35671e-101	5	892884	919357	+	3319	TRIP13	GO:0000166;GO:0001556;GO:0001673;GO:0003712;GO:0005515;GO:0005524;GO:0005524;GO:0005524;GO:0005634;GO:0005634;GO:0005694;GO:0006302;GO:0006302;GO:0006366;GO:0007094;GO:0007130;GO:0007130;GO:0007131;GO:0007131;GO:0007131;GO:0007141;GO:0007144;GO:0007283;GO:0007283;GO:0007286;GO:0030154;GO:0042802;GO:0048477;GO:0048477;GO:0051321;GO:0051598;GO:1903506;GO:0005524;GO:0005524;	K22399	-	COG0464	O	thyroid hormone receptor interactor 13 [Source:HGNCSymbol;Acc:HGNC:12307]	9319	Q15645
ENSG00000142945	2891.98	1542.69	4241.27	2.74927	1.45905	4.35833e-103	9.49478e-101	1	44739818	44767767	+	3646	KIF2C	GO:0000166;GO:0003774;GO:0003777;GO:0003777;GO:0005524;GO:0005524;GO:0005524;GO:0007018;GO:0007018;GO:0008017;GO:0008017;GO:0000166;GO:0000775;GO:0000775;GO:0000776;GO:0000777;GO:0003774;GO:0003777;GO:0003777;GO:0003777;GO:0003777;GO:0005515;GO:0005515;GO:0005524;GO:0005524;GO:0005524;GO:0005623;GO:0005634;GO:0005694;GO:0005737;GO:0005813;GO:0005819;GO:0005829;GO:0005856;GO:0005871;GO:0005871;GO:…	K10393	-	COG5059	Z	kinesin family member 2C [Source:HGNCSymbol;Acc:HGNC:6393]	11004	Q99661;A0A140VKF1
ENSG00000134690	1850.86	862.37	2839.36	3.29251	1.71919	1.42685e-102	3.06754e-100	1	37692481	37709719	+	2406	CDCA8	GO:0000070;GO:0000775;GO:0000775;GO:0005515;GO:0005515;GO:0005623;GO:0005634;GO:0005654;GO:0005654;GO:0005694;GO:0005730;GO:0005730;GO:0005737;GO:0005819;GO:0005829;GO:0005856;GO:0007049;GO:0007080;GO:0030496;GO:0032133;GO:0032133;GO:0032991;GO:0045171;GO:0051233;GO:0051276;GO:0051301;GO:0000070;GO:0000775;GO:0000775;GO:0005515;GO:0005515;GO:0005623;GO:0005634;GO:0005654;GO:0005654;GO:0005694;GO:…	K11514	-	NOG39975	-	cell division cycle associated 8 [Source:HGNCSymbol;Acc:HGNC:14629]	55143	Q53HL2
ENSG00000120708	1296.52	1977.25	615.784	0.311434	-1.683	5.7968e-102	1.23005e-99	5	136028988	136063818	+	7717	TGFBI	GO:0001525;GO:0002062;GO:0005178;GO:0005178;GO:0005178;GO:0005201;GO:0005515;GO:0005515;GO:0005515;GO:0005518;GO:0005518;GO:0005518;GO:0005576;GO:0005576;GO:0005576;GO:0005604;GO:0005615;GO:0005615;GO:0005615;GO:0005615;GO:0005802;GO:0005886;GO:0007155;GO:0007155;GO:0007155;GO:0007155;GO:0007155;GO:0007162;GO:0007601;GO:0007601;GO:0008283;GO:0008283;GO:0008283;GO:0030198;GO:0030198;GO:0031012;GO:…	K19519	-	COG2335	M	transforming growth factor beta induced [Source:HGNCSymbol;Acc:HGNC:11771]	7045	Q15582;A0A0S2Z4Q2
ENSG00000184678	1326.08	2017.11	635.041	0.314827	-1.66737	1.09669e-101	2.29728e-99	1	149884459	149886652	-	2194	H2BC21	GO:0000786;GO:0000786;GO:0000786;GO:0002227;GO:0003677;GO:0003677;GO:0003677;GO:0003677;GO:0005615;GO:0005634;GO:0005654;GO:0005654;GO:0005694;GO:0005829;GO:0006334;GO:0006334;GO:0019731;GO:0042742;GO:0046982;GO:0046982;GO:0050830;GO:0061844;GO:0070062;	K11252	-	NOG315146	-	H2B clustered histone 21 [Source:HGNCSymbol;Acc:HGNC:4760]	8349	Q16778
ENSG00000092929	358.5	99.9877	617.012	6.17088	2.62548	2.16075e-101	4.46891e-99	17	75827225	75844717	-	7752	UNC13D	GO:0002432;GO:0002467;GO:0005515;GO:0005515;GO:0005515;GO:0005576;GO:0005737;GO:0005764;GO:0005768;GO:0005770;GO:0005829;GO:0006887;GO:0006909;GO:0016020;GO:0017137;GO:0033093;GO:0035578;GO:0043231;GO:0043304;GO:0043312;GO:0043320;GO:0045921;GO:0051607;GO:0055037;GO:0070382;GO:1900026;GO:1903307;GO:0005515;GO:0005515;GO:0005515;GO:0005576;GO:0005737;GO:0005764;GO:0005768;GO:0005770;GO:0005829;GO:…	K19728	-	NOG290002	-	unc-13 homolog D [Source:HGNCSymbol;Acc:HGNC:23147]	201294	Q70J99
ENSG00000186868	497.043	823.04	171.045	0.207821	-2.26659	3.18348e-101	6.50187e-99	17	45894382	46028334	+	14920	MAPT	GO:0000226;GO:0000226;GO:0000226;GO:0001774;GO:0003677;GO:0003677;GO:0003680;GO:0003690;GO:0003697;GO:0003723;GO:0003779;GO:0003779;GO:0005515;GO:0005515;GO:0005515;GO:0005515;GO:0005515;GO:0005576;GO:0005623;GO:0005634;GO:0005634;GO:0005737;GO:0005737;GO:0005737;GO:0005739;GO:0005829;GO:0005829;GO:0005829;GO:0005829;GO:0005856;GO:0005874;GO:0005874;GO:0005886;GO:0005886;GO:0005886;GO:0005886;GO:…	K04380	-	NOG148882	S	microtubule associated protein tau [Source:HGNCSymbol;Acc:HGNC:6893]	4137	P10636;A0A024R9Y1
ENSG00000162772	1240.22	1890.81	589.625	0.311837	-1.68114	3.80024e-100	7.6657e-98	1	212565334	212620777	+	4040	ATF3	GO:0003677;GO:0003677;GO:0003677;GO:0003700;GO:0003700;GO:0005634;GO:0005634;GO:0005654;GO:0005730;GO:0006355;GO:0006355;GO:0006357;GO:0006357;GO:0000122;GO:0000790;GO:0000976;GO:0000977;GO:0000978;GO:0000981;GO:0000981;GO:0001228;GO:0003677;GO:0003677;GO:0003677;GO:0003700;GO:0003700;GO:0003700;GO:0003700;GO:0003714;GO:0005515;GO:0005634;GO:0005634;GO:0005634;GO:0005634;GO:0005634;GO:0005654;GO:…	K09032	-	NOG242494	-	activating transcription factor 3 [Source:HGNCSymbol;Acc:HGNC:785]	467	P18847
ENSG00000132646	3999.28	2218.51	5780.05	2.60538	1.38149	8.87126e-100	1.76765e-97	20	5114953	5126626	-	1403	PCNA	GO:0000083;GO:0000701;GO:0000723;GO:0000784;GO:0000785;GO:0003677;GO:0003677;GO:0003677;GO:0003682;GO:0003684;GO:0005515;GO:0005515;GO:0005515;GO:0005515;GO:0005515;GO:0005634;GO:0005634;GO:0005634;GO:0005654;GO:0005654;GO:0005657;GO:0005813;GO:0006260;GO:0006272;GO:0006275;GO:0006275;GO:0006281;GO:0006283;GO:0006296;GO:0006297;GO:0006298;GO:0006298;GO:0006298;GO:0006974;GO:0006977;GO:0008022;GO:…	K04802	-	COG0592	L	proliferating cell nuclear antigen [Source:HGNCSymbol;Acc:HGNC:8729]	5111	P12004
ENSG00000176171	4887.69	7028.51	2746.87	0.390818	-1.35543	6.74818e-99	1.32842e-96	10	131966455	131982013	-	5325	BNIP3	GO:0000422;GO:0001666;GO:0001666;GO:0005515;GO:0005515;GO:0005634;GO:0005634;GO:0005635;GO:0005635;GO:0005654;GO:0005654;GO:0005737;GO:0005737;GO:0005739;GO:0005739;GO:0005739;GO:0005740;GO:0005740;GO:0005741;GO:0005741;GO:0005783;GO:0005783;GO:0006915;GO:0006915;GO:0008219;GO:0008219;GO:0008626;GO:0009617;GO:0010508;GO:0010637;GO:0010659;GO:0010666;GO:0010821;GO:0010917;GO:0010940;GO:0014069;GO:…	K15464	-	NOG68335	S	BCL2 interacting protein 3 [Source:HGNCSymbol;Acc:HGNC:1084]	664	Q12983;Q6NVY4
ENSG00000134107	11150	15790	6510.04	0.412289	-1.27827	1.9877e-98	3.86631e-96	3	4979437	4985323	+	3516	BHLHE40	GO:0000122;GO:0000122;GO:0000122;GO:0000790;GO:0000977;GO:0000978;GO:0000981;GO:0000981;GO:0000981;GO:0001102;GO:0001102;GO:0001227;GO:0001227;GO:0001227;GO:0003677;GO:0003677;GO:0003677;GO:0003677;GO:0003700;GO:0003714;GO:0003714;GO:0005515;GO:0005515;GO:0005634;GO:0005634;GO:0005634;GO:0005634;GO:0005737;GO:0006355;GO:0006355;GO:0006355;GO:0006357;GO:0007623;GO:0007623;GO:0009416;GO:0009952;GO:…	K03729	-	NOG281955	-	basic helix-loop-helix family member e40[Source:HGNC Symbol;Acc:HGNC:1046]	8553	O14503;Q6IB83
ENSG00000177606	11427.3	16196.9	6657.65	0.411046	-1.28263	2.397e-98	4.60759e-96	1	58780791	58784047	-	3257	JUN	GO:0000122;GO:0000228;GO:0000790;GO:0000790;GO:0000790;GO:0000976;GO:0000978;GO:0000978;GO:0000981;GO:0000981;GO:0000981;GO:0000981;GO:0000981;GO:0001102;GO:0001102;GO:0001228;GO:0001228;GO:0001525;GO:0001525;GO:0001774;GO:0001836;GO:0001889;GO:0001938;GO:0003151;GO:0003677;GO:0003677;GO:0003677;GO:0003677;GO:0003677;GO:0003682;GO:0003690;GO:0003700;GO:0003700;GO:0003700;GO:0003700;GO:0003713;GO:…	K04448	-	NOG283376	-	Jun proto-oncogene, AP-1 transcription factorsubunit [Source:HGNC Symbol;Acc:HGNC:6204]	3725	P05412
ENSG00000172927	2337.27	1239.76	3434.78	2.77053	1.47016	2.5911e-98	4.92279e-96	11	69294151	69367726	+	3747	MYEOV	-	-	-	NOG69828	S	myeloma overexpressed [Source:HGNCSymbol;Acc:HGNC:7563]	26579	Q96EZ4;A0A024R5F1;A8K256
ENSG00000259207	2951.88	4293.02	1610.73	0.375197	-1.41428	2.16052e-97	4.05755e-95	17	47253827	47313743	+	6340	ITGB3	GO:0001618;GO:0001934;GO:0001938;GO:0001968;GO:0001968;GO:0002020;GO:0002576;GO:0003756;GO:0005161;GO:0005178;GO:0005178;GO:0005178;GO:0005178;GO:0005515;GO:0005515;GO:0005515;GO:0005634;GO:0005654;GO:0005886;GO:0005886;GO:0005886;GO:0005887;GO:0005911;GO:0005925;GO:0005925;GO:0007155;GO:0007155;GO:0007155;GO:0007155;GO:0007160;GO:0007160;GO:0007229;GO:0007229;GO:0007229;GO:0007229;GO:0007229;GO:…	K06493	-	NOG287997	-	integrin subunit beta 3 [Source:HGNCSymbol;Acc:HGNC:6156]	3690	P05106
ENSG00000121966	202.228	392.734	11.7224	0.0298481	-5.06622	3.73163e-95	6.92853e-93	2	136114349	136118149	-	2208	CXCR4	GO:0000187;GO:0001618;GO:0001666;GO:0001764;GO:0002064;GO:0002407;GO:0003779;GO:0004930;GO:0004930;GO:0004930;GO:0004930;GO:0004950;GO:0004950;GO:0005515;GO:0005515;GO:0005623;GO:0005634;GO:0005737;GO:0005737;GO:0005764;GO:0005768;GO:0005768;GO:0005769;GO:0005770;GO:0005886;GO:0005886;GO:0005886;GO:0005886;GO:0005886;GO:0006915;GO:0006935;GO:0006935;GO:0006935;GO:0006954;GO:0006955;GO:0007165;GO:…	K04189	-	NOG328039	-	C-X-C motif chemokine receptor 4 [Source:HGNCSymbol;Acc:HGNC:2561]	7852	P61073
ENSG00000117525	622.781	993.584	251.978	0.253606	-1.97934	3.08182e-94	5.65773e-92	1	94529173	94541759	-	2886	F3	GO:0001938;GO:0002020;GO:0002541;GO:0002543;GO:0004252;GO:0004896;GO:0005515;GO:0005515;GO:0005515;GO:0005543;GO:0005576;GO:0005615;GO:0005886;GO:0005886;GO:0005886;GO:0006919;GO:0007596;GO:0007596;GO:0007596;GO:0007596;GO:0007598;GO:0007599;GO:0009986;GO:0009986;GO:0010641;GO:0016020;GO:0016021;GO:0016021;GO:0016021;GO:0016021;GO:0016021;GO:0016485;GO:0019221;GO:0030335;GO:0031233;GO:0045766;GO:…	K03901	-	NOG43483	-	coagulation factor III, tissue factor [Source:HGNCSymbol;Acc:HGNC:3541]	2152	P13726
ENSG00000159167	1554.56	2315.21	793.912	0.342911	-1.54409	4.38406e-94	7.95901e-92	8	23841929	23854806	-	4134	STC1	GO:0001503;GO:0001886;GO:0003421;GO:0005179;GO:0005179;GO:0005179;GO:0005576;GO:0005576;GO:0005576;GO:0005615;GO:0005615;GO:0005623;GO:0005634;GO:0005737;GO:0005737;GO:0006874;GO:0006874;GO:0007165;GO:0007566;GO:0010596;GO:0014070;GO:0016324;GO:0030336;GO:0033280;GO:0035988;GO:0044070;GO:0046697;GO:0051926;GO:0060348;GO:0071320;GO:0071385;GO:0071456;GO:0086004;GO:0090280;GO:1903403;GO:0001886;GO:…	-	-	NOG46940	S	stanniocalcin 1 [Source:HGNC Symbol;Acc:HGNC:11373]"	6781	P52823
ENSG00000132170	212.148	384.846	39.4506	0.10251	-3.28616	5.386e-93	9.67054e-91	3	12287368	12434356	+	4545	PPARG	GO:0003677;GO:0003677;GO:0003677;GO:0003700;GO:0003700;GO:0003707;GO:0003707;GO:0004879;GO:0004879;GO:0005634;GO:0005634;GO:0005634;GO:0005654;GO:0005737;GO:0006355;GO:0006355;GO:0008270;GO:0008270;GO:0030522;GO:0043231;GO:0043401;GO:0043565;GO:0043565;GO:0046872;GO:0048511;GO:0003677;GO:0003677;GO:0003677;GO:0003700;GO:0003700;GO:0004879;GO:0004879;GO:0005634;GO:0005634;GO:0005634;GO:0005654;GO:…	K08530	-	NOG266867	-	peroxisome proliferator activated receptor gamma[Source:HGNC Symbol;Acc:HGNC:9236]	5468	P37231
ENSG00000221890	681.356	1095.38	267.335	0.244057	-2.03471	7.32141e-93	1.30027e-90	22	38818452	38844028	-	5830	NPTXR	-	-	-	NOG315361	-	neuronal pentraxin receptor [Source:HGNCSymbol;Acc:HGNC:7954]	23467	O95502
ENSG00000101412	1555.75	800.447	2311.05	2.8872	1.52967	1.08395e-92	1.90437e-90	20	33675477	33686385	-	2690	E2F1	GO:0000077;GO:0000083;GO:0000122;GO:0000122;GO:0000790;GO:0000790;GO:0000790;GO:0000981;GO:0000981;GO:0000981;GO:0000987;GO:0001216;GO:0003677;GO:0003677;GO:0003677;GO:0003700;GO:0003700;GO:0003700;GO:0003700;GO:0003700;GO:0005515;GO:0005515;GO:0005515;GO:0005634;GO:0005634;GO:0005634;GO:0005634;GO:0005654;GO:0005654;GO:0005667;GO:0005667;GO:0005667;GO:0005737;GO:0005737;GO:0005739;GO:0005813;GO:…	K17454	-	NOG328718	-	E2F transcription factor 1 [Source:HGNCSymbol;Acc:HGNC:3113]	1869	Q01094;Q9BSD8
ENSG00000164400	434.34	149.853	718.827	4.79687	2.26209	5.55407e-92	9.65403e-90	5	132073789	132076170	+	788	CSF2	GO:0000165;GO:0001821;GO:0001892;GO:0005125;GO:0005125;GO:0005125;GO:0005125;GO:0005129;GO:0005129;GO:0005129;GO:0005515;GO:0005576;GO:0005576;GO:0005576;GO:0005576;GO:0005615;GO:0005615;GO:0005615;GO:0005615;GO:0006955;GO:0006955;GO:0008083;GO:0008083;GO:0008083;GO:0008284;GO:0008284;GO:0010468;GO:0010628;GO:0010744;GO:0019221;GO:0030099;GO:0030223;GO:0030224;GO:0030225;GO:0032747;GO:0034021;GO:…	K05427	-	NOG42131	R	colony stimulating factor 2 [Source:HGNCSymbol;Acc:HGNC:2434]	1437	P04141
ENSG00000134531	2982.48	1669.16	4295.81	2.57364	1.36381	1.86848e-91	3.21358e-89	12	13196723	13219941	+	7833	EMP1	GO:0016020;GO:0016020;GO:0016020;GO:0016021;GO:0016021;GO:0016021;GO:0005515;GO:0005515;GO:0005886;GO:0005886;GO:0005886;GO:0008219;GO:0008544;GO:0016020;GO:0016020;GO:0016020;GO:0016021;GO:0016021;GO:0016021;GO:0016021;GO:0032060;GO:0016020;GO:0016020;GO:0016020;GO:0016021;GO:0016021;GO:0016021;GO:0016020;GO:0016020;GO:0016020;GO:0016021;GO:0016021;GO:0016021;GO:0005515;GO:0005515;GO:0005886;GO:…	-	-	NOG45937	-	epithelial membrane protein 1 [Source:HGNCSymbol;Acc:HGNC:3333]	2012	P54849;A0A024RAT0
ENSG00000114251	90.5137	181.027	0	0	-Inf	3.14569e-91	5.3539e-89	3	55465715	55490539	-	7397	WNT5A	GO:0000187;GO:0001837;GO:0001938;GO:0002088;GO:0002741;GO:0003408;GO:0003700;GO:0005102;GO:0005102;GO:0005109;GO:0005109;GO:0005109;GO:0005115;GO:0005515;GO:0005543;GO:0005576;GO:0005576;GO:0005576;GO:0005576;GO:0005576;GO:0005615;GO:0005615;GO:0005615;GO:0005788;GO:0005796;GO:0005886;GO:0007223;GO:0007223;GO:0007223;GO:0007257;GO:0007275;GO:0007275;GO:0007275;GO:0007411;GO:0008584;GO:0010033;GO:…	K00444	-	NOG284879	-	Wnt family member 5A [Source:HGNCSymbol;Acc:HGNC:12784]	7474	P41221;A0A384N611;B3KQX9
ENSG00000170099	239.839	462.078	17.6003	0.0380894	-4.71447	1.67672e-89	2.82433e-87	14	94304248	94323389	-	1847	SERPINA6	GO:0005615;GO:0004867;GO:0004867;GO:0005496;GO:0005496;GO:0005576;GO:0005615;GO:0005615;GO:0005615;GO:0005615;GO:0005615;GO:0008211;GO:0008289;GO:0010951;GO:0070062;GO:0005615;GO:0005615;	K04525	-	COG4826	O	serpin family A member 6 [Source:HGNCSymbol;Acc:HGNC:1540]	866	P08185;A0A2Z4LCH4
ENSG00000184194	851.148	1307.28	395.021	0.302171	-1.72656	4.57995e-88	7.63591e-86	X	53048789	53080615	+	4910	GPR173	GO:0004930;GO:0004930;GO:0004930;GO:0004930;GO:0004930;GO:0004968;GO:0004968;GO:0005886;GO:0005886;GO:0007165;GO:0007165;GO:0007186;GO:0007186;GO:0007186;GO:0016020;GO:0016021;GO:0016021;GO:0016021;GO:0097211;GO:2001223;GO:0016020;GO:0016021;	K04300	-	NOG237432	-	G protein-coupled receptor 173 [Source:HGNCSymbol;Acc:HGNC:18186]	54328	Q9NS66
ENSG00000100403	6317.52	3759.28	8875.75	2.36102	1.23941	1.27993e-87	2.1124e-85	22	41301525	41360147	+	10522	ZC3H7B	GO:0003723;GO:0005515;GO:0005515;GO:0005634;GO:0010608;GO:0016032;GO:0035196;GO:0035198;GO:0035198;GO:0035198;GO:0046872;GO:0046872;GO:0046872;	-	-	COG0457	R	zinc finger CCCH-type containing 7B [Source:HGNCSymbol;Acc:HGNC:30869]	23264	Q9UGR2
ENSG00000113368	2140.19	1181.33	3099.04	2.62334	1.39141	3.91546e-87	6.39746e-85	5	126776623	126837020	+	3633	LMNB1	GO:0005882;GO:0003690;GO:0005198;GO:0005515;GO:0005634;GO:0005634;GO:0005634;GO:0005635;GO:0005635;GO:0005635;GO:0005637;GO:0005637;GO:0005638;GO:0005638;GO:0005654;GO:0005654;GO:0005882;GO:0016020;GO:0016363;GO:0031965;GO:0031965;GO:0035722;GO:0043274;GO:1990837;GO:0005882;GO:0005882;	K07611	-	NOG325506	-	lamin B1 [Source:HGNC Symbol;Acc:HGNC:6637]"	4001	P20700
ENSG00000105696	298.841	512.333	85.3489	0.166589	-2.58564	7.66423e-87	1.23986e-84	19	18607430	18621039	+	2626	TMEM59L	GO:0000139;GO:0005794;GO:0016020;GO:0016020;GO:0016021;GO:0016021;GO:0000139;GO:0005794;GO:0016020;GO:0016020;GO:0016021;GO:0016021;	-	-	NOG28603	-	transmembrane protein 59 like [Source:HGNCSymbol;Acc:HGNC:13237]	25789	Q9UK28;A0A024R7L4
ENSG00000118515	570.232	234.178	906.286	3.87007	1.95236	7.17417e-86	1.1492e-83	6	134169246	134318112	-	9992	SGK1	GO:0000166;GO:0001558;GO:0004672;GO:0004672;GO:0004672;GO:0004674;GO:0004674;GO:0004674;GO:0004674;GO:0004674;GO:0004674;GO:0004712;GO:0005246;GO:0005515;GO:0005515;GO:0005524;GO:0005524;GO:0005524;GO:0005634;GO:0005634;GO:0005737;GO:0005737;GO:0005739;GO:0005783;GO:0005789;GO:0005829;GO:0005829;GO:0005886;GO:0006468;GO:0006468;GO:0006468;GO:0006468;GO:0006814;GO:0006915;GO:0006974;GO:0007616;GO:…	K13302	EC:2.7.11.1	COG0515	T	serum/glucocorticoid regulated kinase 1 [Source:HGNCSymbol;Acc:HGNC:10810]	6446	O00141
ENSG00000168496	1275.04	656.486	1893.59	2.88444	1.52829	1.16706e-85	1.85133e-83	11	61792911	61797238	+	2198	FEN1	GO:0000287;GO:0000287;GO:0000724;GO:0000784;GO:0003677;GO:0003677;GO:0003677;GO:0003684;GO:0003690;GO:0003824;GO:0003824;GO:0004518;GO:0004518;GO:0004518;GO:0004519;GO:0004519;GO:0004523;GO:0004523;GO:0004527;GO:0004527;GO:0005515;GO:0005515;GO:0005634;GO:0005634;GO:0005634;GO:0005654;GO:0005654;GO:0005654;GO:0005730;GO:0005730;GO:0005739;GO:0006260;GO:0006260;GO:0006281;GO:0006281;GO:0006281;GO:…	K04799	EC:3.-.-.-	COG0258	L	flap structure-specific endonuclease 1 [Source:HGNCSymbol;Acc:HGNC:3650]	2237	P39748;Q6FHX6
ENSG00000102996	505.584	814.054	197.113	0.242138	-2.0461	1.49788e-85	2.35326e-83	16	58025754	58046901	+	4231	MMP15	GO:0004222;GO:0004222;GO:0004222;GO:0004222;GO:0004222;GO:0005515;GO:0005615;GO:0005886;GO:0005887;GO:0005887;GO:0005887;GO:0006464;GO:0006508;GO:0006508;GO:0006508;GO:0006508;GO:0008047;GO:0008233;GO:0008237;GO:0008237;GO:0008237;GO:0008270;GO:0008270;GO:0008270;GO:0016020;GO:0016021;GO:0016787;GO:0022617;GO:0030198;GO:0030574;GO:0030574;GO:0031012;GO:0031012;GO:0032355;GO:0035987;GO:0043085;GO:…	K07995	EC:3.4.24.-	NOG295915	-	matrix metallopeptidase 15 [Source:HGNCSymbol;Acc:HGNC:7161]	4324	P51511;A0A024R6U8
ENSG00000186815	940.952	1427.69	454.217	0.318149	-1.65223	4.64081e-85	7.22155e-83	12	113221050	113298585	+	8728	TPCN1	GO:0005245;GO:0005245;GO:0070588;GO:0005245;GO:0005245;GO:0070588;GO:0005216;GO:0005216;GO:0005244;GO:0005245;GO:0005245;GO:0005262;GO:0005515;GO:0005623;GO:0005764;GO:0005764;GO:0005765;GO:0005765;GO:0005765;GO:0005768;GO:0005768;GO:0006811;GO:0006811;GO:0006811;GO:0006816;GO:0010008;GO:0010008;GO:0010508;GO:0016020;GO:0016020;GO:0016020;GO:0016021;GO:0034220;GO:0034765;GO:0042802;GO:0051209;GO:…	K16896	-	NOG280094	-	two pore segment channel 1 [Source:HGNCSymbol;Acc:HGNC:18182]	53373	Q9ULQ1;B3KSG7
ENSG00000182326	424.067	693.514	154.619	0.22295	-2.16521	1.43604e-84	2.21354e-82	12	6988259	7071032	+	6462	C1S	GO:0002376;GO:0004252;GO:0004252;GO:0004252;GO:0004252;GO:0005509;GO:0005509;GO:0005515;GO:0005576;GO:0005615;GO:0006508;GO:0006508;GO:0006508;GO:0006956;GO:0006958;GO:0006958;GO:0006958;GO:0006958;GO:0008233;GO:0008236;GO:0016787;GO:0030449;GO:0042802;GO:0045087;GO:0046872;GO:0072562;GO:0002376;GO:0004252;GO:0004252;GO:0004252;GO:0004252;GO:0005509;GO:0005509;GO:0005515;GO:0005576;GO:0005615;GO:…	K01331	EC:3.4.21.42	COG5640	O	complement C1s [Source:HGNC Symbol;Acc:HGNC:1247]"	716	P09871
ENSG00000171848	3700.01	2164.33	5235.68	2.41908	1.27446	1.82636e-84	2.78887e-82	2	10120698	10211725	+	9155	RRM2	GO:0000083;GO:0004748;GO:0004748;GO:0005515;GO:0005737;GO:0005829;GO:0005829;GO:0005829;GO:0006260;GO:0009263;GO:0009263;GO:0009263;GO:0009263;GO:0015949;GO:0016491;GO:0016491;GO:0016491;GO:0046872;GO:0055114;GO:0055114;GO:0055114;GO:0070317;GO:0000083;GO:0004748;GO:0004748;GO:0004748;GO:0005515;GO:0005737;GO:0005829;GO:0005829;GO:0005829;GO:0005971;GO:0006260;GO:0008199;GO:0009262;GO:0009263;GO:…	K10808	-	COG0208	F	ribonucleotide reductase regulatory subunit M2[Source:HGNC Symbol;Acc:HGNC:10452]	348738	Q96LS8
ENSG00000010310	335.944	563.076	108.813	0.193247	-2.37149	5.16024e-83	7.80678e-81	19	45668221	45683722	+	5069	GIPR	GO:0004888;GO:0004888;GO:0004930;GO:0004930;GO:0004930;GO:0007165;GO:0007166;GO:0007166;GO:0007186;GO:0007186;GO:0007186;GO:0016020;GO:0016020;GO:0016020;GO:0016021;GO:0016021;GO:0016021;GO:0016519;GO:0016519;GO:0038192;GO:0002029;GO:0004888;GO:0004888;GO:0004888;GO:0004930;GO:0004930;GO:0004930;GO:0005515;GO:0005623;GO:0005886;GO:0005886;GO:0005886;GO:0005886;GO:0006091;GO:0007165;GO:0007166;GO:…	K04580	-	NOG239460	-	gastric inhibitory polypeptide receptor [Source:HGNCSymbol;Acc:HGNC:4271]	2696	P48546
ENSG00000110092	8583.03	5258.83	11907.2	2.26424	1.17902	1.76742e-82	2.64935e-80	11	69641156	69654474	+	4761	CCND1	GO:0000079;GO:0000079;GO:0000082;GO:0000082;GO:0000082;GO:0000122;GO:0000122;GO:0000307;GO:0000307;GO:0000307;GO:0000320;GO:0001889;GO:0001934;GO:0003714;GO:0004672;GO:0004672;GO:0005515;GO:0005515;GO:0005622;GO:0005634;GO:0005634;GO:0005634;GO:0005634;GO:0005634;GO:0005634;GO:0005654;GO:0005654;GO:0005737;GO:0005737;GO:0005737;GO:0005737;GO:0005829;GO:0005923;GO:0006367;GO:0006468;GO:0006974;GO:…	K04503	-	COG5024	D	cyclin D1 [Source:HGNC Symbol;Acc:HGNC:1582]"	595	P24385;Q6FI00
ENSG00000276043	1498	805.118	2190.88	2.72119	1.44424	7.32403e-82	1.08788e-79	19	4903080	4962154	+	5145	UHRF1	GO:0000122;GO:0000790;GO:0000790;GO:0000791;GO:0000792;GO:0000987;GO:0003677;GO:0004842;GO:0005515;GO:0005515;GO:0005515;GO:0005515;GO:0005634;GO:0005634;GO:0005654;GO:0005657;GO:0005720;GO:0006281;GO:0006325;GO:0006511;GO:0006974;GO:0007049;GO:0008270;GO:0008327;GO:0008327;GO:0010216;GO:0010216;GO:0010390;GO:0010390;GO:0016363;GO:0016567;GO:0016567;GO:0016574;GO:0016740;GO:0031493;GO:0032270;GO:…	K10638	EC:2.3.2.27	-	-	ubiquitin like with PHD and ring finger domains 1[Source:HGNC Symbol;Acc:HGNC:12556]	29128	Q96T88
ENSG00000125895	307.746	519.803	95.689	0.184087	-2.44154	1.16276e-81	1.71156e-79	20	1180561	1185415	-	2210	TMEM74B	GO:0016020;GO:0016021;GO:0016020;GO:0016021;	-	-	NOG43511	S	transmembrane protein 74B [Source:HGNCSymbol;Acc:HGNC:15893]	55321	Q9NUR3
ENSG00000099864	507.311	808.672	205.949	0.254676	-1.97327	3.8787e-81	5.6584e-79	19	708935	748329	+	4912	PALM	GO:0005515;GO:0005654;GO:0005737;GO:0005886;GO:0005886;GO:0005886;GO:0005886;GO:0005886;GO:0005886;GO:0007010;GO:0007193;GO:0007194;GO:0007194;GO:0008104;GO:0008360;GO:0008360;GO:0008360;GO:0008360;GO:0014069;GO:0016020;GO:0016020;GO:0016020;GO:0016323;GO:0016323;GO:0016327;GO:0016327;GO:0030054;GO:0030175;GO:0030424;GO:0030424;GO:0030425;GO:0031235;GO:0031410;GO:0031527;GO:0031750;GO:0032590;GO:…	K16519	-	NOG46471	S	paralemmin [Source:HGNC Symbol;Acc:HGNC:8594]"	5064	O75781;A0A024R1Y6
ENSG00000103942	426.537	692.25	160.823	0.232319	-2.10582	3.99874e-81	5.78189e-79	15	82836946	82986153	-	14685	HOMER2	GO:0005515;GO:0005515;GO:0005737;GO:0005737;GO:0005829;GO:0005829;GO:0005886;GO:0007216;GO:0007216;GO:0007605;GO:0009967;GO:0014069;GO:0014069;GO:0030054;GO:0030425;GO:0032420;GO:0032426;GO:0032703;GO:0035256;GO:0042995;GO:0043005;GO:0045202;GO:0070885;GO:2001256;GO:0003779;GO:0005515;GO:0005515;GO:0005737;GO:0005737;GO:0005737;GO:0005829;GO:0005829;GO:0005886;GO:0007216;GO:0007216;GO:0007605;GO:…	K15010	-	NOG68331	L	homer scaffold protein 2 [Source:HGNCSymbol;Acc:HGNC:17513]	9455	Q9NSB8
ENSG00000094804	1315.75	697.661	1933.83	2.77188	1.47086	1.44394e-80	2.06952e-78	17	40287879	40304657	+	5311	CDC6	GO:0000076;GO:0000079;GO:0000082;GO:0000083;GO:0000166;GO:0000166;GO:0000278;GO:0000278;GO:0000922;GO:0003688;GO:0005515;GO:0005515;GO:0005515;GO:0005524;GO:0005634;GO:0005634;GO:0005634;GO:0005634;GO:0005654;GO:0005737;GO:0005737;GO:0005829;GO:0006260;GO:0006260;GO:0006270;GO:0006270;GO:0006270;GO:0007049;GO:0007089;GO:0008156;GO:0008285;GO:0019900;GO:0030071;GO:0032467;GO:0033314;GO:0045737;GO:…	K02213	-	COG1474	LO	cell division cycle 6 [Source:HGNCSymbol;Acc:HGNC:1744]	990	Q99741;A0A024R1S2
ENSG00000144655	1215.73	1795.41	636.054	0.354267	-1.49709	1.8544e-80	2.63469e-78	3	39141855	39154562	-	3230	CSRNP1	GO:0000790;GO:0000981;GO:0001228;GO:0003674;GO:0003677;GO:0003700;GO:0003700;GO:0005515;GO:0005634;GO:0005634;GO:0006355;GO:0006915;GO:0009791;GO:0043565;GO:0045944;GO:0045944;GO:0048008;GO:0048705;GO:0060021;GO:0060325;GO:0000790;GO:0000981;GO:0003674;GO:0003677;GO:0003700;GO:0005515;GO:0005634;GO:0006915;GO:0045944;	K17494	-	NOG150539	S	cysteine and serine rich nuclear protein 1[Source:HGNC Symbol;Acc:HGNC:14300]	64651	Q96S65;A0A024R2N7
ENSG00000146555	196.187	351.025	41.3503	0.117799	-3.0856	2.42773e-80	3.41954e-78	7	3301252	4269000	+	12258	SDK1	GO:0005515;GO:0005886;GO:0005886;GO:0007155;GO:0007156;GO:0007156;GO:0007416;GO:0007416;GO:0010842;GO:0010842;GO:0016020;GO:0016021;GO:0030054;GO:0042802;GO:0045202;GO:0045202;GO:0045216;GO:0048148;GO:0060998;GO:0005515;GO:0016020;GO:0016021;GO:0005515;GO:0016020;GO:0016021;	K16353	-	NOG12793	-	sidekick cell adhesion molecule 1 [Source:HGNCSymbol;Acc:HGNC:19307]	221935	Q7Z5N4
ENSG00000163235	6865.52	9530.49	4200.54	0.440748	-1.18197	3.6238e-80	5.06063e-78	2	70447284	70554193	-	4917	TGFA	GO:0000139;GO:0000165;GO:0000187;GO:0000187;GO:0005154;GO:0005154;GO:0005515;GO:0005515;GO:0005515;GO:0005576;GO:0005576;GO:0005615;GO:0005615;GO:0005615;GO:0005789;GO:0005886;GO:0005886;GO:0006357;GO:0006888;GO:0007165;GO:0007173;GO:0007173;GO:0008083;GO:0008083;GO:0008083;GO:0008284;GO:0009986;GO:0012507;GO:0016020;GO:0016021;GO:0016323;GO:0030665;GO:0031410;GO:0033116;GO:0035556;GO:0042059;GO:…	K08774	-	NOG41326	O	transforming growth factor alpha [Source:HGNCSymbol;Acc:HGNC:11765]	7039	P01135
ENSG00000061656	790.804	1204.05	377.557	0.313572	-1.67313	4.98175e-80	6.89804e-78	20	35615829	35621094	+	2348	SPAG4	GO:0005198;GO:0005515;GO:0005623;GO:0005634;GO:0005635;GO:0005635;GO:0005637;GO:0005737;GO:0005856;GO:0005929;GO:0006998;GO:0007283;GO:0007283;GO:0016020;GO:0016021;GO:0030154;GO:0031514;GO:0034993;GO:0042995;GO:0043495;GO:0090286;GO:0016020;GO:0016021;	K21875	-	NOG249571	-	sperm associated antigen 4 [Source:HGNCSymbol;Acc:HGNC:11214]	6676	Q9NPE6
ENSG00000143476	1096.56	564.391	1628.72	2.88581	1.52897	5.88984e-80	8.0869e-78	1	212035553	212107400	+	4923	DTL	GO:0005515;GO:0005654;GO:0005730;GO:0005829;GO:0000209;GO:0004842;GO:0005515;GO:0005515;GO:0005515;GO:0005634;GO:0005654;GO:0005654;GO:0005694;GO:0005730;GO:0005737;GO:0005813;GO:0005815;GO:0005829;GO:0005856;GO:0006260;GO:0006511;GO:0006513;GO:0006974;GO:0009411;GO:0010971;GO:0016020;GO:0016567;GO:0019985;GO:0031464;GO:0031464;GO:0031465;GO:0031965;GO:0042769;GO:0043687;GO:0045732;GO:0048511;GO:…	K11790	-	COG2319	R	denticleless E3 ubiquitin protein ligase homolog[Source:HGNC Symbol;Acc:HGNC:30288]	51514	Q9NZJ0
ENSG00000120278	496.786	790.694	202.878	0.256582	-1.96251	6.92418e-80	9.42785e-78	6	150599883	150843665	+	10294	PLEKHG1	GO:0005085;GO:0005085;GO:0005085;GO:0005654;GO:0005085;GO:0005085;GO:0005085;GO:0005085;GO:0005085;GO:0005654;GO:0005085;	-	-	COG5422	T	pleckstrin homology and RhoGEF domain containing G1[Source:HGNC Symbol;Acc:HGNC:20884]	57480	Q9ULL1;Q5JYA6
ENSG00000204219	287.036	487.18	86.891	0.178355	-2.48718	3.04528e-79	4.11213e-77	1	23380909	23424748	-	3675	TCEA3	GO:0003676;GO:0003676;GO:0003677;GO:0005634;GO:0005634;GO:0005634;GO:0005634;GO:0006351;GO:0006351;GO:0006355;GO:0006355;GO:0008270;GO:0008270;GO:0046872;GO:0003676;GO:0003676;GO:0005634;GO:0005634;GO:0005634;GO:0006351;GO:0006351;GO:0006355;GO:0006355;GO:0008270;GO:0008270;GO:0046872;GO:0003676;GO:0003677;GO:0005634;GO:0005634;GO:0005634;GO:0006351;GO:0006355;GO:0008270;GO:0046872;GO:0005634;GO:…	-	-	COG1594	K	transcription elongation factor A3 [Source:HGNCSymbol;Acc:HGNC:11615]	6920	O75764;B4DUM4
ENSG00000171223	2043.95	2928.25	1159.65	0.396022	-1.33635	1.71926e-78	2.30254e-76	19	12791486	12793315	+	1830	JUNB	GO:0000122;GO:0000785;GO:0000790;GO:0000790;GO:0000977;GO:0000978;GO:0000978;GO:0000981;GO:0000981;GO:0001228;GO:0001570;GO:0001649;GO:0001701;GO:0001829;GO:0003677;GO:0003677;GO:0003677;GO:0003677;GO:0003677;GO:0003700;GO:0003700;GO:0003713;GO:0003713;GO:0003714;GO:0005515;GO:0005634;GO:0005654;GO:0005654;GO:0005654;GO:0005667;GO:0006355;GO:0006355;GO:0006355;GO:0006357;GO:0006357;GO:0006357;GO:…	K09028	-	NOG283376	-	JunB proto-oncogene, AP-1 transcription factorsubunit [Source:HGNC Symbol;Acc:HGNC:6205]	3726	P17275;Q5U079
ENSG00000122952	1909.86	1079.68	2740.03	2.53782	1.34359	4.04741e-78	5.37648e-76	10	56357227	56361273	-	2377	ZWINT	GO:0000070;GO:0000070;GO:0000775;GO:0000776;GO:0000776;GO:0000776;GO:0000776;GO:0000776;GO:0000776;GO:0000777;GO:0005515;GO:0005515;GO:0005623;GO:0005634;GO:0005634;GO:0005654;GO:0005694;GO:0005737;GO:0005737;GO:0005829;GO:0005829;GO:0005829;GO:0007049;GO:0007093;GO:0007093;GO:0007093;GO:0007093;GO:0016604;GO:0016604;GO:0030425;GO:0030425;GO:0043005;GO:0043231;GO:0047485;GO:0051301;GO:0051649;GO:…	K19943	-	NOG39831	-	ZW10 interacting kinetochore protein [Source:HGNCSymbol;Acc:HGNC:13195]	11130	O95229
ENSG00000112118	1692.64	944.411	2440.87	2.58454	1.36991	5.48877e-78	7.23234e-76	6	52264014	52284881	-	3645	MCM3	GO:0000082;GO:0000166;GO:0000727;GO:0000784;GO:0003677;GO:0003677;GO:0003677;GO:0003677;GO:0003678;GO:0003688;GO:0003697;GO:0004386;GO:0005515;GO:0005515;GO:0005524;GO:0005524;GO:0005524;GO:0005634;GO:0005634;GO:0005634;GO:0005634;GO:0005654;GO:0005654;GO:0005658;GO:0005737;GO:0005813;GO:0006260;GO:0006260;GO:0006260;GO:0006260;GO:0006267;GO:0006270;GO:0006270;GO:0006270;GO:0006271;GO:0007049;GO:…	K02541	EC:3.6.4.12	COG1241	L	minichromosome maintenance complex component 3[Source:HGNC Symbol;Acc:HGNC:6945]	4172	P25205;A0A0S2Z4T1
ENSG00000169184	1132.96	595.893	1670.03	2.80258	1.48675	5.12525e-77	6.69932e-75	22	27748277	27801756	-	7951	MN1	GO:0001957;GO:0003674;GO:0005575;GO:0006355;GO:0006355;GO:0007275;GO:0008150;GO:0006355;	K22543	-	NOG40247	-	MN1 proto-oncogene, transcriptional regulator[Source:HGNC Symbol;Acc:HGNC:7180]	4330	Q10571;A0A024R1C3
ENSG00000275832	2571.72	1511.81	3631.62	2.40217	1.26434	9.15042e-77	1.18658e-74	17	38419280	38512385	+	8080	ARHGAP23	GO:0005096;GO:0005515;GO:0005829;GO:0007165;GO:0007165;GO:0043547;GO:0051056;GO:0070062;GO:0005096;GO:0005515;GO:0005829;GO:0007165;GO:0007165;GO:0043547;GO:0051056;GO:0070062;GO:0005515;GO:0007165;GO:0007165;GO:0007165;	K20315	-	-	-	Rho GTPase activating protein 23 [Source:HGNCSymbol;Acc:HGNC:29293]	57636	Q9P227
ENSG00000164104	3454.74	2079.75	4829.73	2.32226	1.21553	5.69045e-76	7.32096e-74	4	173331376	173334432	-	2401	HMGB2	GO:0000400;GO:0000790;GO:0000790;GO:0000790;GO:0000793;GO:0000987;GO:0000987;GO:0001938;GO:0002376;GO:0002437;GO:0002437;GO:0003677;GO:0003677;GO:0003677;GO:0003684;GO:0003690;GO:0003690;GO:0003690;GO:0003697;GO:0003697;GO:0003713;GO:0003723;GO:0005515;GO:0005515;GO:0005515;GO:0005576;GO:0005615;GO:0005615;GO:0005623;GO:0005634;GO:0005634;GO:0005634;GO:0005634;GO:0005654;GO:0005654;GO:0005694;GO:…	K11295	-	COG5648	B	high mobility group box 2 [Source:HGNCSymbol;Acc:HGNC:5000]	3148	P26583
ENSG00000101187	31223.3	42457.6	19988.9	0.470797	-1.08682	7.55038e-76	9.63794e-74	20	62642503	62685785	+	3991	SLCO4A1	GO:0005515;GO:0005886;GO:0005886;GO:0005887;GO:0006811;GO:0015347;GO:0015349;GO:0016020;GO:0016020;GO:0016020;GO:0016021;GO:0043252;GO:0043252;GO:0055085;GO:0055085;GO:0070327;GO:0005886;GO:0006811;GO:0016020;GO:0016020;GO:0016021;GO:0055085;GO:0005515;GO:0005886;GO:0005886;GO:0005887;GO:0006811;GO:0015347;GO:0015349;GO:0016020;GO:0016020;GO:0016020;GO:0016021;GO:0043252;GO:0043252;GO:0055085;GO:…	K14354	-	NOG320775	-	solute carrier organic anion transporter familymember 4A1 [Source:HGNC Symbol;Acc:HGNC:10953]	28231	Q96BD0
ENSG00000179111	227.426	394.932	59.9201	0.151723	-2.72049	1.04926e-75	1.32898e-73	17	8120592	8124106	-	1880	HES7	GO:0000122;GO:0000122;GO:0000122;GO:0000122;GO:0000790;GO:0000977;GO:0000977;GO:0000981;GO:0001227;GO:0001501;GO:0001756;GO:0003677;GO:0003677;GO:0003677;GO:0005634;GO:0005634;GO:0005634;GO:0005634;GO:0006355;GO:0006355;GO:0007219;GO:0007219;GO:0007219;GO:0007275;GO:0007498;GO:0008134;GO:0009952;GO:0030154;GO:0036342;GO:0045892;GO:0046983;GO:0046983;GO:0048511;GO:0050767;GO:0000122;GO:0000122;GO:…	K09087	-	NOG293472	-	hes family bHLH transcription factor 7 [Source:HGNCSymbol;Acc:HGNC:15977]	84667	Q9BYE0
ENSG00000228716	1849.49	1053.5	2645.48	2.51114	1.32834	1.57429e-75	1.97864e-73	5	80626226	80654983	-	4411	DHFR	GO:0000083;GO:0000900;GO:0003723;GO:0003729;GO:0004146;GO:0004146;GO:0004146;GO:0004146;GO:0004146;GO:0005515;GO:0005542;GO:0005737;GO:0005739;GO:0005739;GO:0005739;GO:0005829;GO:0006729;GO:0006730;GO:0008144;GO:0016491;GO:0017148;GO:0031103;GO:0031427;GO:0031427;GO:0046452;GO:0046452;GO:0046653;GO:0046654;GO:0046654;GO:0046654;GO:0046654;GO:0046654;GO:0046655;GO:0046655;GO:0046655;GO:0050661;GO:…	K00287	EC:1.5.1.3	COG0262	H	dihydrofolate reductase [Source:HGNCSymbol;Acc:HGNC:2861]	1719	P00374;B0YJ76
ENSG00000024526	1613.59	905.573	2321.61	2.5637	1.35823	2.03392e-75	2.53681e-73	1	68474152	68497221	-	5904	DEPDC1	GO:0005096;GO:0005515;GO:0005634;GO:0005634;GO:0007165;GO:0007165;GO:0017053;GO:0017053;GO:0035556;GO:0035556;GO:0043547;GO:0045892;GO:0005096;GO:0005515;GO:0005634;GO:0005634;GO:0007165;GO:0007165;GO:0017053;GO:0017053;GO:0035556;GO:0035556;GO:0043547;GO:0045892;GO:0007165;	-	-	NOG148822	S	DEP domain containing 1 [Source:HGNCSymbol;Acc:HGNC:22949]	55635	Q5TB30
ENSG00000198363	3420.82	4772.23	2069.42	0.433637	-1.20544	6.05576e-75	7.49584e-73	8	61500556	61714640	-	20047	ASPH	GO:0004597;GO:0004597;GO:0004597;GO:0004597;GO:0004597;GO:0005198;GO:0005509;GO:0005509;GO:0005515;GO:0005515;GO:0005515;GO:0005737;GO:0005783;GO:0005783;GO:0005783;GO:0005783;GO:0005789;GO:0005789;GO:0005789;GO:0005886;GO:0006936;GO:0007389;GO:0008285;GO:0008307;GO:0009055;GO:0016020;GO:0016020;GO:0016020;GO:0016021;GO:0016491;GO:0016529;GO:0018193;GO:0018193;GO:0022900;GO:0031647;GO:0032541;GO:…	K00476	EC:1.14.11.16	COG3555	O	aspartate beta-hydroxylase [Source:HGNCSymbol;Acc:HGNC:757]	444	Q12797
ENSG00000168743	2505.72	3527.94	1483.5	0.420501	-1.24982	1.05921e-74	1.30124e-72	4	105894775	106004027	+	6117	NPNT	GO:0001657;GO:0001658;GO:0005178;GO:0005201;GO:0005509;GO:0005509;GO:0005576;GO:0005576;GO:0007155;GO:0007160;GO:0007275;GO:0010811;GO:0016020;GO:0016020;GO:0030154;GO:0030198;GO:0033631;GO:0045669;GO:0062023;GO:0070062;GO:0070374;GO:0071356;GO:0001657;GO:0001658;GO:0005178;GO:0005201;GO:0005509;GO:0005509;GO:0005576;GO:0005576;GO:0007155;GO:0007160;GO:0007275;GO:0010811;GO:0016020;GO:0016020;GO:…	K06824	-	NOG254583	-	nephronectin [Source:HGNC Symbol;Acc:HGNC:27405]"	255743	Q6UXI9
ENSG00000121753	1231	1796.31	665.685	0.370585	-1.43212	1.3151e-74	1.60354e-72	1	31727117	31764893	-	7756	ADGRB2	GO:0004888;GO:0004888;GO:0004930;GO:0004930;GO:0004930;GO:0005813;GO:0007165;GO:0007166;GO:0007166;GO:0007186;GO:0007186;GO:0007186;GO:0016020;GO:0016020;GO:0016020;GO:0016021;GO:0016021;GO:0016021;GO:0016525;GO:0016525;GO:0004888;GO:0004888;GO:0004930;GO:0004930;GO:0004930;GO:0005813;GO:0007165;GO:0007166;GO:0007166;GO:0007186;GO:0007186;GO:0007186;GO:0016020;GO:0016020;GO:0016020;GO:0016021;GO:…	K04597	-	NOG146816	S	adhesion G protein-coupled receptor B2 [Source:HGNCSymbol;Acc:HGNC:944]	576	O60241
ENSG00000162607	2603.26	1544.06	3662.46	2.37197	1.24608	2.32076e-74	2.80881e-72	1	62436297	62451804	+	3869	USP1	GO:0006511;GO:0006511;GO:0016579;GO:0016579;GO:0036459;GO:0036459;GO:0004197;GO:0004197;GO:0004197;GO:0004197;GO:0004843;GO:0004843;GO:0004843;GO:0005515;GO:0005515;GO:0005634;GO:0005634;GO:0005654;GO:0005654;GO:0006281;GO:0006282;GO:0006282;GO:0006282;GO:0006508;GO:0006511;GO:0006511;GO:0006974;GO:0008233;GO:0008233;GO:0008234;GO:0009411;GO:0016579;GO:0016579;GO:0016579;GO:0016579;GO:0016787;GO:…	K11832	EC:3.4.19.12	COG5077	O	ubiquitin specific peptidase 1 [Source:HGNCSymbol;Acc:HGNC:12607]	7398	O94782
ENSG00000130164	495.237	210.927	779.547	3.69581	1.88589	5.52924e-74	6.64281e-72	19	11089462	11133820	+	7622	LDLR	GO:0005509;GO:0005509;GO:0005515;GO:0016020;GO:0016021;GO:0001540;GO:0001540;GO:0001618;GO:0002020;GO:0005041;GO:0005041;GO:0005041;GO:0005041;GO:0005509;GO:0005509;GO:0005515;GO:0005515;GO:0005515;GO:0005515;GO:0005623;GO:0005623;GO:0005764;GO:0005764;GO:0005764;GO:0005768;GO:0005768;GO:0005769;GO:0005769;GO:0005769;GO:0005770;GO:0005770;GO:0005794;GO:0005886;GO:0005886;GO:0005886;GO:0005887;GO:…	K12473	-	NOG255913	-	low density lipoprotein receptor [Source:HGNCSymbol;Acc:HGNC:6547]	3949	P01130;A0A024R7D5
ENSG00000146670	1700.16	969.582	2430.73	2.50699	1.32595	6.71472e-74	8.00816e-72	11	65066300	65084164	-	3901	CDCA5	GO:0000278;GO:0000278;GO:0000775;GO:0000785;GO:0000790;GO:0000790;GO:0003682;GO:0005515;GO:0005515;GO:0005623;GO:0005634;GO:0005634;GO:0005634;GO:0005654;GO:0005654;GO:0005694;GO:0005694;GO:0005737;GO:0005737;GO:0005829;GO:0006302;GO:0006302;GO:0007049;GO:0007064;GO:0007064;GO:0007064;GO:0007076;GO:0007076;GO:0007080;GO:0007080;GO:0031536;GO:0031536;GO:0044877;GO:0051301;GO:0071922;GO:0071922;GO:…	K17390	-	NOG43755	-	cell division cycle associated 5 [Source:HGNCSymbol;Acc:HGNC:14626]	113130	Q96FF9;A0A024R5D6
ENSG00000131153	634.224	295.49	972.958	3.29269	1.71927	1.53275e-73	1.81475e-71	16	85676198	85690073	-	3219	GINS2	GO:0000727;GO:0000811;GO:0005515;GO:0005634;GO:0005634;GO:0005634;GO:0005654;GO:0006260;GO:0006260;GO:0006260;GO:0006271;GO:0031298;GO:0032508;GO:0043138;GO:0005634;GO:0005634;GO:0005634;GO:0006260;GO:0006260;GO:0006260;GO:0005634;GO:0005634;GO:0006260;GO:0006260;	K10733	-	COG5093	L	GINS complex subunit 2 [Source:HGNCSymbol;Acc:HGNC:24575]	51659	Q9Y248
ENSG00000093009	823.482	413.069	1233.89	2.98714	1.57876	2.6876e-73	3.15919e-71	22	19479457	19520612	+	2978	CDC45	GO:0000076;GO:0000082;GO:0000083;GO:0000727;GO:0003682;GO:0003688;GO:0003697;GO:0005515;GO:0005515;GO:0005634;GO:0005634;GO:0005654;GO:0005654;GO:0005656;GO:0005737;GO:0005813;GO:0006260;GO:0006260;GO:0006270;GO:0006270;GO:0006270;GO:0006270;GO:0007049;GO:0031261;GO:0031298;GO:0031938;GO:1900087;GO:1902977;GO:0006270;GO:0006270;GO:0000076;GO:0000082;GO:0000083;GO:0000727;GO:0003682;GO:0003688;GO:…	K06628	-	NOG321683	-	cell division cycle 45 [Source:HGNCSymbol;Acc:HGNC:1739]	8318	O75419
ENSG00000204531	639.966	978.107	301.824	0.30858	-1.69628	7.38735e-73	8.62156e-71	6	31164337	31180731	-	2885	POU5F1	GO:0000122;GO:0000790;GO:0000976;GO:0000981;GO:0000981;GO:0000987;GO:0001227;GO:0001228;GO:0001714;GO:0001824;GO:0003677;GO:0003677;GO:0003677;GO:0003677;GO:0003700;GO:0003700;GO:0003700;GO:0003700;GO:0003723;GO:0005515;GO:0005515;GO:0005515;GO:0005634;GO:0005634;GO:0005634;GO:0005634;GO:0005654;GO:0005654;GO:0005654;GO:0005737;GO:0005737;GO:0005739;GO:0005829;GO:0005829;GO:0006355;GO:0006355;GO:…	K09367	-	NOG329627	-	POU class 5 homeobox 1 [Source:HGNCSymbol;Acc:HGNC:9221]	5460	Q01860;D2IYK3
ENSG00000196415	146.711	268.19	25.2326	0.0940848	-3.4099	9.72287e-72	1.12668e-69	19	840999	848175	+	1107	PRTN3	GO:0004252;GO:0004252;GO:0004252;GO:0004252;GO:0004252;GO:0005102;GO:0005515;GO:0005515;GO:0005576;GO:0005576;GO:0005615;GO:0005615;GO:0005829;GO:0005829;GO:0005886;GO:0005886;GO:0006508;GO:0006508;GO:0006508;GO:0006508;GO:0006509;GO:0006909;GO:0007596;GO:0008233;GO:0008236;GO:0008236;GO:0008284;GO:0016020;GO:0016787;GO:0019221;GO:0019730;GO:0019899;GO:0030574;GO:0035578;GO:0035578;GO:0043312;GO:…	K01350	EC:3.4.21.76	COG5640	O	proteinase 3 [Source:HGNC Symbol;Acc:HGNC:9495]"	5657	P24158
ENSG00000117115	18538.5	25117.8	11959.2	0.476126	-1.07058	1.56024e-71	1.79526e-69	1	17066761	17119451	-	6000	PADI2	GO:0004668;GO:0004668;GO:0004668;GO:0004668;GO:0005509;GO:0005509;GO:0005509;GO:0005576;GO:0005634;GO:0005737;GO:0005737;GO:0005737;GO:0005737;GO:0005829;GO:0006325;GO:0010848;GO:0016787;GO:0018101;GO:0018101;GO:0018101;GO:0021762;GO:0030331;GO:0030520;GO:0035327;GO:0035578;GO:0036413;GO:0036414;GO:0042803;GO:0043312;GO:0046872;GO:0048096;GO:0070062;GO:0070100;GO:1901624;GO:1990830;GO:0004668;GO:…	K01481	EC:3.5.3.15	NOG42085	S	peptidyl arginine deiminase 2 [Source:HGNCSymbol;Acc:HGNC:18341]	11240	Q9Y2J8;A0A024RA98
ENSG00000146950	69.4406	138.881	0	0	-Inf	4.32532e-71	4.94206e-69	X	9786429	9949443	+	8218	SHROOM2	GO:0002089;GO:0003779;GO:0005515;GO:0005515;GO:0005623;GO:0005737;GO:0005856;GO:0005874;GO:0005886;GO:0005912;GO:0005912;GO:0005923;GO:0007015;GO:0007275;GO:0007420;GO:0008013;GO:0008057;GO:0015280;GO:0016020;GO:0016324;GO:0016324;GO:0016324;GO:0016477;GO:0030036;GO:0030054;GO:0030864;GO:0030864;GO:0032401;GO:0032401;GO:0032401;GO:0032438;GO:0035725;GO:0043010;GO:0043296;GO:0043482;GO:0043583;GO:…	K18625	-	NOG72784	-	shroom family member 2 [Source:HGNCSymbol;Acc:HGNC:630]	357	Q13796
ENSG00000163083	122.578	13.8001	231.356	16.7649	4.06737	7.32208e-71	8.30802e-69	2	120346136	120351803	+	3206	INHBB	GO:0001541;GO:0005125;GO:0005125;GO:0005179;GO:0005179;GO:0005179;GO:0005515;GO:0005576;GO:0005576;GO:0005576;GO:0005576;GO:0005576;GO:0005615;GO:0006952;GO:0008083;GO:0008083;GO:0008083;GO:0009267;GO:0009267;GO:0009611;GO:0010862;GO:0030154;GO:0032869;GO:0032869;GO:0032924;GO:0042803;GO:0044320;GO:0044650;GO:0045444;GO:0045444;GO:0046676;GO:0046676;GO:0046789;GO:0046881;GO:0046882;GO:0048178;GO:…	K22687	-	NOG278663	-	inhibin subunit beta B [Source:HGNCSymbol;Acc:HGNC:6067]	3625	P09529
ENSG00000105289	212.777	368.068	57.4856	0.156182	-2.6787	1.63374e-70	1.84095e-68	19	3708362	3750813	+	3964	TJP3	GO:0005515;GO:0005923;GO:0005923;GO:0005515;GO:0005515;GO:0005634;GO:0005654;GO:0005886;GO:0005886;GO:0005923;GO:0005923;GO:0005923;GO:0016020;GO:0030054;GO:0030054;GO:0005515;GO:0005515;GO:0005634;GO:0005654;GO:0005886;GO:0005886;GO:0005923;GO:0005923;GO:0005923;GO:0016020;GO:0030054;GO:0030054;GO:0005515;GO:0005515;GO:0005634;GO:0005654;GO:0005886;GO:0005886;GO:0005911;GO:0005923;GO:0005923;GO:…	K06097	-	NOG239704	-	tight junction protein 3 [Source:HGNCSymbol;Acc:HGNC:11829]	27134	O95049
ENSG00000134057	3404.59	2099.89	4709.28	2.24263	1.16519	4.08547e-70	4.57209e-68	5	69167135	69178245	+	2433	CCNB1	GO:0005634;GO:0005634;GO:0005829;GO:0000079;GO:0000086;GO:0000278;GO:0000307;GO:0000922;GO:0000942;GO:0001556;GO:0001701;GO:0001933;GO:0004672;GO:0005113;GO:0005515;GO:0005515;GO:0005623;GO:0005634;GO:0005634;GO:0005634;GO:0005634;GO:0005634;GO:0005634;GO:0005634;GO:0005634;GO:0005654;GO:0005737;GO:0005737;GO:0005737;GO:0005737;GO:0005737;GO:0005759;GO:0005759;GO:0005759;GO:0005813;GO:0005813;GO:…	K05868	-	COG5024	D	cyclin B1 [Source:HGNC Symbol;Acc:HGNC:1579]"	891	P14635
ENSG00000013297	6308.77	4018.35	8599.18	2.13998	1.0976	7.43173e-70	8.26035e-68	3	170418868	170454733	+	4321	CLDN11	GO:0005198;GO:0005198;GO:0005515;GO:0005811;GO:0005883;GO:0005886;GO:0005923;GO:0005923;GO:0005923;GO:0005923;GO:0007155;GO:0007283;GO:0008366;GO:0016020;GO:0016021;GO:0016021;GO:0016021;GO:0016338;GO:0030054;GO:0030054;GO:0030424;GO:0042802;GO:0042802;GO:0045178;GO:0070160;GO:0070160;GO:0120192;	K06087	-	NOG41563	-	claudin 11 [Source:HGNC Symbol;Acc:HGNC:8514]"	5010	O75508
ENSG00000117395	1758.53	1014.58	2502.48	2.46651	1.30247	1.06611e-69	1.17697e-67	1	43164175	43270936	-	3561	EBNA1BP2	GO:0005730;GO:0003723;GO:0005515;GO:0005634;GO:0005730;GO:0005730;GO:0005730;GO:0006364;GO:0030687;GO:0034399;GO:0042254;GO:0042273;	K14823	-	NOG263447	-	EBNA1 binding protein 2 [Source:HGNCSymbol;Acc:HGNC:15531]	10969	Q99848;Q6IB29
ENSG00000158292	406.71	646.866	166.554	0.257478	-1.95748	1.38883e-69	1.52296e-67	1	6247353	6261098	-	4198	GPR153	GO:0004930;GO:0004930;GO:0004930;GO:0005886;GO:0007165;GO:0007186;GO:0007186;GO:0007186;GO:0016020;GO:0016021;GO:0016021;GO:0016021;	K08437	-	NOG77589	S	G protein-coupled receptor 153 [Source:HGNCSymbol;Acc:HGNC:23618]	387509	Q6NV75;A0A0I9QQ03
ENSG00000159399	1056.79	1539.25	574.33	0.373124	-1.42227	5.86275e-69	6.3861e-67	2	74834127	74893359	+	5918	HK2	GO:0000166;GO:0001666;GO:0001678;GO:0001678;GO:0001678;GO:0002931;GO:0003824;GO:0004340;GO:0004340;GO:0004340;GO:0004396;GO:0004396;GO:0004396;GO:0004396;GO:0004396;GO:0004396;GO:0005515;GO:0005515;GO:0005524;GO:0005524;GO:0005524;GO:0005524;GO:0005536;GO:0005536;GO:0005536;GO:0005623;GO:0005737;GO:0005739;GO:0005739;GO:0005741;GO:0005741;GO:0005741;GO:0005829;GO:0005829;GO:0005829;GO:0005829;GO:…	K00844	EC:2.7.1.1	COG5026	G	hexokinase 2 [Source:HGNC Symbol;Acc:HGNC:4923]"	3099	P52789
ENSG00000085840	563.319	261.786	864.852	3.30366	1.72406	8.95127e-69	9.68575e-67	1	52372829	52404423	-	3121	ORC1	GO:0000082;GO:0000083;GO:0000166;GO:0000278;GO:0000784;GO:0000808;GO:0003677;GO:0003677;GO:0003682;GO:0003682;GO:0003688;GO:0005515;GO:0005524;GO:0005524;GO:0005524;GO:0005634;GO:0005634;GO:0005654;GO:0005654;GO:0005664;GO:0005664;GO:0005829;GO:0006260;GO:0006260;GO:0006270;GO:0006270;GO:0033314;GO:0046872;GO:0000082;GO:0000083;GO:0000166;GO:0000278;GO:0000784;GO:0000808;GO:0003677;GO:0003677;GO:…	K02603	-	COG1474	LO	origin recognition complex subunit 1 [Source:HGNCSymbol;Acc:HGNC:8487]	4998	Q13415;Q96F82
ENSG00000183431	2522.08	1533.13	3511.02	2.2901	1.19541	1.07862e-68	1.15944e-66	1	37956975	37990075	-	3894	SF3A3	GO:0000375;GO:0000389;GO:0000398;GO:0000398;GO:0000398;GO:0000398;GO:0000398;GO:0000398;GO:0003676;GO:0003676;GO:0003723;GO:0003723;GO:0003723;GO:0003723;GO:0005515;GO:0005634;GO:0005634;GO:0005634;GO:0005654;GO:0005654;GO:0005681;GO:0005681;GO:0005681;GO:0005681;GO:0005681;GO:0005686;GO:0006397;GO:0006397;GO:0008270;GO:0008270;GO:0008380;GO:0016607;GO:0016607;GO:0046872;GO:0071005;GO:0071013;GO:…	K12827	-	COG5188	A	splicing factor 3a subunit 3 [Source:HGNCSymbol;Acc:HGNC:10767]	10946	Q12874
ENSG00000154080	164.252	292.999	35.5044	0.121176	-3.04482	4.02445e-68	4.29775e-66	18	26906481	27185308	-	11512	CHST9	GO:0000139;GO:0000139;GO:0001537;GO:0001537;GO:0005576;GO:0005794;GO:0005975;GO:0006790;GO:0008146;GO:0008146;GO:0008146;GO:0016020;GO:0016021;GO:0016021;GO:0016021;GO:0016051;GO:0016051;GO:0016740;GO:0030166;GO:0030166;GO:0030203;GO:0030206;GO:0042446;GO:0000139;GO:0000139;GO:0001537;GO:0005576;GO:0005794;GO:0005975;GO:0006790;GO:0008146;GO:0008146;GO:0008146;GO:0016020;GO:0016021;GO:0016021;GO:…	K09673	EC:2.8.2.-	NOG296625	-	carbohydrate sulfotransferase 9 [Source:HGNCSymbol;Acc:HGNC:19898]	83539	Q7L1S5;A0A024RC28
ENSG00000142156	996.426	1455.72	537.128	0.368976	-1.4384	4.68811e-68	4.97397e-66	21	45981769	46005050	+	5311	COL6A1	GO:0001649;GO:0003429;GO:0005518;GO:0005576;GO:0005576;GO:0005576;GO:0005576;GO:0005581;GO:0005589;GO:0005615;GO:0005765;GO:0005788;GO:0007155;GO:0016020;GO:0030020;GO:0030198;GO:0031012;GO:0031012;GO:0032991;GO:0035987;GO:0042383;GO:0048407;GO:0062023;GO:0062023;GO:0062023;GO:0070062;GO:0071230;	K06238	-	NOG256042	-	collagen type VI alpha 1 chain [Source:HGNCSymbol;Acc:HGNC:2211]	1291	P12109;A0A384P5H7
ENSG00000185008	122.49	227.566	17.4143	0.076524	-3.70794	6.13667e-68	6.46884e-66	3	75906695	77649964	+	16663	ROBO2	GO:0001656;GO:0001657;GO:0003148;GO:0003180;GO:0003184;GO:0003272;GO:0005515;GO:0005515;GO:0005886;GO:0006935;GO:0007156;GO:0007275;GO:0007399;GO:0007411;GO:0007411;GO:0007411;GO:0007417;GO:0007420;GO:0007420;GO:0008046;GO:0008046;GO:0009986;GO:0016020;GO:0016021;GO:0016199;GO:0021510;GO:0021891;GO:0030154;GO:0030673;GO:0031290;GO:0032870;GO:0035481;GO:0035904;GO:0042802;GO:0050772;GO:0050925;GO:…	K06754	-	NOG238978	-	roundabout guidance receptor 2 [Source:HGNCSymbol;Acc:HGNC:10250]	6092	Q9HCK4
ENSG00000167552	940.225	1380.09	500.355	0.362551	-1.46374	6.80733e-68	7.12981e-66	12	49184795	49189080	-	3178	TUBA1A	GO:0000086;GO:0000166;GO:0000226;GO:0000278;GO:0003924;GO:0003924;GO:0005198;GO:0005200;GO:0005200;GO:0005200;GO:0005515;GO:0005525;GO:0005525;GO:0005525;GO:0005525;GO:0005634;GO:0005737;GO:0005737;GO:0005829;GO:0005856;GO:0005874;GO:0005874;GO:0005874;GO:0005874;GO:0005874;GO:0007017;GO:0007017;GO:0007017;GO:0007017;GO:0010389;GO:0015630;GO:0030705;GO:0036464;GO:0042802;GO:0051301;GO:0055037;GO:…	K07374	-	COG5023	Z	tubulin alpha 1a [Source:HGNCSymbol;Acc:HGNC:20766]	7846	Q71U36
ENSG00000091536	149.479	270.126	28.8314	0.106733	-3.22792	7.84651e-68	8.16587e-66	17	18108706	18179802	+	20000	MYO15A	GO:0000166;GO:0003774;GO:0003774;GO:0003774;GO:0003779;GO:0003779;GO:0003779;GO:0005515;GO:0005524;GO:0005524;GO:0005524;GO:0005856;GO:0005856;GO:0007605;GO:0007605;GO:0016459;GO:0016459;GO:0016459;GO:0000146;GO:0000166;GO:0003774;GO:0003774;GO:0003779;GO:0003779;GO:0003779;GO:0005515;GO:0005516;GO:0005524;GO:0005524;GO:0005524;GO:0005623;GO:0005737;GO:0005737;GO:0005856;GO:0005856;GO:0005856;GO:…	K10361	-	COG5022	Z	myosin XVA [Source:HGNC Symbol;Acc:HGNC:7594]"	51168	Q9UKN7
ENSG00000164045	465.972	203.555	728.39	3.57835	1.83929	8.981e-68	9.28738e-66	3	48157146	48188417	-	4145	CDC25A	GO:0000079;GO:0000082;GO:0000086;GO:0000086;GO:0004721;GO:0004721;GO:0004725;GO:0004725;GO:0004725;GO:0004725;GO:0005515;GO:0005515;GO:0005634;GO:0005634;GO:0005654;GO:0005737;GO:0005737;GO:0005829;GO:0006470;GO:0006470;GO:0007049;GO:0008283;GO:0009314;GO:0010971;GO:0016579;GO:0016787;GO:0019901;GO:0034644;GO:0035335;GO:0045931;GO:0051087;GO:0051301;GO:0051726;GO:0110032;GO:1902751;GO:1902751;GO:…	K06645	EC:3.1.3.48	COG5105	D	cell division cycle 25A [Source:HGNCSymbol;Acc:HGNC:1725]	993	P30304;A0A024R2S4
ENSG00000074416	2796.48	3877.79	1715.16	0.442303	-1.17689	1.11234e-67	1.14305e-65	3	127689062	128052190	-	11849	MGLL	GO:0005654;GO:0004622;GO:0005515;GO:0005654;GO:0005737;GO:0005789;GO:0005829;GO:0005886;GO:0006629;GO:0006629;GO:0006631;GO:0006633;GO:0006954;GO:0009966;GO:0016020;GO:0016020;GO:0016042;GO:0016298;GO:0016787;GO:0019369;GO:0019433;GO:0019898;GO:0036155;GO:0042803;GO:0046464;GO:0047372;GO:0047372;GO:0047372;GO:0050727;GO:0051930;GO:0052651;GO:0052689;GO:2000124;GO:0004622;GO:0005515;GO:0005654;GO:…	K01054	EC:3.1.1.23	COG2267	I	monoglyceride lipase [Source:HGNCSymbol;Acc:HGNC:17038]	11343	Q99685
ENSG00000196975	3073.04	4243.21	1902.86	0.448448	-1.15699	1.73861e-67	1.76944e-65	2	69644425	69827112	+	11060	ANXA4	GO:0005509;GO:0005509;GO:0005544;GO:0005544;GO:0005544;GO:0050819;GO:0050819;GO:0005509;GO:0005544;GO:0005544;GO:0004859;GO:0005509;GO:0005509;GO:0005509;GO:0005509;GO:0005515;GO:0005544;GO:0005544;GO:0005544;GO:0005634;GO:0005737;GO:0005737;GO:0005737;GO:0005829;GO:0005886;GO:0005886;GO:0006357;GO:0007165;GO:0007219;GO:0009986;GO:0012506;GO:0030855;GO:0031965;GO:0032088;GO:0042802;GO:0043066;GO:…	K17093	-	NOG267770	-	annexin A4 [Source:HGNC Symbol;Acc:HGNC:542]"	307	P09525;Q6LES2;Q6P452
ENSG00000075702	1018.79	552.69	1484.9	2.68668	1.42582	1.74356e-67	1.76944e-65	19	36054881	36105108	+	9814	WDR62	GO:0000922;GO:0000922;GO:0005515;GO:0005515;GO:0005515;GO:0005634;GO:0005634;GO:0005737;GO:0005813;GO:0005814;GO:0005815;GO:0005829;GO:0005856;GO:0007052;GO:0007052;GO:0007099;GO:0007399;GO:0021987;GO:0022008;GO:0022008;GO:0034451;GO:0000922;GO:0000922;GO:0005515;GO:0005515;GO:0005634;GO:0005634;GO:0005737;GO:0005813;GO:0005814;GO:0005815;GO:0005829;GO:0005856;GO:0007052;GO:0007052;GO:0007099;GO:…	K21762	-	COG2319	R	WD repeat domain 62 [Source:HGNCSymbol;Acc:HGNC:24502]	284403	O43379
ENSG00000169594	166.397	295.94	36.8532	0.124529	-3.00544	2.14245e-67	2.16084e-65	15	83255903	83284714	-	4795	BNC1	GO:0003676;GO:0003676;GO:0003677;GO:0003700;GO:0005634;GO:0005634;GO:0005654;GO:0005654;GO:0005737;GO:0006355;GO:0007283;GO:0008284;GO:0008544;GO:0030154;GO:0043231;GO:0046872;GO:0003676;GO:0003676;GO:0005654;GO:0043231;	-	-	NOG82846	-	basonuclin 1 [Source:HGNC Symbol;Acc:HGNC:1081]"	646	Q01954
ENSG00000173599	729.525	1091.14	367.91	0.337179	-1.56841	2.51166e-67	2.51767e-65	11	66848417	66958386	-	7302	PC	GO:0000166;GO:0003824;GO:0003824;GO:0003824;GO:0004736;GO:0004736;GO:0004736;GO:0004736;GO:0004736;GO:0005515;GO:0005515;GO:0005524;GO:0005524;GO:0005524;GO:0005524;GO:0005737;GO:0005737;GO:0005739;GO:0005739;GO:0005739;GO:0005759;GO:0005759;GO:0005829;GO:0006090;GO:0006090;GO:0006090;GO:0006094;GO:0006094;GO:0006094;GO:0006094;GO:0006094;GO:0006629;GO:0006768;GO:0008152;GO:0009374;GO:0009374;GO:…	K01958	EC:6.4.1.1	COG1038	C	pyruvate carboxylase [Source:HGNCSymbol;Acc:HGNC:8636]	5091	P11498;A0A024R5C5
ENSG00000135069	2409.22	1468.35	3350.08	2.28153	1.19	2.60862e-67	2.59891e-65	9	78297125	78330093	+	2206	PSAT1	GO:0003824;GO:0003824;GO:0004648;GO:0004648;GO:0004648;GO:0004648;GO:0005737;GO:0005829;GO:0005829;GO:0006564;GO:0006564;GO:0006564;GO:0006564;GO:0006564;GO:0008483;GO:0008615;GO:0008652;GO:0016740;GO:0070062;GO:0003824;GO:0003824;GO:0004648;GO:0004648;GO:0004648;GO:0004648;GO:0005737;GO:0005829;GO:0005829;GO:0006564;GO:0006564;GO:0006564;GO:0006564;GO:0006564;GO:0008483;GO:0008615;GO:0008652;GO:…	K00831	EC:2.6.1.52	COG1932	E	phosphoserine aminotransferase 1 [Source:HGNCSymbol;Acc:HGNC:19129]	29968	Q9Y617;A0A024R222
ENSG00000058804	2012.8	1206.99	2818.62	2.33525	1.22358	4.78724e-67	4.74053e-65	1	53765478	53838463	-	4720	NDC1	GO:0005634;GO:0005635;GO:0005643;GO:0005643;GO:0005737;GO:0005886;GO:0006110;GO:0006406;GO:0006409;GO:0006999;GO:0007129;GO:0007283;GO:0015031;GO:0015629;GO:0016020;GO:0016021;GO:0016032;GO:0016925;GO:0017056;GO:0017056;GO:0019083;GO:0031081;GO:0031965;GO:0031965;GO:0043657;GO:0051028;GO:0051292;GO:0060964;GO:0070762;GO:0075733;GO:1900034;	K14315	-	NOG298560	-	NDC1 transmembrane nucleoporin [Source:HGNCSymbol;Acc:HGNC:25525]	55706	Q9BTX1
ENSG00000149925	311.715	509.269	114.161	0.224167	-2.15735	5.86493e-67	5.77272e-65	16	30064164	30072207	+	5579	ALDOA	GO:0003824;GO:0003824;GO:0004332;GO:0004332;GO:0005829;GO:0006096;GO:0006096;GO:0002576;GO:0003723;GO:0003779;GO:0003824;GO:0003824;GO:0004332;GO:0004332;GO:0004332;GO:0004332;GO:0004332;GO:0005515;GO:0005515;GO:0005576;GO:0005615;GO:0005623;GO:0005634;GO:0005737;GO:0005829;GO:0005829;GO:0005829;GO:0006000;GO:0006094;GO:0006096;GO:0006096;GO:0006096;GO:0006096;GO:0006096;GO:0006754;GO:0006941;GO:…	K01623	EC:4.1.2.13	COG3588	G	aldolase, fructose-bisphosphate A [Source:HGNCSymbol;Acc:HGNC:414]	226	P04075;V9HWN7
ENSG00000088325	6844.46	4425.26	9263.66	2.09336	1.06582	1.09334e-66	1.0697e-64	20	31739271	31801805	+	3605	TPX2	GO:0000278;GO:0000922;GO:0000922;GO:0005515;GO:0005515;GO:0005634;GO:0005634;GO:0005654;GO:0005654;GO:0005737;GO:0005819;GO:0005819;GO:0005819;GO:0005819;GO:0005829;GO:0005856;GO:0005874;GO:0005874;GO:0005874;GO:0006915;GO:0007020;GO:0007026;GO:0007049;GO:0010389;GO:0015630;GO:0019901;GO:0019901;GO:0032147;GO:0032147;GO:0032147;GO:0032147;GO:0045171;GO:0051301;GO:0060236;GO:0060236;GO:0060236;GO:…	K16812	-	NOG82198	R	TPX2 microtubule nucleation factor [Source:HGNCSymbol;Acc:HGNC:1249]	22974	Q9ULW0;Q643R0
ENSG00000065534	121.23	224.982	17.4767	0.0776806	-3.6863	2.05027e-66	1.99401e-64	3	123610049	123884331	-	22167	MYLK	GO:0000166;GO:0001725;GO:0001725;GO:0003779;GO:0004672;GO:0004672;GO:0004672;GO:0004674;GO:0004687;GO:0004687;GO:0004687;GO:0005515;GO:0005515;GO:0005516;GO:0005524;GO:0005524;GO:0005524;GO:0005737;GO:0005737;GO:0005829;GO:0005856;GO:0005886;GO:0006468;GO:0006468;GO:0006468;GO:0006936;GO:0006939;GO:0006939;GO:0014820;GO:0014820;GO:0015629;GO:0016301;GO:0016310;GO:0016740;GO:0030027;GO:0030027;GO:…	K00907	EC:2.7.11.18	COG0515	T	myosin light chain kinase [Source:HGNCSymbol;Acc:HGNC:7590]	4638	Q15746
ENSG00000181790	609.849	972.703	246.996	0.253927	-1.97751	3.10072e-66	2.99779e-64	8	142449430	142545009	+	7356	ADGRB1	GO:0004888;GO:0004888;GO:0004930;GO:0004930;GO:0004930;GO:0007165;GO:0007166;GO:0007166;GO:0007186;GO:0007186;GO:0007186;GO:0016020;GO:0016020;GO:0016020;GO:0016021;GO:0016021;GO:0016021;GO:0016525;GO:0016525;GO:0001530;GO:0001530;GO:0001786;GO:0001786;GO:0001891;GO:0001891;GO:0002376;GO:0004888;GO:0004888;GO:0004888;GO:0004930;GO:0004930;GO:0004930;GO:0004930;GO:0004930;GO:0005515;GO:0005515;GO:…	K04596	-	NOG285547	-	adhesion G protein-coupled receptor B1 [Source:HGNCSymbol;Acc:HGNC:943]	575	O14514
ENSG00000065328	413.345	174.424	652.266	3.73956	1.90287	7.66197e-66	7.36406e-64	10	13161554	13211104	+	5454	MCM10	GO:0000082;GO:0003677;GO:0003688;GO:0003690;GO:0003690;GO:0003690;GO:0003697;GO:0003697;GO:0003697;GO:0005515;GO:0005515;GO:0005634;GO:0005634;GO:0005634;GO:0005654;GO:0005654;GO:0005730;GO:0006260;GO:0006260;GO:0006260;GO:0006260;GO:0006270;GO:0006270;GO:0006270;GO:0006974;GO:0031298;GO:0042802;GO:0046872;GO:0000082;GO:0003677;GO:0003688;GO:0003690;GO:0003690;GO:0003690;GO:0003697;GO:0003697;GO:…	K10736	-	NOG255362	-	minichromosome maintenance 10 replication initiationfactor [Source:HGNC Symbol;Acc:HGNC:18043]	55388	Q7L590
ENSG00000145386	1096.03	611.866	1580.18	2.58256	1.3688	1.74286e-65	1.6653e-63	4	121816444	121823933	-	2798	CCNA2	GO:0000079;GO:0000086;GO:0000307;GO:0000307;GO:0004672;GO:0005515;GO:0005515;GO:0005634;GO:0005634;GO:0005634;GO:0005634;GO:0005634;GO:0005654;GO:0005654;GO:0005654;GO:0005737;GO:0005737;GO:0005737;GO:0005829;GO:0006275;GO:0007049;GO:0007265;GO:0016032;GO:0016538;GO:0016538;GO:0016572;GO:0016579;GO:0019901;GO:0019901;GO:0019901;GO:0019904;GO:0044772;GO:0044843;GO:0051301;GO:0097124;GO:0097124;GO:…	K06627	-	COG5024	D	cyclin A2 [Source:HGNC Symbol;Acc:HGNC:1578]"	890	P20248
ENSG00000148773	8976.79	5598.8	12354.8	2.20669	1.14188	3.08692e-65	2.9324e-63	10	128096659	128126423	-	12845	MKI67	GO:0000166;GO:0000793;GO:0003677;GO:0003723;GO:0005515;GO:0005515;GO:0005515;GO:0005524;GO:0005634;GO:0005654;GO:0005694;GO:0005730;GO:0005730;GO:0007049;GO:0007088;GO:0008022;GO:0008283;GO:0016020;GO:0016604;GO:0051983;GO:1902275;GO:0000166;GO:0000793;GO:0003677;GO:0003723;GO:0005515;GO:0005515;GO:0005515;GO:0005524;GO:0005634;GO:0005654;GO:0005694;GO:0005730;GO:0005730;GO:0007049;GO:0007088;GO:…	K17582	-	NOG12793	-	marker of proliferation Ki-67 [Source:HGNCSymbol;Acc:HGNC:7107]	4288	P46013
ENSG00000196549	302.617	111.321	493.913	4.43682	2.14953	3.63545e-65	3.4335e-63	3	155024124	155183729	+	9620	MME	GO:0001786;GO:0001822;GO:0002003;GO:0004175;GO:0004175;GO:0004222;GO:0004222;GO:0004222;GO:0004222;GO:0005515;GO:0005737;GO:0005769;GO:0005802;GO:0005886;GO:0005886;GO:0005887;GO:0005903;GO:0005925;GO:0006508;GO:0006508;GO:0006508;GO:0006508;GO:0006518;GO:0007568;GO:0007611;GO:0008021;GO:0008233;GO:0008237;GO:0008237;GO:0008237;GO:0008237;GO:0008238;GO:0008270;GO:0009986;GO:0016020;GO:0016021;GO:…	K01389	EC:3.4.24.11	COG3590	O	membrane metalloendopeptidase [Source:HGNCSymbol;Acc:HGNC:7154]	4311	P08473
ENSG00000176658	521.502	799.57	243.433	0.304455	-1.7157	4.96055e-65	4.65807e-63	17	32492522	32877177	-	8188	MYO1D	GO:0000146;GO:0000146;GO:0000146;GO:0000166;GO:0003774;GO:0003774;GO:0003779;GO:0005515;GO:0005516;GO:0005516;GO:0005524;GO:0005524;GO:0005524;GO:0005623;GO:0005737;GO:0005737;GO:0005768;GO:0005769;GO:0005790;GO:0005790;GO:0005829;GO:0005886;GO:0005902;GO:0005903;GO:0005903;GO:0005903;GO:0005938;GO:0007015;GO:0010923;GO:0015031;GO:0015629;GO:0016323;GO:0016323;GO:0016459;GO:0016459;GO:0016459;GO:…	K10356	-	COG5022	Z	myosin ID [Source:HGNC Symbol;Acc:HGNC:7598]"	4642	O94832;Q8N618
ENSG00000197766	643.702	968.163	319.241	0.329739	-1.6006	6.20292e-65	5.7914e-63	19	859664	863641	+	1212	CFD	GO:0002376;GO:0002576;GO:0004252;GO:0004252;GO:0004252;GO:0005576;GO:0005576;GO:0005615;GO:0005615;GO:0006508;GO:0006508;GO:0006508;GO:0006508;GO:0006956;GO:0006957;GO:0006957;GO:0006957;GO:0006957;GO:0007219;GO:0007219;GO:0008233;GO:0008236;GO:0008236;GO:0016787;GO:0031093;GO:0034774;GO:0043312;GO:0045087;GO:0070062;GO:1904813;GO:0004252;GO:0004252;GO:0005615;GO:0005615;GO:0005615;GO:0006508;GO:…	K01334	EC:3.4.21.46	COG5640	O	complement factor D [Source:HGNCSymbol;Acc:HGNC:2771]	1675	P00746
ENSG00000070404	517.274	793.008	241.541	0.304588	-1.71507	1.01466e-64	9.4196e-63	19	676392	683392	+	3033	FSTL3	GO:0001503;GO:0001822;GO:0001968;GO:0002244;GO:0005515;GO:0005515;GO:0005515;GO:0005576;GO:0005576;GO:0005615;GO:0005615;GO:0005615;GO:0005615;GO:0005634;GO:0005654;GO:0005788;GO:0005794;GO:0006357;GO:0007275;GO:0007283;GO:0008584;GO:0022409;GO:0030141;GO:0030154;GO:0030324;GO:0030325;GO:0030510;GO:0030514;GO:0030514;GO:0032926;GO:0032926;GO:0043687;GO:0044267;GO:0044306;GO:0045671;GO:0045944;GO:…	-	-	NOG277349	-	follistatin like 3 [Source:HGNCSymbol;Acc:HGNC:3973]	10272	O95633;A0A024R1Y8
ENSG00000167767	6610.87	4106.95	9114.79	2.21936	1.15014	1.53413e-64	1.41617e-62	12	52168996	52192014	-	4364	KRT80	GO:0005515;GO:0005829;GO:0005882;GO:0031424;GO:0045095;GO:0045095;GO:0045111;GO:0070268;GO:0005515;GO:0005829;GO:0005882;GO:0031424;GO:0045095;GO:0045095;GO:0045111;GO:0070268;	K07605	-	NOG147372	S	keratin 80 [Source:HGNC Symbol;Acc:HGNC:27056]"	144501	Q6KB66
ENSG00000197705	452.416	701.945	202.887	0.289035	-1.79068	3.10586e-64	2.85093e-62	18	32672673	32773023	-	4951	KLHL14	GO:0005515;GO:0005737;GO:0005783;GO:0005783;GO:0005783;GO:0005789;GO:0005829;GO:0005829;GO:0015629;GO:0016020;GO:0016235;GO:0043005;GO:0043005;GO:0043025;GO:0043025;GO:0005515;GO:0005737;GO:0005783;GO:0005783;GO:0005783;GO:0005789;GO:0005829;GO:0005829;GO:0015629;GO:0016020;GO:0016235;GO:0043005;GO:0043025;GO:0005515;	K10451	-	NOG284750	-	kelch like family member 14 [Source:HGNCSymbol;Acc:HGNC:29266]	57565	Q9P2G3
ENSG00000173281	466.783	722.461	211.106	0.292204	-1.77495	3.30314e-64	3.01508e-62	8	9136255	9151574	-	5738	PPP1R3B	GO:0000164;GO:0000164;GO:0000164;GO:0004721;GO:0005515;GO:0005515;GO:0005975;GO:0005977;GO:0005979;GO:0005981;GO:0005981;GO:0005981;GO:0005981;GO:0006470;GO:0019888;GO:0019888;GO:0019888;GO:0019899;GO:0042587;GO:0043231;GO:0043666;GO:0050196;GO:0000164;GO:0000164;GO:0005515;GO:0005515;GO:0005975;GO:0005977;GO:0005981;GO:0005981;GO:0005981;GO:0006470;GO:0019888;GO:0019888;GO:0043666;	K07189	-	NOG328473	-	protein phosphatase 1 regulatory subunit 3B[Source:HGNC Symbol;Acc:HGNC:14942]	79660	Q86XI6
ENSG00000116661	1589.35	2239.83	938.868	0.41917	-1.25439	4.84546e-64	4.39833e-62	1	11637018	11655785	-	3163	FBXO2	GO:0000209;GO:0001540;GO:0004842;GO:0005515;GO:0005515;GO:0005737;GO:0005737;GO:0005737;GO:0005783;GO:0005829;GO:0005829;GO:0005829;GO:0006464;GO:0006508;GO:0006511;GO:0006516;GO:0006516;GO:0006516;GO:0008285;GO:0016020;GO:0016567;GO:0016567;GO:0019005;GO:0019005;GO:0019005;GO:0030246;GO:0030246;GO:0030433;GO:0030433;GO:0031090;GO:0031146;GO:0031146;GO:0031146;GO:0031396;GO:0043197;GO:0043231;GO:…	K10099	-	NOG85061	S	F-box protein 2 [Source:HGNC Symbol;Acc:HGNC:13581]"	26232	Q9UK22
ENSG00000147872	1217.16	1739.65	694.672	0.399317	-1.32439	8.84093e-64	7.98077e-62	9	19108375	19149290	-	5011	PLIN2	GO:0005576;GO:0005634;GO:0005737;GO:0005783;GO:0005811;GO:0005811;GO:0005811;GO:0005811;GO:0005811;GO:0005829;GO:0005886;GO:0005886;GO:0014070;GO:0015909;GO:0016020;GO:0019216;GO:0019915;GO:0042493;	K17284	-	NOG68493	S	perilipin 2 [Source:HGNC Symbol;Acc:HGNC:248]"	-	-
ENSG00000167325	1543.78	912.646	2174.92	2.3831	1.25284	1.16377e-63	1.04477e-61	11	4094707	4138932	+	4233	RRM1	GO:0000166;GO:0000278;GO:0003824;GO:0004748;GO:0004748;GO:0004748;GO:0004748;GO:0004748;GO:0005515;GO:0005524;GO:0005524;GO:0005524;GO:0005635;GO:0005737;GO:0005737;GO:0005829;GO:0005829;GO:0005971;GO:0005971;GO:0006206;GO:0006260;GO:0006260;GO:0006260;GO:0008152;GO:0008584;GO:0009263;GO:0009263;GO:0009263;GO:0010212;GO:0015949;GO:0016491;GO:0017076;GO:0021846;GO:0042802;GO:0042995;GO:0043025;GO:…	K10807	EC:1.17.4.1	COG0209	F	ribonucleotide reductase catalytic subunit M1[Source:HGNC Symbol;Acc:HGNC:10451]	6240	P23921
ENSG00000080986	1155.7	656.437	1654.96	2.52112	1.33407	1.93092e-63	1.72401e-61	18	2571557	2616635	+	3554	NDC80	GO:0000070;GO:0000132;GO:0000278;GO:0000775;GO:0000775;GO:0000776;GO:0000777;GO:0000778;GO:0000942;GO:0005515;GO:0005515;GO:0005515;GO:0005623;GO:0005634;GO:0005634;GO:0005654;GO:0005694;GO:0005813;GO:0005829;GO:0007049;GO:0007052;GO:0007059;GO:0008608;GO:0016020;GO:0031262;GO:0031262;GO:0031262;GO:0031262;GO:0042802;GO:0051301;GO:0051310;GO:0051315;GO:0051315;GO:0051315;GO:0051315;GO:0051383;GO:…	K11547	-	COG5185	D	NDC80 kinetochore complex component [Source:HGNCSymbol;Acc:HGNC:16909]	10403	O14777;A8K031
ENSG00000139044	368.759	584.756	152.762	0.26124	-1.93655	4.38255e-63	3.89166e-61	12	459939	563509	+	7292	B4GALNT3	GO:0005794;GO:0005794;GO:0008376;GO:0008376;GO:0008376;GO:0016020;GO:0016021;GO:0016740;GO:0032580;GO:0032580;GO:0032580;GO:0033842;GO:0043231;GO:0005794;GO:0043231;	K09656	EC:2.4.1.244	NOG70066	S	beta-1,4-N-acetyl-galactosaminyltransferase 3[Source:HGNC Symbol;Acc:HGNC:24137]	283358	Q6L9W6;Q8N9V0
ENSG00000244242	167.342	293.437	41.2471	0.140565	-2.83069	1.35077e-62	1.19299e-60	11	1732406	1750595	-	4792	IFITM10	GO:0005886;GO:0005886;GO:0016020;GO:0016021;GO:0016021;GO:0016021;	K06566	-	NOG44163	T	interferon induced transmembrane protein 10[Source:HGNC Symbol;Acc:HGNC:40022]	402778	A6NMD0
ENSG00000157654	1031.15	578.975	1483.32	2.56198	1.35726	1.42005e-62	1.24743e-60	9	109498325	110172512	+	18341	PALM2AKAP2	GO:0005886;GO:0008360;GO:0008360;GO:0016020;GO:0016020;GO:0016020;GO:0005886;GO:0008360;GO:0008360;GO:0016020;GO:0016020;GO:0016020;GO:0008360;GO:0016020;GO:0008360;GO:0008360;GO:0016020;GO:0016020;GO:0008360;GO:0008360;GO:0016020;GO:0016020;GO:0008360;GO:0016020;GO:0008360;GO:0008360;GO:0016020;GO:0016020;	K16519	-	NOG44883	S	PALM2 and AKAP2 fusion [Source:HGNCSymbol;Acc:HGNC:33529]	445815	Q9Y2D5
ENSG00000171867	4538.6	2941.04	6136.15	2.08639	1.06101	1.86428e-62	1.62891e-60	20	4686350	4701590	+	2737	PRNP	GO:0001540;GO:0001540;GO:0001933;GO:0001933;GO:0002020;GO:0002020;GO:0005507;GO:0005507;GO:0005507;GO:0005507;GO:0005509;GO:0005515;GO:0005521;GO:0005539;GO:0005539;GO:0005623;GO:0005737;GO:0005737;GO:0005737;GO:0005783;GO:0005783;GO:0005794;GO:0005794;GO:0005829;GO:0005829;GO:0005886;GO:0005886;GO:0005886;GO:0005886;GO:0005886;GO:0006878;GO:0006979;GO:0006979;GO:0007049;GO:0007050;GO:0007611;GO:…	K05634	-	NOG41716	-	prion protein [Source:HGNC Symbol;Acc:HGNC:9449]"	5621	P04156;Q53YK7
ENSG00000123384	4593.35	6218.59	2968.12	0.477299	-1.06704	2.08384e-62	1.81106e-60	12	57128483	57213361	+	20859	LRP1	GO:0001523;GO:0001540;GO:0002020;GO:0002265;GO:0003723;GO:0005041;GO:0005044;GO:0005509;GO:0005509;GO:0005509;GO:0005515;GO:0005515;GO:0005515;GO:0005515;GO:0005515;GO:0005623;GO:0005634;GO:0005737;GO:0005765;GO:0005768;GO:0005769;GO:0005794;GO:0005856;GO:0005886;GO:0005886;GO:0005886;GO:0005887;GO:0005905;GO:0005925;GO:0006629;GO:0006897;GO:0006898;GO:0006898;GO:0006898;GO:0006909;GO:0007041;GO:…	K04550	-	NOG235850	-	LDL receptor related protein 1 [Source:HGNCSymbol;Acc:HGNC:6692]	4035	Q07954;Q59FG2
ENSG00000169710	5666.73	3673.8	7659.66	2.08494	1.06001	2.37302e-62	2.05147e-60	17	82078338	82098294	-	9321	FASN	GO:0001649;GO:0002068;GO:0003723;GO:0003824;GO:0003824;GO:0003824;GO:0004312;GO:0004312;GO:0004312;GO:0004312;GO:0004312;GO:0004313;GO:0004314;GO:0004314;GO:0004315;GO:0004316;GO:0004317;GO:0004320;GO:0005515;GO:0005515;GO:0005737;GO:0005737;GO:0005794;GO:0005829;GO:0005829;GO:0005886;GO:0006084;GO:0006629;GO:0006631;GO:0006631;GO:0006633;GO:0006633;GO:0006633;GO:0008144;GO:0008152;GO:0008611;GO:…	K00665	EC:2.3.1.85	COG3319	Q	fatty acid synthase [Source:HGNCSymbol;Acc:HGNC:3594]	2194	P49327
ENSG00000109046	7334.46	10948.6	3720.31	0.339797	-1.55726	3.5411e-62	3.04516e-60	17	27294076	27315926	+	8602	WSB1	GO:0005515;GO:0005515;GO:0005515;GO:0000209;GO:0005515;GO:0005515;GO:0005622;GO:0005829;GO:0008150;GO:0016567;GO:0035556;GO:0035556;GO:0043687;GO:0005515;GO:0005515;GO:0000209;GO:0005515;GO:0005515;GO:0005622;GO:0005829;GO:0008150;GO:0016567;GO:0035556;GO:0035556;GO:0043687;GO:0005515;	K10341	-	COG2319	R	WD repeat and SOCS box containing 1 [Source:HGNCSymbol;Acc:HGNC:19221]	26118	Q9Y6I7;A0A024QZ51;Q8NC76
ENSG00000163739	11141.1	7422.54	14859.6	2.00196	1.00141	3.6257e-62	3.10158e-60	4	73869393	73871308	+	1362	CXCL1	GO:0005102;GO:0005125;GO:0005576;GO:0005576;GO:0005576;GO:0005576;GO:0005615;GO:0005615;GO:0005615;GO:0006935;GO:0006935;GO:0006935;GO:0006952;GO:0006952;GO:0006954;GO:0006954;GO:0006954;GO:0006955;GO:0006955;GO:0006955;GO:0007165;GO:0007186;GO:0007186;GO:0007399;GO:0008009;GO:0008009;GO:0008009;GO:0008009;GO:0008047;GO:0008083;GO:0008083;GO:0008285;GO:0019221;GO:0030036;GO:0030593;GO:0030595;GO:…	K05505	-	NOG266004	-	C-X-C motif chemokine ligand 1 [Source:HGNCSymbol;Acc:HGNC:4602]	2919	P09341
ENSG00000111602	1460.22	864.739	2055.7	2.37724	1.24929	3.90767e-62	3.32539e-60	12	56416363	56449426	-	5851	TIMELESS	GO:0000076;GO:0000122;GO:0000228;GO:0000790;GO:0000790;GO:0002009;GO:0002009;GO:0003677;GO:0005515;GO:0005515;GO:0005515;GO:0005634;GO:0005634;GO:0005634;GO:0005634;GO:0005654;GO:0005654;GO:0005694;GO:0006260;GO:0006281;GO:0006281;GO:0006974;GO:0006974;GO:0007049;GO:0007275;GO:0007623;GO:0007623;GO:0007623;GO:0009582;GO:0030324;GO:0031298;GO:0035861;GO:0042752;GO:0042752;GO:0043111;GO:0044770;GO:…	K03155	-	NOG328380	-	timeless circadian regulator [Source:HGNCSymbol;Acc:HGNC:11813]	8914	Q9UNS1
ENSG00000124207	5404.9	3524.71	7285.09	2.06686	1.04744	6.99305e-62	5.92018e-60	20	49046246	49096960	+	3800	CSE1L	GO:0005049;GO:0005049;GO:0005515;GO:0005515;GO:0005634;GO:0005634;GO:0005635;GO:0005654;GO:0005737;GO:0005737;GO:0005829;GO:0005829;GO:0006606;GO:0006611;GO:0006886;GO:0006886;GO:0008536;GO:0008536;GO:0015031;GO:0016020;GO:0070062;GO:0005049;GO:0005049;GO:0005515;GO:0005515;GO:0005634;GO:0005634;GO:0005635;GO:0005654;GO:0005737;GO:0005737;GO:0005829;GO:0005829;GO:0006606;GO:0006611;GO:0006886;GO:…	K18423	-	COG5657	O	chromosome segregation 1 like [Source:HGNCSymbol;Acc:HGNC:2431]	1434	P55060;A0A384NKW7
ENSG00000176463	74.7789	146.277	3.28053	0.0224268	-5.47863	8.82898e-62	7.43591e-60	15	91853708	92172435	+	9422	SLCO3A1	GO:0001934;GO:0005515;GO:0005886;GO:0005886;GO:0005886;GO:0005887;GO:0006811;GO:0015347;GO:0015347;GO:0015732;GO:0015732;GO:0016020;GO:0016020;GO:0016020;GO:0016021;GO:0043252;GO:0043252;GO:0051092;GO:0055085;GO:0055085;GO:0001934;GO:0005515;GO:0005886;GO:0005886;GO:0005886;GO:0005887;GO:0006811;GO:0015347;GO:0015347;GO:0015732;GO:0015732;GO:0016020;GO:0016020;GO:0016020;GO:0016021;GO:0043252;GO:…	K14353	-	NOG320775	-	solute carrier organic anion transporter familymember 3A1 [Source:HGNC Symbol;Acc:HGNC:10952]	28232	Q9UIG8
ENSG00000115053	13230.3	8864.15	17596.4	1.98512	0.989223	1.58234e-61	1.32584e-59	2	231453531	231483641	-	6819	NCL	GO:0001525;GO:0003676;GO:0003676;GO:0003677;GO:0003723;GO:0003723;GO:0003723;GO:0003723;GO:0005515;GO:0005515;GO:0005515;GO:0005515;GO:0005515;GO:0005634;GO:0005634;GO:0005634;GO:0005634;GO:0005654;GO:0005654;GO:0005654;GO:0005681;GO:0005730;GO:0005730;GO:0005730;GO:0005730;GO:0005730;GO:0005737;GO:0005938;GO:0008022;GO:0016020;GO:0017148;GO:0036464;GO:0036464;GO:0042162;GO:0042802;GO:0044547;GO:…	K11294	-	COG0724	R	nucleolin [Source:HGNC Symbol;Acc:HGNC:7667]"	4691	P19338;B3KM80;A0A024R4A0
ENSG00000128274	469.778	722.018	217.538	0.301292	-1.73077	1.94969e-61	1.6253e-59	22	42692121	42721298	-	3358	A4GALT	GO:0000139;GO:0005794;GO:0006629;GO:0006688;GO:0007009;GO:0008378;GO:0008378;GO:0016020;GO:0016020;GO:0016021;GO:0016740;GO:0016757;GO:0030173;GO:0050512;GO:0000139;GO:0001576;GO:0005794;GO:0006629;GO:0006688;GO:0007009;GO:0008378;GO:0008378;GO:0008378;GO:0015643;GO:0016020;GO:0016020;GO:0016021;GO:0016740;GO:0016757;GO:0030173;GO:0050512;GO:0050512;GO:0000139;GO:0005794;GO:0006629;GO:0006688;GO:…	K01988	EC:2.4.1.228	NOG251623	-	alpha 1,4-galactosyltransferase (P blood group)[Source:HGNC Symbol;Acc:HGNC:18149]	53947	Q9NPC4;A0A0S2Z5J1
ENSG00000142765	522.442	793.088	251.795	0.317487	-1.65523	4.51474e-61	3.74448e-59	1	27342020	27353937	+	5584	SYTL1	GO:0006886;GO:0006886;GO:0006887;GO:0006887;GO:0017137;GO:0017137;GO:0005515;GO:0005886;GO:0005886;GO:0006886;GO:0006886;GO:0006887;GO:0006887;GO:0006887;GO:0006887;GO:0016020;GO:0017137;GO:0017137;GO:0019897;GO:0031528;GO:0042043;GO:0042043;GO:0042470;GO:0070062;GO:0070382;GO:0005515;GO:0005886;GO:0005886;GO:0006886;GO:0006886;GO:0006887;GO:0006887;GO:0006887;GO:0006887;GO:0016020;GO:0017137;GO:…	K17598	-	NOG296115	-	synaptotagmin like 1 [Source:HGNCSymbol;Acc:HGNC:15584]	84958	Q8IYJ3
ENSG00000181444	556.467	840.257	272.677	0.324517	-1.62364	4.74126e-61	3.9125e-59	7	149764182	149773588	-	2843	ZNF467	GO:0003676;GO:0003676;GO:0003677;GO:0003677;GO:0005634;GO:0005634;GO:0006355;GO:0046872;	-	-	COG5048	R	zinc finger protein 467 [Source:HGNCSymbol;Acc:HGNC:23154]	168544	Q7Z7K2
ENSG00000137501	265.576	435.036	96.1164	0.220939	-2.17828	4.86562e-61	3.99494e-59	11	85694224	85811159	-	11258	SYTL2	GO:0001786;GO:0001786;GO:0001786;GO:0005515;GO:0005515;GO:0005546;GO:0005737;GO:0005886;GO:0005886;GO:0006886;GO:0006886;GO:0006887;GO:0006887;GO:0006887;GO:0006887;GO:0006904;GO:0010923;GO:0016020;GO:0016192;GO:0017137;GO:0017137;GO:0019897;GO:0019902;GO:0042043;GO:0042043;GO:0042470;GO:0070382;GO:0070382;GO:0070382;GO:0070382;GO:0001786;GO:0001786;GO:0001786;GO:0005515;GO:0005515;GO:0005546;GO:…	K17598	-	NOG293068	-	synaptotagmin like 2 [Source:HGNCSymbol;Acc:HGNC:15585]	54843	Q9HCH5
ENSG00000087586	2240.92	1396.94	3084.9	2.20833	1.14295	5.58134e-61	4.55968e-59	20	56369389	56392337	-	2928	AURKA	GO:0000086;GO:0000166;GO:0000212;GO:0000212;GO:0000226;GO:0000226;GO:0000278;GO:0000278;GO:0000278;GO:0000780;GO:0000922;GO:0004672;GO:0004672;GO:0004672;GO:0004672;GO:0004672;GO:0004674;GO:0004674;GO:0004712;GO:0005515;GO:0005515;GO:0005515;GO:0005515;GO:0005524;GO:0005524;GO:0005524;GO:0005634;GO:0005634;GO:0005654;GO:0005654;GO:0005737;GO:0005813;GO:0005813;GO:0005813;GO:0005814;GO:0005815;GO:…	K11481	EC:2.7.11.1	COG0515	T	aurora kinase A [Source:HGNC Symbol;Acc:HGNC:11393]"	6790	O14965
ENSG00000132879	1251.92	1768.07	735.778	0.416148	-1.26483	1.728e-60	1.40467e-58	1	11654375	11663327	+	3527	FBXO44	GO:0000209;GO:0005515;GO:0005515;GO:0005515;GO:0005737;GO:0005829;GO:0006516;GO:0010498;GO:0019005;GO:0019005;GO:0030433;GO:0031146;GO:0043687;GO:0061630;GO:0005515;GO:0000209;GO:0005515;GO:0005515;GO:0005515;GO:0005737;GO:0005829;GO:0006516;GO:0010498;GO:0019005;GO:0019005;GO:0030433;GO:0031146;GO:0043687;GO:0061630;GO:0000209;GO:0005515;GO:0005515;GO:0005515;GO:0005737;GO:0005829;GO:0006516;GO:…	K10103	-	NOG73046	-	F-box protein 44 [Source:HGNCSymbol;Acc:HGNC:24847]	93611	Q9H4M3;A0A024R4F9
ENSG00000166508	5285.24	3325.32	7245.17	2.17879	1.12353	1.80626e-60	1.46101e-58	7	100092728	100101940	-	4386	MCM7	GO:0000082;GO:0000166;GO:0000727;GO:0000784;GO:0000785;GO:0003677;GO:0003677;GO:0003677;GO:0003678;GO:0003678;GO:0003678;GO:0003678;GO:0003688;GO:0003697;GO:0003697;GO:0004386;GO:0005515;GO:0005515;GO:0005524;GO:0005524;GO:0005524;GO:0005634;GO:0005634;GO:0005634;GO:0005634;GO:0005654;GO:0005654;GO:0005829;GO:0005829;GO:0006260;GO:0006260;GO:0006260;GO:0006260;GO:0006260;GO:0006267;GO:0006268;GO:…	K02210	EC:3.6.4.12	COG1241	L	minichromosome maintenance complex component 7[Source:HGNC Symbol;Acc:HGNC:6950]	4176	P33993;A0A0S2Z4A5;C6EMX8
ENSG00000001617	269.542	440.541	98.5422	0.223684	-2.16046	1.9259e-60	1.55011e-58	3	50155045	50189075	+	4826	SEMA3F	GO:0005515;GO:0030215;GO:0030215;GO:0005515;GO:0030215;GO:0030215;GO:0005515;GO:0030215;GO:0030215;GO:0001755;GO:0001755;GO:0005515;GO:0005576;GO:0005615;GO:0005615;GO:0005887;GO:0007411;GO:0007411;GO:0007411;GO:0021612;GO:0021637;GO:0021675;GO:0021675;GO:0021785;GO:0030215;GO:0030215;GO:0030215;GO:0030335;GO:0036486;GO:0045499;GO:0045499;GO:0045499;GO:0048843;GO:0048843;GO:0048846;GO:0048846;GO:…	K06840	-	NOG320723	-	semaphorin 3F [Source:HGNC Symbol;Acc:HGNC:10728]"	6405	Q13275
ENSG00000196968	1242.9	1758.39	727.407	0.413678	-1.27342	2.00977e-60	1.60969e-58	10	73772276	73780251	+	4925	FUT11	GO:0000139;GO:0000139;GO:0005515;GO:0005794;GO:0006486;GO:0006486;GO:0006486;GO:0008417;GO:0008417;GO:0016020;GO:0016020;GO:0016020;GO:0016021;GO:0016740;GO:0016757;GO:0032580;GO:0036065;GO:0046920;GO:0046920;GO:0046920;GO:0000139;GO:0000139;GO:0005515;GO:0005794;GO:0006486;GO:0006486;GO:0006486;GO:0008417;GO:0008417;GO:0016020;GO:0016020;GO:0016020;GO:0016021;GO:0016740;GO:0016757;GO:0032580;GO:…	K11257	EC:2.4.1.-	NOG327601	-	fucosyltransferase 11 [Source:HGNCSymbol;Acc:HGNC:19233]	170384	Q495W5
ENSG00000174371	663.067	343.378	982.755	2.86202	1.51703	3.67168e-60	2.92642e-58	1	241847967	241895148	+	4137	EXO1	GO:0002376;GO:0002455;GO:0003677;GO:0003677;GO:0003677;GO:0003677;GO:0003682;GO:0003824;GO:0003824;GO:0004518;GO:0004518;GO:0004518;GO:0004519;GO:0004523;GO:0004527;GO:0004527;GO:0005515;GO:0005515;GO:0005634;GO:0005634;GO:0005654;GO:0005654;GO:0005886;GO:0006260;GO:0006281;GO:0006281;GO:0006281;GO:0006281;GO:0006298;GO:0006298;GO:0006298;GO:0006298;GO:0006310;GO:0006310;GO:0006310;GO:0006974;GO:…	K10746	EC:3.1.-.-	COG0258	L	exonuclease 1 [Source:HGNC Symbol;Acc:HGNC:3511]"	9156	Q9UQ84
ENSG00000164096	2004.38	2767.37	1241.39	0.44858	-1.15656	4.81565e-60	3.81956e-58	4	119296419	119304445	-	2960	C4orf3	GO:0016020;GO:0016021;GO:1901877;GO:1901895;GO:0016020;GO:0016021;GO:1901877;GO:1901895;	-	-	NOG42899	-	chromosome 4 open reading frame 3 [Source:HGNCSymbol;Acc:HGNC:19225]	401152	Q8WVX3
ENSG00000135476	1923.27	1186.17	2660.36	2.24282	1.16532	5.19989e-60	4.10439e-58	12	53268299	53293638	+	8885	ESPL1	GO:0000070;GO:0000070;GO:0000212;GO:0000278;GO:0000281;GO:0003824;GO:0004197;GO:0005515;GO:0005623;GO:0005634;GO:0005634;GO:0005634;GO:0005634;GO:0005737;GO:0005737;GO:0005813;GO:0005813;GO:0005829;GO:0006508;GO:0006508;GO:0006508;GO:0006915;GO:0007059;GO:0007059;GO:0007127;GO:0008233;GO:0008233;GO:0008233;GO:0008233;GO:0008234;GO:0008234;GO:0008234;GO:0016787;GO:0040001;GO:0045143;GO:0045842;GO:…	K02365	EC:3.4.22.49	COG5155	DO	extra spindle pole bodies like 1, separase[Source:HGNC Symbol;Acc:HGNC:16856]	9700	Q14674
ENSG00000165732	4689.89	3066.82	6312.96	2.05847	1.04157	5.39984e-60	4.24173e-58	10	68956170	68985068	+	4973	DDX21	GO:0000166;GO:0001649;GO:0002376;GO:0002735;GO:0003676;GO:0003676;GO:0003723;GO:0003723;GO:0003723;GO:0003723;GO:0003724;GO:0003724;GO:0003724;GO:0003725;GO:0004386;GO:0004386;GO:0004386;GO:0005515;GO:0005515;GO:0005524;GO:0005524;GO:0005524;GO:0005634;GO:0005634;GO:0005634;GO:0005654;GO:0005654;GO:0005654;GO:0005730;GO:0005730;GO:0005730;GO:0005730;GO:0005737;GO:0005739;GO:0005829;GO:0005829;GO:…	K16911	EC:3.6.4.13	COG0513	L	DExD-box helicase 21 [Source:HGNCSymbol;Acc:HGNC:2744]	9188	Q9NR30
ENSG00000188483	547.411	837.183	257.64	0.307746	-1.70019	7.10475e-60	5.55428e-58	9	129175552	129178261	-	2710	IER5L	-	-	-	NOG45187	S	immediate early response 5 like [Source:HGNCSymbol;Acc:HGNC:23679]	389792	Q5T953
ENSG00000130816	3013.79	1931.36	4096.22	2.1209	1.08468	7.48125e-60	5.82077e-58	19	10133345	10231286	-	9796	DNMT1	GO:0000122;GO:0003677;GO:0003677;GO:0003677;GO:0003677;GO:0003682;GO:0003682;GO:0003886;GO:0003886;GO:0003886;GO:0003886;GO:0003886;GO:0005515;GO:0005515;GO:0005634;GO:0005634;GO:0005634;GO:0005634;GO:0005634;GO:0005654;GO:0006306;GO:0006325;GO:0007265;GO:0008168;GO:0008168;GO:0008168;GO:0008270;GO:0008270;GO:0009008;GO:0009008;GO:0010216;GO:0010216;GO:0010424;GO:0010628;GO:0010629;GO:0016740;GO:…	K00558	EC:2.1.1.37	COG0270	L	DNA methyltransferase 1 [Source:HGNCSymbol;Acc:HGNC:2976]	1786	P26358;I6L9H2
ENSG00000074211	84.0687	161.473	6.66424	0.0412715	-4.59871	1.09849e-59	8.50627e-58	4	6320578	6563600	-	9366	PPP2R2C	GO:0000159;GO:0000159;GO:0000159;GO:0000159;GO:0005515;GO:0005515;GO:0005515;GO:0005829;GO:0019888;GO:0019888;GO:0019888;GO:0019888;GO:0043666;GO:0070262;GO:0000159;GO:0000159;GO:0000159;GO:0000159;GO:0005515;GO:0005515;GO:0005515;GO:0005829;GO:0019888;GO:0019888;GO:0019888;GO:0019888;GO:0043666;GO:0070262;GO:0000159;GO:0000159;GO:0000159;GO:0000159;GO:0005515;GO:0005515;GO:0005515;GO:0005829;GO:…	K04354	-	COG5170	T	protein phosphatase 2 regulatory subunit Bgamma[Source:HGNC Symbol;Acc:HGNC:9306]	5522	Q9Y2T4
ENSG00000054793	1305.96	1837.85	774.063	0.421178	-1.2475	1.53929e-59	1.18634e-57	20	51596514	51768390	-	8073	ATP9A	GO:0000166;GO:0000166;GO:0000166;GO:0000287;GO:0000287;GO:0000287;GO:0005524;GO:0005524;GO:0005524;GO:0005768;GO:0005768;GO:0005802;GO:0005802;GO:0015914;GO:0015914;GO:0016020;GO:0016021;GO:0016021;GO:0016021;GO:0140326;GO:0140326;GO:0140326;GO:0000166;GO:0000166;GO:0000166;GO:0000287;GO:0000287;GO:0005524;GO:0005524;GO:0005524;GO:0005768;GO:0005768;GO:0005768;GO:0005768;GO:0005769;GO:0005794;GO:…	K01530	EC:7.6.2.1	COG0474	P	ATPase phospholipid transporting 9A (putative)[Source:HGNC Symbol;Acc:HGNC:13540]	10079	O75110;B4DR18;Q2NLD0
ENSG00000275993	758.44	1108.5	408.384	0.368413	-1.44061	2.15276e-59	1.65136e-57	21	6111131	6123778	+	4848	SIK1B	GO:0000166;GO:0000287;GO:0000287;GO:0004672;GO:0004672;GO:0004674;GO:0004674;GO:0004674;GO:0004674;GO:0005524;GO:0005524;GO:0005524;GO:0005634;GO:0005737;GO:0006468;GO:0006468;GO:0006468;GO:0016301;GO:0016310;GO:0016740;GO:0035556;GO:0035556;GO:0035556;GO:0046872;	K19008	EC:2.7.11.1	-	-	salt inducible kinase 1B (putative) [Source:HGNCSymbol;Acc:HGNC:52389]	102724428	A0A0B4J2F2;P57059
ENSG00000104967	490.989	746.589	235.39	0.315287	-1.66526	2.19952e-59	1.67934e-57	19	45933734	45973865	-	9003	NOVA2	GO:0000398;GO:0000398;GO:0003676;GO:0003676;GO:0003723;GO:0003723;GO:0003723;GO:0003723;GO:0005634;GO:0051252;GO:0120163;GO:0120163;GO:0000398;GO:0000398;GO:0003723;GO:0003723;	K14944	-	NOG258094	-	NOVA alternative splicing regulator 2 [Source:HGNCSymbol;Acc:HGNC:7887]	4858	Q9UNW9
ENSG00000123473	1224.05	716.962	1731.13	2.41454	1.27175	2.77986e-59	2.11256e-57	1	47250139	47314147	-	7291	STIL	GO:0000578;GO:0001701;GO:0001843;GO:0001947;GO:0005515;GO:0005515;GO:0005737;GO:0005737;GO:0005813;GO:0005813;GO:0005813;GO:0005814;GO:0005814;GO:0005814;GO:0005829;GO:0005856;GO:0007052;GO:0007052;GO:0007224;GO:0007224;GO:0007275;GO:0007368;GO:0021915;GO:0030900;GO:0030903;GO:0033504;GO:0035264;GO:0042802;GO:0043066;GO:0046599;GO:0051298;GO:0051298;GO:0071539;GO:0071539;GO:0000578;GO:0001701;GO:…	K16724	-	NOG39781	-	STIL centriolar assembly protein [Source:HGNCSymbol;Acc:HGNC:10879]	6491	Q15468
ENSG00000184384	210.151	353.433	66.8692	0.189199	-2.40202	3.95569e-59	2.99222e-57	11	95976598	96343195	-	7124	MAML2	GO:0003713;GO:0003713;GO:0003713;GO:0003713;GO:0005634;GO:0005654;GO:0005654;GO:0006367;GO:0007219;GO:0007219;GO:0007219;GO:0007219;GO:0007221;GO:0007221;GO:0016607;GO:0016607;GO:0016607;GO:0045747;GO:0045944;GO:0045944;GO:0045944;	K06061	-	NOG42976	S	mastermind like transcriptional coactivator 2[Source:HGNC Symbol;Acc:HGNC:16259]	84441	Q8IZL2
ENSG00000168528	694.548	1021.81	367.291	0.359453	-1.47613	6.75115e-59	5.08328e-57	1	31409565	31434680	+	3452	SERINC2	GO:0006658;GO:0006658;GO:0006658;GO:0006665;GO:0006665;GO:0016020;GO:0016020;GO:0016020;GO:0016020;GO:0016021;GO:0070062;GO:1904219;GO:1904222;GO:0006658;GO:0006658;GO:0006665;GO:0006665;GO:0016020;GO:0016020;GO:0016020;GO:0016020;GO:0016021;GO:0070062;GO:0006658;GO:0006658;GO:0006665;GO:0006665;GO:0016020;GO:0016020;GO:0016020;GO:0016020;GO:0016021;GO:0070062;GO:0006658;GO:0006658;GO:0006665;GO:…	-	-	NOG308011	-	serine incorporator 2 [Source:HGNCSymbol;Acc:HGNC:23231]	347735	Q96SA4;Q96IM8
ENSG00000203814	204.472	344.631	64.3126	0.186613	-2.42188	1.17478e-58	8.80489e-57	1	149782689	149812373	-	3196	H2BC18	GO:0000786;GO:0000786;GO:0000786;GO:0003674;GO:0003677;GO:0003677;GO:0003677;GO:0003677;GO:0005634;GO:0005654;GO:0005654;GO:0005694;GO:0005829;GO:0006334;GO:0046982;GO:0046982;GO:0070062;GO:0000786;GO:0000786;GO:0000786;GO:0003674;GO:0003677;GO:0003677;GO:0003677;GO:0003677;GO:0005634;GO:0005654;GO:0005654;GO:0005694;GO:0005829;GO:0006334;GO:0046982;GO:0046982;GO:0070062;	K11252	-	NOG289161	-	H2B clustered histone 18 [Source:HGNCSymbol;Acc:HGNC:24700]	440689	Q5QNW6
ENSG00000101003	765.644	417.679	1113.61	2.66618	1.41477	2.48963e-58	1.85745e-56	20	25407673	25452628	+	4130	GINS1	GO:0000811;GO:0000811;GO:0000811;GO:0001833;GO:0005634;GO:0005634;GO:0005654;GO:0005737;GO:0005737;GO:0006260;GO:0006260;GO:0006260;GO:0006260;GO:0006271;GO:1902983;	K10732	-	COG5230	S	GINS complex subunit 1 [Source:HGNCSymbol;Acc:HGNC:28980]	9837	Q14691
ENSG00000134697	1714.56	1056.13	2372.99	2.24687	1.16792	5.75192e-58	4.27184e-56	1	37566816	37595937	-	5747	GNL2	GO:0000166;GO:0003723;GO:0003924;GO:0005525;GO:0005525;GO:0005525;GO:0005634;GO:0005730;GO:0005730;GO:0005730;GO:0005730;GO:0005730;GO:0008150;GO:0016020;GO:0042254;GO:0005525;GO:0005525;GO:0005730;GO:0005730;GO:0016020;GO:0016021;	K14537	-	COG1161	R	G protein nucleolar 2 [Source:HGNCSymbol;Acc:HGNC:29925]	29889	Q13823;Q5T0F3
ENSG00000119698	758.989	1102.53	415.451	0.376817	-1.40806	6.98896e-58	5.16709e-56	14	94146128	94279734	+	4973	PPP4R4	GO:0001835;GO:0005515;GO:0005515;GO:0005737;GO:0005737;GO:0005829;GO:0005829;GO:0008287;GO:0008287;GO:0019888;GO:0019888;GO:0032515;GO:0032515;GO:0080163;GO:0080163;GO:0005515;GO:0005515;GO:0005737;GO:0005737;GO:0005829;GO:0005829;GO:0008287;GO:0008287;GO:0019888;GO:0019888;GO:0032515;GO:0032515;GO:0080163;GO:0080163;	K15426	-	NOG320571	-	protein phosphatase 4 regulatory subunit 4[Source:HGNC Symbol;Acc:HGNC:23788]	57718	Q6NUP7
ENSG00000065717	555.017	909.32	200.714	0.22073	-2.17965	2.43881e-57	1.79494e-55	19	2997639	3047635	-	4150	TLE2	GO:0003714;GO:0003714;GO:0005515;GO:0005515;GO:0005615;GO:0005634;GO:0005634;GO:0005634;GO:0005634;GO:0005634;GO:0005654;GO:0005654;GO:0005667;GO:0005925;GO:0006355;GO:0006355;GO:0007165;GO:0009887;GO:0016055;GO:0016604;GO:0045892;GO:0070491;GO:0090090;GO:0090090;GO:1904837;GO:0003714;GO:0003714;GO:0005515;GO:0005515;GO:0005615;GO:0005634;GO:0005634;GO:0005634;GO:0005634;GO:0005634;GO:0005654;GO:…	-	-	COG2319	R	TLE family member 2, transcriptional corepressor[Source:HGNC Symbol;Acc:HGNC:11838]	7089	Q04725
ENSG00000076706	2234.18	3051.26	1417.1	0.464432	-1.10646	4.00355e-57	2.93336e-55	11	119308529	119321521	-	7422	MCAM	GO:0001525;GO:0003094;GO:0005576;GO:0005615;GO:0005634;GO:0005886;GO:0005925;GO:0007155;GO:0007155;GO:0009653;GO:0009897;GO:0016020;GO:0016021;GO:0030335;GO:0061042;	K06534	-	NOG116686	-	melanoma cell adhesion molecule [Source:HGNCSymbol;Acc:HGNC:6934]	4162	P43121;A0A024R3I5
ENSG00000178947	265.26	429.465	101.055	0.235305	-2.0874	1.27591e-56	9.30677e-55	X	135421944	135428075	+	5230	SMIM10L2A	-	-	-	-	-	small integral membrane protein 10 like 2A[Source:HGNC Symbol;Acc:HGNC:34499]	399668	P0DMW4;P0DMW5
ENSG00000076864	379.28	589.931	168.628	0.285843	-1.8067	6.07175e-56	4.40917e-54	1	21596215	21669363	-	5755	RAP1GAP	GO:0005096;GO:0005096;GO:0005096;GO:0030695;GO:0030695;GO:0043547;GO:0050790;GO:0051056;GO:0051056;GO:0005096;GO:0005096;GO:0005096;GO:0005769;GO:0005829;GO:0016020;GO:0030424;GO:0030425;GO:0030695;GO:0030695;GO:0043025;GO:0043547;GO:0045665;GO:0050790;GO:0051056;GO:0051056;GO:1904425;GO:1904442;GO:1990792;GO:0005096;GO:0005096;GO:0005096;GO:0030695;GO:0030695;GO:0043547;GO:0050790;GO:0051056;GO:…	K17700	-	NOG292109	-	RAP1 GTPase activating protein [Source:HGNCSymbol;Acc:HGNC:9858]	5909	P47736;A0A024RAB5
ENSG00000116032	313.102	516.45	109.753	0.212514	-2.23437	6.19387e-56	4.47795e-54	19	1000419	1009732	+	3281	GRIN3B	GO:0004970;GO:0004970;GO:0004972;GO:0005216;GO:0005216;GO:0005261;GO:0005262;GO:0005262;GO:0005886;GO:0005886;GO:0006811;GO:0006811;GO:0006811;GO:0008066;GO:0015276;GO:0015276;GO:0015276;GO:0016020;GO:0016020;GO:0016020;GO:0016021;GO:0016594;GO:0017146;GO:0017146;GO:0030054;GO:0030594;GO:0034220;GO:0035235;GO:0035235;GO:0035249;GO:0038023;GO:0038023;GO:0038023;GO:0042165;GO:0043025;GO:0043025;GO:…	K05214	-	NOG320645	-	glutamate ionotropic receptor NMDA type subunit 3B[Source:HGNC Symbol;Acc:HGNC:16768]	116444	O60391;Q5F0I5
ENSG00000175155	536.755	800.538	272.973	0.340986	-1.55221	6.27535e-56	4.51687e-54	17	59331655	59401729	+	8701	YPEL2	GO:0005634;GO:0005730;GO:0046872;GO:0005634;GO:0005730;GO:0046872;	-	-	NOG300891	-	yippee like 2 [Source:HGNC Symbol;Acc:HGNC:18326]"	388403	Q96QA6
ENSG00000130508	414.58	193.046	636.114	3.29513	1.72034	6.83217e-56	4.89609e-54	2	1631887	1744852	-	11266	PXDN	GO:0001960;GO:0004601;GO:0004601;GO:0004601;GO:0004601;GO:0005152;GO:0005201;GO:0005201;GO:0005515;GO:0005576;GO:0005576;GO:0005615;GO:0005615;GO:0005783;GO:0006955;GO:0006979;GO:0006979;GO:0016491;GO:0019806;GO:0020037;GO:0020037;GO:0020037;GO:0030198;GO:0030198;GO:0030199;GO:0042744;GO:0046872;GO:0055114;GO:0055114;GO:0055114;GO:0062023;GO:0062023;GO:0062023;GO:0070062;GO:0070831;GO:0098869;GO:…	K19511	EC:1.11.1.7	NOG262194	-	peroxidasin [Source:HGNC Symbol;Acc:HGNC:14966]"	7837	Q92626
ENSG00000122884	1157.63	1627.25	688.009	0.422806	-1.24193	1.0963e-55	7.82206e-54	10	73007217	73096974	-	3093	P4HA1	GO:0004656;GO:0004656;GO:0004656;GO:0004656;GO:0004656;GO:0005506;GO:0005506;GO:0005515;GO:0005515;GO:0005739;GO:0005783;GO:0005783;GO:0005783;GO:0005783;GO:0005783;GO:0005783;GO:0005788;GO:0005788;GO:0016020;GO:0016491;GO:0016491;GO:0016491;GO:0016702;GO:0016702;GO:0016705;GO:0016705;GO:0018401;GO:0031418;GO:0031418;GO:0031418;GO:0042802;GO:0043231;GO:0046872;GO:0051213;GO:0055114;GO:0055114;GO:…	K00472	EC:1.14.11.2	NOG78926	S	prolyl 4-hydroxylase subunit alpha 1 [Source:HGNCSymbol;Acc:HGNC:8546]	5033	P13674;Q5VSQ6
ENSG00000119326	2861.53	1862.15	3860.92	2.07337	1.05198	1.13956e-55	8.09531e-54	9	108942569	109013522	-	3124	CTNNAL1	GO:0005515;GO:0005737;GO:0005829;GO:0005856;GO:0005886;GO:0007155;GO:0007155;GO:0007266;GO:0007266;GO:0007266;GO:0016020;GO:0045296;GO:0045296;GO:0051015;GO:0051015;GO:0005515;GO:0005737;GO:0005829;GO:0005856;GO:0005886;GO:0007155;GO:0007155;GO:0007266;GO:0007266;GO:0007266;GO:0016020;GO:0045296;GO:0045296;GO:0051015;GO:0051015;GO:0007155;GO:0007155;GO:0007266;GO:0007266;GO:0051015;GO:0051015;GO:…	-	-	NOG304997	-	catenin alpha like 1 [Source:HGNCSymbol;Acc:HGNC:2512]	8727	Q9UBT7;B3KMX6
ENSG00000116106	55.3916	110.477	0.306686	0.00277602	-8.49276	2.60019e-55	1.83916e-53	2	221418027	221574202	-	7554	EPHA4	GO:0000166;GO:0001540;GO:0004672;GO:0004672;GO:0004672;GO:0004713;GO:0004713;GO:0004713;GO:0004714;GO:0004714;GO:0005003;GO:0005003;GO:0005004;GO:0005004;GO:0005005;GO:0005005;GO:0005005;GO:0005515;GO:0005515;GO:0005515;GO:0005524;GO:0005524;GO:0005524;GO:0005737;GO:0005737;GO:0005741;GO:0005768;GO:0005769;GO:0005783;GO:0005794;GO:0005886;GO:0005886;GO:0005886;GO:0005886;GO:0005887;GO:0005887;GO:…	K05105	EC:2.7.10.1	COG0515	T	EPH receptor A4 [Source:HGNC Symbol;Acc:HGNC:3388]"	2043	P54764;A0A024R452
ENSG00000205336	1327.62	1851.11	804.13	0.434404	-1.20289	3.20628e-55	2.25808e-53	16	57610652	57665580	+	8659	ADGRG1	GO:0001525;GO:0004888;GO:0004888;GO:0004930;GO:0004930;GO:0004930;GO:0004930;GO:0004930;GO:0004930;GO:0005515;GO:0005518;GO:0005576;GO:0005886;GO:0005887;GO:0005887;GO:0007155;GO:0007155;GO:0007155;GO:0007165;GO:0007166;GO:0007166;GO:0007186;GO:0007186;GO:0007186;GO:0007186;GO:0007186;GO:0007189;GO:0007266;GO:0007267;GO:0007275;GO:0007399;GO:0007420;GO:0008201;GO:0008201;GO:0008285;GO:0010573;GO:…	K08450	-	NOG290113	-	adhesion G protein-coupled receptor G1 [Source:HGNCSymbol;Acc:HGNC:4512]	9289	Q9Y653;A0A024R6U7
ENSG00000165244	489.736	243.68	735.792	3.0195	1.59431	3.65822e-55	2.56531e-53	9	96385941	96418370	-	3687	ZNF367	GO:0000981;GO:0003676;GO:0003676;GO:0003677;GO:0003700;GO:0005634;GO:0005634;GO:0005634;GO:0005654;GO:0006357;GO:0006357;GO:0046872;	-	-	COG5048	R	zinc finger protein 367 [Source:HGNCSymbol;Acc:HGNC:18320]	195828	Q7RTV3
ENSG00000168411	2535.07	1641.5	3428.64	2.08873	1.06263	4.17932e-55	2.9182e-53	16	74621399	74666877	-	6456	RFWD3	GO:0000724;GO:0002039;GO:0004842;GO:0004842;GO:0005515;GO:0005515;GO:0005515;GO:0005634;GO:0005634;GO:0005634;GO:0005654;GO:0005737;GO:0006281;GO:0006974;GO:0010212;GO:0016567;GO:0016567;GO:0016567;GO:0016605;GO:0016740;GO:0031052;GO:0031052;GO:0031297;GO:0031571;GO:0035861;GO:0036297;GO:0036297;GO:0036297;GO:0046872;GO:0061630;GO:0090734;GO:0097371;GO:2000001;GO:0000724;GO:0002039;GO:0004842;GO:…	K15691	EC:2.3.2.27	NOG249737	-	ring finger and WD repeat domain 3 [Source:HGNCSymbol;Acc:HGNC:25539]	55159	Q6PCD5
ENSG00000038427	2118.55	1238.79	2998.3	2.42035	1.27521	5.76965e-55	4.0115e-53	5	83471618	83582303	+	14678	VCAN	GO:0001501;GO:0001649;GO:0001750;GO:0005509;GO:0005509;GO:0005515;GO:0005539;GO:0005540;GO:0005540;GO:0005540;GO:0005540;GO:0005576;GO:0005576;GO:0005576;GO:0005615;GO:0005788;GO:0005796;GO:0007155;GO:0007155;GO:0007155;GO:0007275;GO:0007417;GO:0008037;GO:0016020;GO:0030021;GO:0030198;GO:0030206;GO:0030207;GO:0030208;GO:0030246;GO:0031012;GO:0031012;GO:0033165;GO:0042995;GO:0043202;GO:0043687;GO:…	K06793	-	NOG12793	-	versican [Source:HGNC Symbol;Acc:HGNC:2464]"	1462	P13611;A0A024RAQ9;Q59FG9
ENSG00000157570	285.989	456.194	115.783	0.253803	-1.97822	1.43027e-54	9.90218e-53	11	44726465	44932423	+	6014	TSPAN18	GO:0016020;GO:0016021;GO:0016021;GO:0016021;GO:0016020;GO:0016021;GO:0016021;GO:0016021;GO:0005887;GO:0016020;GO:0016021;GO:0016021;GO:0016021;GO:0016020;GO:0016021;GO:0016021;GO:0016021;GO:0016020;GO:0016021;GO:0016021;GO:0016021;GO:0005887;GO:0016020;GO:0016021;GO:0016021;GO:0016021;GO:0016020;GO:0016021;GO:0016021;GO:0016021;GO:0016020;GO:0016021;GO:0016021;GO:0016021;	K17353	-	NOG319748	-	tetraspanin 18 [Source:HGNC Symbol;Acc:HGNC:20660]"	90139	Q96SJ8
ENSG00000130826	2124.45	1361.08	2887.82	2.12171	1.08523	1.91072e-54	1.31727e-52	X	154762742	154777689	+	4203	DKC1	GO:0000455;GO:0000495;GO:0001522;GO:0001522;GO:0001650;GO:0003720;GO:0003720;GO:0003723;GO:0003723;GO:0003723;GO:0003723;GO:0003723;GO:0005515;GO:0005515;GO:0005515;GO:0005515;GO:0005634;GO:0005634;GO:0005654;GO:0005654;GO:0005654;GO:0005697;GO:0005697;GO:0005730;GO:0005730;GO:0005737;GO:0006364;GO:0006364;GO:0006396;GO:0006396;GO:0006396;GO:0007004;GO:0007004;GO:0007004;GO:0007004;GO:0009451;GO:…	K11131	EC:5.4.99.-	COG0130	J	dyskerin pseudouridine synthase 1 [Source:HGNCSymbol;Acc:HGNC:2890]	1736	O60832
ENSG00000154839	1034.35	538.088	1530.62	2.84456	1.5082	2.32973e-54	1.59939e-52	18	50375040	50394168	+	2900	SKA1	GO:0000278;GO:0000278;GO:0000775;GO:0000776;GO:0000777;GO:0000940;GO:0000940;GO:0005515;GO:0005515;GO:0005694;GO:0005737;GO:0005819;GO:0005829;GO:0005856;GO:0005874;GO:0005876;GO:0005876;GO:0007049;GO:0007059;GO:0007059;GO:0007059;GO:0007059;GO:0008017;GO:0008017;GO:0008017;GO:0008017;GO:0015630;GO:0031110;GO:0031110;GO:0051301;GO:0051301;GO:0051301;GO:0051301;GO:0072686;GO:0000278;GO:0000278;GO:…	-	-	NOG315129	-	spindle and kinetochore associated complex subunit 1[Source:HGNC Symbol;Acc:HGNC:28109]	220134	Q96BD8;A0A024R294
ENSG00000088881	448.131	706.188	190.074	0.269155	-1.89349	2.63765e-54	1.8032e-52	20	2692874	2760108	+	3541	EBF4	GO:0000977;GO:0001228;GO:0003677;GO:0003677;GO:0003677;GO:0003677;GO:0003700;GO:0003700;GO:0005634;GO:0006355;GO:0006355;GO:0006355;GO:0007275;GO:0008134;GO:0045944;GO:0046872;GO:0046983;GO:0046983;GO:0003677;GO:0003677;GO:0003700;GO:0005634;GO:0006355;GO:0007275;GO:0046872;GO:0046983;GO:0003677;GO:0006355;GO:0000790;GO:0000981;GO:0001228;GO:0003677;GO:0003677;GO:0003677;GO:0003700;GO:0003700;GO:…	K09103	-	NOG259050	-	EBF family member 4 [Source:HGNCSymbol;Acc:HGNC:29278]	57593	Q9BQW3;E9PEI2;Q7Z5T1
ENSG00000139083	1290.13	1790.68	789.578	0.440937	-1.18136	3.23219e-54	2.20045e-52	12	11649674	11895377	+	7230	ETV6	GO:0000122;GO:0000790;GO:0000977;GO:0000978;GO:0000981;GO:0000981;GO:0001227;GO:0001228;GO:0003677;GO:0003677;GO:0003700;GO:0003700;GO:0003700;GO:0003700;GO:0005515;GO:0005634;GO:0005634;GO:0005634;GO:0005634;GO:0005730;GO:0005829;GO:0006355;GO:0006355;GO:0006355;GO:0006357;GO:0007296;GO:0019904;GO:0022008;GO:0030154;GO:0030154;GO:0043565;GO:0043565;GO:0045944;GO:0071425;GO:0097152;GO:0005634;GO:…	K03211	-	NOG270606	-	ETS variant transcription factor 6 [Source:HGNCSymbol;Acc:HGNC:3495]	2120	P41212;A0A0S2Z3C9
ENSG00000047457	100.4	184.705	16.0945	0.0871363	-3.52058	3.763e-54	2.55119e-52	3	149162410	149221829	-	7072	CP	GO:0004322;GO:0005507;GO:0005615;GO:0005623;GO:0006826;GO:0006879;GO:0046872;GO:0055114;GO:0004322;GO:0004322;GO:0005507;GO:0005507;GO:0005615;GO:0005615;GO:0005623;GO:0006826;GO:0006826;GO:0006879;GO:0006879;GO:0016491;GO:0016491;GO:0046872;GO:0055114;GO:0055114;GO:0004322;GO:0004322;GO:0004322;GO:0004322;GO:0004322;GO:0004322;GO:0005507;GO:0005507;GO:0005576;GO:0005576;GO:0005615;GO:0005615;GO:…	K13624	EC:1.16.3.1	NOG276067	-	ceruloplasmin [Source:HGNC Symbol;Acc:HGNC:2295]"	1356	P00450;A5PL27
ENSG00000090006	5145.5	6821.11	3469.89	0.508698	-0.975117	3.97118e-54	2.6812e-52	19	40592883	40629818	+	8110	LTBP4	GO:0005509;GO:0005509;GO:0001558;GO:0005024;GO:0005178;GO:0005201;GO:0005509;GO:0005509;GO:0005509;GO:0005509;GO:0005515;GO:0005515;GO:0005539;GO:0005576;GO:0005576;GO:0005576;GO:0005615;GO:0006457;GO:0007179;GO:0007275;GO:0017015;GO:0019838;GO:0030162;GO:0030252;GO:0031012;GO:0031012;GO:0045595;GO:0046879;GO:0050431;GO:0050431;GO:0062023;GO:0062023;GO:0001558;GO:0005024;GO:0005178;GO:0005201;GO:…	K08023	-	NOG261153	-	latent transforming growth factor beta bindingprotein 4 [Source:HGNC Symbol;Acc:HGNC:6717]	8425	Q8N2S1;B3KXY6
ENSG00000042980	130.01	230.23	29.7893	0.129389	-2.95021	6.41012e-54	4.31008e-52	8	24294069	24359014	+	9318	ADAM28	GO:0004222;GO:0004222;GO:0005576;GO:0005739;GO:0005886;GO:0005886;GO:0005886;GO:0006508;GO:0006508;GO:0006508;GO:0007283;GO:0008233;GO:0008237;GO:0008237;GO:0008237;GO:0008237;GO:0008237;GO:0016020;GO:0016021;GO:0016787;GO:0046872;GO:0004222;GO:0004222;GO:0005576;GO:0005739;GO:0005886;GO:0005886;GO:0006508;GO:0006508;GO:0006508;GO:0007283;GO:0008233;GO:0008237;GO:0008237;GO:0008237;GO:0008237;GO:…	K08614	EC:3.4.24.-	NOG277164	-	ADAM metallopeptidase domain 28 [Source:HGNCSymbol;Acc:HGNC:206]	10863	Q9UKQ2
ENSG00000186871	653.229	353.37	953.088	2.69714	1.43143	6.69788e-54	4.48511e-52	X	72204657	72239027	-	4344	ERCC6L	GO:0005524;GO:0005524;GO:0000166;GO:0000775;GO:0000776;GO:0000777;GO:0003677;GO:0003678;GO:0004386;GO:0005515;GO:0005515;GO:0005515;GO:0005524;GO:0005524;GO:0005524;GO:0005694;GO:0005829;GO:0007049;GO:0015616;GO:0015616;GO:0016020;GO:0016787;GO:0032508;GO:0051301;	K20093	EC:3.6.4.12	COG0553	L	ERCC excision repair 6 like, spindle assemblycheckpoint helicase [Source:HGNC Symbol;Acc:HGNC:20794]	54821	Q2NKX8
ENSG00000114480	1634.04	2241.76	1026.32	0.457817	-1.12716	1.13966e-53	7.60038e-52	3	81489703	81761645	-	4651	GBE1	GO:0003824;GO:0003824;GO:0003844;GO:0003844;GO:0003844;GO:0003844;GO:0003844;GO:0003844;GO:0004553;GO:0004553;GO:0005515;GO:0005737;GO:0005829;GO:0005975;GO:0005975;GO:0005975;GO:0005977;GO:0005978;GO:0005978;GO:0005978;GO:0005978;GO:0005978;GO:0006091;GO:0016740;GO:0016757;GO:0043169;GO:0043169;GO:0070062;GO:0102752;GO:0003824;GO:0003824;GO:0003844;GO:0003844;GO:0004553;GO:0004553;GO:0005975;GO:…	K00700	EC:2.4.1.18	COG0296	G	1,4-alpha-glucan branching enzyme 1 [Source:HGNCSymbol;Acc:HGNC:4180]	2632	Q04446;Q59ET0
ENSG00000164109	1565.9	980.861	2150.94	2.19291	1.13284	1.71545e-53	1.13938e-51	4	120055623	120066858	-	5517	MAD2L1	GO:0000070;GO:0000132;GO:0000775;GO:0000775;GO:0000776;GO:0000776;GO:0000776;GO:0000777;GO:0000922;GO:0000922;GO:0005515;GO:0005515;GO:0005515;GO:0005623;GO:0005634;GO:0005654;GO:0005654;GO:0005694;GO:0005694;GO:0005737;GO:0005737;GO:0005737;GO:0005829;GO:0005829;GO:0005856;GO:0006511;GO:0007049;GO:0007093;GO:0007093;GO:0007094;GO:0007094;GO:0007094;GO:0007094;GO:0008022;GO:0031145;GO:0042177;GO:…	K02537	-	NOG263853	-	mitotic arrest deficient 2 like 1 [Source:HGNCSymbol;Acc:HGNC:6763]	4085	Q13257
ENSG00000182472	157.099	270.429	43.7704	0.161856	-2.62722	1.76837e-53	1.16977e-51	19	38730187	38769904	-	5966	CAPN12	GO:0004198;GO:0005509;GO:0005509;GO:0005737;GO:0006508;GO:0006508;GO:0016787;GO:0046872;GO:0005509;GO:0005509;GO:0004198;GO:0004198;GO:0005509;GO:0005509;GO:0006508;GO:0006508;GO:0004198;GO:0004198;GO:0006508;GO:0006508;GO:0004198;GO:0006508;	K04740	EC:3.4.22.-	NOG323867	-	calpain 12 [Source:HGNC Symbol;Acc:HGNC:13249]"	147968	Q6ZSI9
ENSG00000150753	9503.99	6548.39	12459.6	1.90269	0.928044	3.20779e-53	2.11339e-51	5	10249929	10266389	+	5638	CCT5	GO:0000166;GO:0005524;GO:0005524;GO:0005524;GO:0005737;GO:0006457;GO:0006457;GO:0051082;GO:0051082;GO:0005524;GO:0005524;GO:0000166;GO:0003730;GO:0005515;GO:0005515;GO:0005515;GO:0005515;GO:0005524;GO:0005524;GO:0005524;GO:0005737;GO:0005813;GO:0005815;GO:0005829;GO:0005832;GO:0005832;GO:0005832;GO:0005832;GO:0005856;GO:0005874;GO:0006457;GO:0006457;GO:0006457;GO:0007339;GO:0009615;GO:0031681;GO:…	K09497	-	COG0459	O	chaperonin containing TCP1 subunit 5 [Source:HGNCSymbol;Acc:HGNC:1618]	22948	P48643;V9HW37
ENSG00000186814	1099.44	1537.6	661.288	0.430078	-1.21733	4.21709e-53	2.76719e-51	18	35251058	35290245	-	8271	ZSCAN30	GO:0003676;GO:0003676;GO:0003676;GO:0003676;GO:0003677;GO:0003700;GO:0003700;GO:0005634;GO:0006355;GO:0006355;GO:0046872;GO:0003676;GO:0003676;GO:0003677;GO:0003700;GO:0003700;GO:0005634;GO:0006355;GO:0006355;GO:0046872;GO:0003676;GO:0003676;GO:0003700;GO:0003700;GO:0005634;GO:0006355;GO:0006355;GO:0046872;GO:0003700;GO:0003700;GO:0005634;GO:0006355;GO:0006355;GO:0003700;GO:0003700;GO:0005634;GO:…	K09230	-	COG5048	R	zinc finger and SCAN domain containing 30[Source:HGNC Symbol;Acc:HGNC:33517]	100101467	Q86W11
ENSG00000149636	1366.82	843.319	1890.32	2.24152	1.16448	6.3099e-53	4.1239e-51	20	36751791	36773818	-	2739	DSN1	GO:0000070;GO:0000444;GO:0000444;GO:0000444;GO:0000775;GO:0000776;GO:0000777;GO:0000777;GO:0000818;GO:0000922;GO:0000941;GO:0001650;GO:0005515;GO:0005576;GO:0005634;GO:0005654;GO:0005694;GO:0005730;GO:0005829;GO:0005829;GO:0007049;GO:0007059;GO:0007059;GO:0007059;GO:0016604;GO:0035578;GO:0043312;GO:0051301;GO:0051301;GO:0051301;GO:0000444;GO:0000444;GO:0001650;GO:0005654;GO:0005730;GO:0005829;GO:…	K11544	-	NOG25954	G	DSN1 component of MIS12 kinetochore complex[Source:HGNC Symbol;Acc:HGNC:16165]	79980	Q9H410
ENSG00000121152	1502.7	938.395	2067	2.2027	1.13927	6.60586e-53	4.30012e-51	2	96335766	96377091	+	6545	NCAPH	GO:0000796;GO:0000796;GO:0000796;GO:0000796;GO:0000799;GO:0003682;GO:0005515;GO:0005634;GO:0005634;GO:0005654;GO:0005694;GO:0005694;GO:0005737;GO:0005829;GO:0005829;GO:0007049;GO:0007076;GO:0007076;GO:0007076;GO:0007076;GO:0007143;GO:0010032;GO:0016020;GO:0030261;GO:0044547;GO:0045132;GO:0051301;GO:0051309;GO:0072587;GO:2000373;GO:0000796;GO:0000796;GO:0000796;GO:0000799;GO:0003682;GO:0005515;GO:…	K06676	-	COG5229	BD	non-SMC condensin I complex subunit H [Source:HGNCSymbol;Acc:HGNC:1112]	23397	Q15003
ENSG00000175063	2991.93	1977.5	4006.36	2.02597	1.01861	7.37185e-53	4.77971e-51	20	45812576	45816957	+	1286	UBE2C	GO:0000151;GO:0000166;GO:0000209;GO:0004842;GO:0005515;GO:0005524;GO:0005623;GO:0005634;GO:0005654;GO:0005680;GO:0005829;GO:0005829;GO:0005886;GO:0006511;GO:0006511;GO:0007049;GO:0010458;GO:0010994;GO:0016567;GO:0016567;GO:0016740;GO:0030071;GO:0031145;GO:0031145;GO:0031145;GO:0031536;GO:0044389;GO:0051301;GO:0061631;GO:0061631;GO:0070936;GO:0070979;GO:1901990;GO:1904668;GO:0000151;GO:0000166;GO:…	K06688	EC:2.3.2.23	COG5078	O	ubiquitin conjugating enzyme E2 C [Source:HGNCSymbol;Acc:HGNC:15937]	11065	O00762;Q5TZN3
ENSG00000011426	3214.41	2095.42	4333.4	2.06803	1.04826	1.05227e-52	6.79569e-51	7	36389821	36453791	+	5997	ANLN	GO:0000281;GO:0000281;GO:0000915;GO:0000921;GO:0003779;GO:0003779;GO:0003779;GO:0005634;GO:0005654;GO:0005737;GO:0005826;GO:0005826;GO:0005856;GO:0005938;GO:0007049;GO:0007096;GO:0015629;GO:0017049;GO:0030496;GO:0030865;GO:0031106;GO:0032059;GO:0042995;GO:0045296;GO:0051301;GO:0090521;GO:0099738;GO:1904172;GO:1904498;GO:0000281;GO:0000281;GO:0000915;GO:0000921;GO:0002244;GO:0003779;GO:0003779;GO:…	K18621	-	NOG247921	-	anillin actin binding protein [Source:HGNCSymbol;Acc:HGNC:14082]	54443	Q9NQW6;A0A024RA49
ENSG00000187244	2647.09	3560.92	1733.26	0.486744	-1.03877	1.28411e-52	8.26027e-51	19	44809071	44821421	+	4997	BCAM	GO:0016020;GO:0016021;GO:0004888;GO:0005055;GO:0005055;GO:0005515;GO:0005576;GO:0005886;GO:0005886;GO:0005887;GO:0007155;GO:0007155;GO:0007155;GO:0007160;GO:0007165;GO:0008022;GO:0009897;GO:0009986;GO:0016020;GO:0016021;GO:0043236;GO:0062023;GO:0070062;	K06578	-	NOG150030	S	basal cell adhesion molecule (Lutheran blood group)[Source:HGNC Symbol;Acc:HGNC:6722]	4059	P50895
ENSG00000198826	1453.18	903.801	2002.57	2.21572	1.14777	1.48548e-52	9.51816e-51	15	32615144	32639941	+	6406	ARHGAP11A	GO:0005096;GO:0005829;GO:0007165;GO:0007165;GO:0043547;GO:0051056;GO:0005096;GO:0005829;GO:0007165;GO:0007165;GO:0043547;GO:0051056;GO:0005096;GO:0005829;GO:0007165;GO:0007165;GO:0043547;GO:0051056;GO:0007165;GO:0007165;GO:0005096;GO:0005829;GO:0007165;GO:0007165;GO:0043547;GO:0051056;	K20635	-	NOG242611	-	Rho GTPase activating protein 11A [Source:HGNCSymbol;Acc:HGNC:15783]	9824	Q6P4F7
ENSG00000143147	781.089	1117.83	444.343	0.397504	-1.33096	2.25838e-52	1.44139e-50	1	168079543	168137667	-	11224	GPR161	GO:0004930;GO:0004930;GO:0004930;GO:0005886;GO:0005929;GO:0007165;GO:0007186;GO:0007186;GO:0007186;GO:0007189;GO:0007275;GO:0016020;GO:0016021;GO:0016021;GO:0016021;GO:0030666;GO:0042995;GO:0055037;GO:0060170;GO:0060170;GO:1901621;GO:0004930;GO:0004930;GO:0004930;GO:0007165;GO:0007186;GO:0007186;GO:0007186;GO:0016020;GO:0016021;GO:0016021;GO:0016021;GO:0004930;GO:0004930;GO:0004930;GO:0005886;GO:…	K08439	-	NOG299556	-	G protein-coupled receptor 161 [Source:HGNCSymbol;Acc:HGNC:23694]	23432	Q8N6U8
ENSG00000172638	280.905	445.091	116.72	0.262238	-1.93105	2.2989e-52	1.46154e-50	11	65866441	65873592	-	5397	EFEMP2	GO:0005201;GO:0005201;GO:0005509;GO:0005515;GO:0005576;GO:0005576;GO:0005604;GO:0005615;GO:0048251;GO:0062023;GO:0070062;GO:1903561;GO:0005201;GO:0005201;GO:0005509;GO:0005509;GO:0005515;GO:0005576;GO:0005576;GO:0005604;GO:0005615;GO:0005615;GO:0048251;GO:0048251;GO:0062023;GO:0070062;GO:1903561;GO:0005615;GO:0005615;GO:0048251;GO:0048251;GO:0005509;GO:0005509;GO:0005615;GO:0005615;GO:0048251;GO:…	K19866	-	NOG254862	-	EGF containing fibulin extracellular matrix protein2 [Source:HGNC Symbol;Acc:HGNC:3219]	30008	O95967;A0A024R5G1;Q9H3D5
ENSG00000178921	1567.81	988.395	2147.22	2.17244	1.11931	2.91299e-52	1.84478e-50	17	8247618	8270491	+	6471	PFAS	GO:0000166;GO:0004642;GO:0004642;GO:0004642;GO:0004642;GO:0004642;GO:0005524;GO:0005737;GO:0005737;GO:0005829;GO:0006164;GO:0006189;GO:0006189;GO:0006189;GO:0006541;GO:0006541;GO:0009113;GO:0009156;GO:0009168;GO:0016874;GO:0042493;GO:0046872;GO:0070062;GO:0097065;	K01952	EC:6.3.5.3	COG0046	F	phosphoribosylformylglycinamidine synthase[Source:HGNC Symbol;Acc:HGNC:8863]	5198	O15067;A8K9T9;Q6P4B4
ENSG00000170525	5741.69	7570.72	3912.65	0.516813	-0.952286	3.37638e-52	2.12999e-50	10	6144934	6254644	+	6114	PFKFB3	GO:0000166;GO:0003824;GO:0003824;GO:0003824;GO:0003873;GO:0003873;GO:0003873;GO:0003873;GO:0004331;GO:0004331;GO:0005524;GO:0005524;GO:0005524;GO:0005654;GO:0005829;GO:0005829;GO:0006000;GO:0006000;GO:0006003;GO:0006003;GO:0006003;GO:0008152;GO:0016301;GO:0016310;GO:0016311;GO:0016740;GO:0016787;GO:0045821;GO:0046835;GO:0000166;GO:0003824;GO:0003824;GO:0003824;GO:0003873;GO:0003873;GO:0003873;GO:…	K01103	-	COG0406	G	6-phosphofructo-2-kinase/fructose-2,6-biphosphatase3 [Source:HGNC Symbol;Acc:HGNC:8874]	5209	Q16875
ENSG00000163661	449.567	223.462	675.673	3.02367	1.5963	4.81804e-52	3.02776e-50	3	157436850	157443633	+	1884	PTX3	GO:0001550;GO:0001849;GO:0001849;GO:0001872;GO:0001878;GO:0005515;GO:0005576;GO:0005576;GO:0005576;GO:0005615;GO:0005615;GO:0006954;GO:0008228;GO:0030198;GO:0031012;GO:0035580;GO:0042802;GO:0043312;GO:0044793;GO:0044869;GO:0044871;GO:0045087;GO:0045087;GO:0045087;GO:0045087;GO:0045429;GO:0046597;GO:0046790;GO:0050766;GO:1903016;GO:1903019;GO:1904724;	-	-	NOG40461	G	pentraxin 3 [Source:HGNC Symbol;Acc:HGNC:9692]"	5806	P26022
ENSG00000136883	1098.94	1532.84	665.041	0.433862	-1.20469	5.6338e-52	3.52684e-50	9	114086126	114099291	-	3036	KIF12	GO:0000166;GO:0003774;GO:0003777;GO:0003777;GO:0005524;GO:0005524;GO:0005524;GO:0005874;GO:0007018;GO:0007018;GO:0008017;GO:0008017;GO:0000166;GO:0003777;GO:0003777;GO:0005524;GO:0005524;GO:0005524;GO:0005815;GO:0005874;GO:0007018;GO:0007018;GO:0008017;GO:0008017;GO:0000166;GO:0003674;GO:0003777;GO:0003777;GO:0003777;GO:0005524;GO:0005524;GO:0005524;GO:0005737;GO:0005856;GO:0005871;GO:0005874;GO:…	K10399	-	COG5059	Z	kinesin family member 12 [Source:HGNCSymbol;Acc:HGNC:21495]	113220	Q96FN5;B1ALC3
ENSG00000141258	4250.18	5622.24	2878.13	0.511918	-0.966015	7.23862e-52	4.51419e-50	17	2337498	2381058	+	9771	SGSM2	GO:0005096;GO:0005096;GO:0005096;GO:0005096;GO:0005096;GO:0005737;GO:0006886;GO:0017137;GO:0017137;GO:0034499;GO:0042470;GO:0042470;GO:0043547;GO:0090630;GO:0005096;GO:0005096;GO:0005096;GO:0005096;GO:0005737;GO:0006886;GO:0017137;GO:0017137;GO:0034499;GO:0042470;GO:0043547;GO:0043547;GO:0090630;GO:0005096;GO:0005096;GO:0005096;GO:0005096;GO:0005737;GO:0006886;GO:0017137;GO:0017137;GO:0034499;GO:…	K21851	-	COG5210	R	small G protein signaling modulator 2 [Source:HGNCSymbol;Acc:HGNC:29026]	9905	O43147;B9A6J3
ENSG00000076003	2131.73	1382.49	2880.98	2.08391	1.05929	7.45134e-52	4.62918e-50	2	135839626	135876443	-	4135	MCM6	GO:0000082;GO:0000166;GO:0000727;GO:0000784;GO:0003677;GO:0003677;GO:0003677;GO:0003678;GO:0003678;GO:0003678;GO:0003678;GO:0003688;GO:0003697;GO:0003697;GO:0004386;GO:0005515;GO:0005515;GO:0005524;GO:0005524;GO:0005524;GO:0005634;GO:0005634;GO:0005634;GO:0005634;GO:0005634;GO:0005654;GO:0005654;GO:0006260;GO:0006260;GO:0006260;GO:0006260;GO:0006267;GO:0006268;GO:0006268;GO:0006270;GO:0006270;GO:…	K02542	EC:3.6.4.12	COG1241	L	minichromosome maintenance complex component 6[Source:HGNC Symbol;Acc:HGNC:6949]	4175	Q14566
ENSG00000171368	410.317	621.061	199.573	0.321342	-1.63782	1.09196e-51	6.75819e-50	5	659862	693352	-	5979	TPPP	GO:0000287;GO:0001578;GO:0001578;GO:0001578;GO:0001578;GO:0001578;GO:0003924;GO:0005515;GO:0005515;GO:0005515;GO:0005634;GO:0005634;GO:0005737;GO:0005737;GO:0005739;GO:0005794;GO:0005819;GO:0005829;GO:0005856;GO:0005874;GO:0005874;GO:0005874;GO:0007049;GO:0008017;GO:0014003;GO:0014003;GO:0015631;GO:0015631;GO:0015631;GO:0015631;GO:0015631;GO:0016787;GO:0030054;GO:0030953;GO:0031334;GO:0031643;GO:…	-	-	NOG271804	-	tubulin polymerization promoting protein[Source:HGNC Symbol;Acc:HGNC:24164]	11076	O94811;Q4L233
ENSG00000172232	90.6354	168.322	12.9491	0.0769309	-3.70029	1.26558e-51	7.80314e-50	19	825097	832018	+	1782	AZU1	GO:0004252;GO:0004252;GO:0006508;GO:0006508;GO:0043231;GO:0001774;GO:0004252;GO:0004252;GO:0005515;GO:0005576;GO:0005576;GO:0005615;GO:0006508;GO:0006508;GO:0006508;GO:0006935;GO:0006954;GO:0007205;GO:0008201;GO:0008233;GO:0008347;GO:0010628;GO:0010800;GO:0015643;GO:0016020;GO:0019730;GO:0019898;GO:0035577;GO:0035578;GO:0035584;GO:0042117;GO:0042535;GO:0042582;GO:0042582;GO:0042742;GO:0043066;GO:…	-	-	COG5640	O	azurocidin 1 [Source:HGNC Symbol;Acc:HGNC:913]"	566	P20160
ENSG00000109805	1246.4	764.903	1727.89	2.25897	1.17566	1.33498e-51	8.20009e-50	4	17810979	17844865	+	4847	NCAPG	GO:0000779;GO:0000793;GO:0000793;GO:0000796;GO:0000796;GO:0000796;GO:0000796;GO:0005515;GO:0005515;GO:0005634;GO:0005694;GO:0005737;GO:0005737;GO:0005737;GO:0005829;GO:0007049;GO:0007076;GO:0007076;GO:0007076;GO:0007076;GO:0016020;GO:0030261;GO:0051301;GO:0000796;GO:0007076;GO:0000796;GO:0000796;GO:0007076;GO:0007076;	K06678	-	COG5218	BD	non-SMC condensin I complex subunit G [Source:HGNCSymbol;Acc:HGNC:24304]	64151	Q9BPX3
ENSG00000182481	4979.97	3394.95	6564.99	1.93375	0.951404	1.61408e-51	9.87731e-50	17	68035708	68046854	+	2963	KPNA2	GO:0000018;GO:0003723;GO:0005515;GO:0005515;GO:0005515;GO:0005515;GO:0005515;GO:0005634;GO:0005634;GO:0005634;GO:0005643;GO:0005654;GO:0005654;GO:0005654;GO:0005737;GO:0005737;GO:0005737;GO:0005737;GO:0005829;GO:0005829;GO:0005829;GO:0006259;GO:0006606;GO:0006606;GO:0006607;GO:0006607;GO:0008139;GO:0008139;GO:0015031;GO:0016020;GO:0016032;GO:0019054;GO:0042826;GO:0043657;GO:0061608;GO:0061608;GO:…	K15043	-	COG5064	U	karyopherin subunit alpha 2 [Source:HGNCSymbol;Acc:HGNC:6395]	3838	P52292
ENSG00000142798	697.823	1005.61	390.034	0.387857	-1.3664	2.01609e-51	1.22914e-49	1	21822244	21937310	-	18118	HSPG2	GO:0001523;GO:0001525;GO:0001540;GO:0005509;GO:0005509;GO:0005515;GO:0005515;GO:0005515;GO:0005576;GO:0005576;GO:0005576;GO:0005604;GO:0005604;GO:0005604;GO:0005615;GO:0005615;GO:0005796;GO:0005886;GO:0005925;GO:0006024;GO:0006027;GO:0006629;GO:0006898;GO:0006954;GO:0007420;GO:0008022;GO:0009887;GO:0009888;GO:0016525;GO:0030021;GO:0030154;GO:0030198;GO:0043202;GO:0044267;GO:0046872;GO:0050750;GO:…	K06255	-	NOG258321	-	heparan sulfate proteoglycan 2 [Source:HGNCSymbol;Acc:HGNC:5273]	3339	P98160
ENSG00000183684	1075.68	651.437	1499.93	2.3025	1.2032	2.82616e-51	1.7166e-49	17	81887835	81891586	-	1583	ALYREF	GO:0003676;GO:0003676;GO:0003723;GO:0016607;	K12881	-	NOG316507	-	Aly/REF export factor [Source:HGNCSymbol;Acc:HGNC:19071]	10189	Q86V81;E9PB61
ENSG00000090889	2032.55	1320.12	2744.97	2.07933	1.05612	3.65276e-51	2.21046e-49	X	70290104	70420886	+	4573	KIF4A	GO:0000166;GO:0000281;GO:0003677;GO:0003777;GO:0003777;GO:0003777;GO:0003777;GO:0005515;GO:0005515;GO:0005524;GO:0005524;GO:0005524;GO:0005634;GO:0005654;GO:0005694;GO:0005737;GO:0005737;GO:0005819;GO:0005829;GO:0005856;GO:0005871;GO:0005874;GO:0005874;GO:0005876;GO:0006890;GO:0006996;GO:0007018;GO:0007018;GO:0007018;GO:0007018;GO:0007052;GO:0008017;GO:0008017;GO:0008017;GO:0008089;GO:0016020;GO:…	K10395	-	COG5059	Z	kinesin family member 4A [Source:HGNCSymbol;Acc:HGNC:13339]	24137	O95239;Q59HG1
ENSG00000163328	238.177	384.394	91.9594	0.239232	-2.06352	4.96515e-51	2.99356e-49	2	174431571	174487094	-	7769	GPR155	GO:0016020;GO:0016021;GO:0016021;GO:0016021;GO:0035556;GO:0035556;GO:0055085;GO:0055085;GO:0003674;GO:0016020;GO:0016021;GO:0016021;GO:0016021;GO:0035556;GO:0035556;GO:0050890;GO:0055085;GO:0055085;GO:0070062;GO:0003674;GO:0016020;GO:0016021;GO:0016021;GO:0016021;GO:0035556;GO:0035556;GO:0050890;GO:0055085;GO:0055085;GO:0070062;GO:0003674;GO:0016020;GO:0016021;GO:0016021;GO:0016021;GO:0035556;GO:…	-	-	NOG85075	S	G protein-coupled receptor 155 [Source:HGNCSymbol;Acc:HGNC:22951]	151556	Q7Z3F1
ENSG00000198753	149.52	256.987	42.0538	0.163642	-2.61138	6.48506e-51	3.89557e-49	X	153764196	153779346	+	7007	PLXNB3	GO:0001938;GO:0002116;GO:0005515;GO:0005515;GO:0005515;GO:0005886;GO:0005886;GO:0005887;GO:0007156;GO:0007162;GO:0007162;GO:0007165;GO:0007165;GO:0007399;GO:0008360;GO:0009986;GO:0010593;GO:0010593;GO:0010976;GO:0016020;GO:0016021;GO:0017154;GO:0017154;GO:0017154;GO:0017154;GO:0019904;GO:0030334;GO:0030336;GO:0030336;GO:0030336;GO:0034260;GO:0043087;GO:0050772;GO:0050918;GO:0051022;GO:0060326;GO:…	K06821	-	NOG254546	-	plexin B3 [Source:HGNC Symbol;Acc:HGNC:9105]"	5365	Q9ULL4;A8K920
ENSG00000125872	2373.09	1561.11	3185.06	2.04025	1.02875	6.53437e-51	3.91081e-49	20	6040546	6054060	-	2935	LRRN4	GO:0005515;GO:0005887;GO:0007616;GO:0008542;GO:0016020;GO:0016021;GO:0070062;	-	-	NOG42368	-	leucine rich repeat neuronal 4 [Source:HGNCSymbol;Acc:HGNC:16208]	164312	Q8WUT4
ENSG00000101443	1478.01	2026.27	929.737	0.458841	-1.12393	8.62702e-51	5.14441e-49	20	45469753	45481532	+	1335	WFDC2	GO:0004866;GO:0004867;GO:0004867;GO:0004869;GO:0005576;GO:0005576;GO:0005576;GO:0005615;GO:0006508;GO:0007283;GO:0010466;GO:0010466;GO:0010951;GO:0019828;GO:0019828;GO:0030414;GO:0030414;GO:0030414;GO:0070062;GO:0004866;GO:0004867;GO:0004867;GO:0004869;GO:0005576;GO:0005576;GO:0005576;GO:0005615;GO:0006508;GO:0007283;GO:0010466;GO:0010951;GO:0019828;GO:0019828;GO:0030414;GO:0030414;GO:0030414;GO:…	K23636	-	NOG27860	-	WAP four-disulfide core domain 2 [Source:HGNCSymbol;Acc:HGNC:15939]	10406	Q14508;A0A384MTN6
ENSG00000154118	249.441	400.675	98.2079	0.245106	-2.02852	9.23298e-51	5.48573e-49	16	87601835	87698156	+	6320	JPH3	GO:0003674;GO:0005623;GO:0005783;GO:0005783;GO:0005783;GO:0005789;GO:0005789;GO:0005789;GO:0005886;GO:0005886;GO:0005886;GO:0007612;GO:0007613;GO:0014701;GO:0016020;GO:0016021;GO:0030314;GO:0030314;GO:0030314;GO:0030314;GO:0035640;GO:0040011;GO:0048167;GO:0048168;GO:0050885;GO:0060314;GO:0060314;GO:0060402;	K19530	-	NOG324165	-	junctophilin 3 [Source:HGNC Symbol;Acc:HGNC:14203]"	57338	Q8WXH2;F8W9A3;B4DIC1
ENSG00000100968	192.383	318.748	66.019	0.20712	-2.27146	1.14095e-50	6.75435e-49	14	24365673	24379604	+	8437	NFATC4	GO:0000122;GO:0000790;GO:0000978;GO:0000978;GO:0000981;GO:0000981;GO:0001227;GO:0001227;GO:0001569;GO:0001816;GO:0003677;GO:0003677;GO:0003677;GO:0003682;GO:0003700;GO:0003700;GO:0003700;GO:0003700;GO:0003700;GO:0003713;GO:0005515;GO:0005515;GO:0005634;GO:0005634;GO:0005634;GO:0005634;GO:0005634;GO:0005667;GO:0005667;GO:0005737;GO:0005737;GO:0005829;GO:0005829;GO:0005829;GO:0005829;GO:0005829;GO:…	K17334	-	NOG70055	-	nuclear factor of activated T cells 4 [Source:HGNCSymbol;Acc:HGNC:7778]	4776	Q14934
ENSG00000105376	224.69	364.962	84.4172	0.231304	-2.11214	1.21036e-50	7.1394e-49	19	10289952	10296778	+	3935	ICAM5	GO:0005178;GO:0005515;GO:0005886;GO:0005886;GO:0005886;GO:0005887;GO:0005887;GO:0006909;GO:0007155;GO:0007155;GO:0016020;GO:0016020;GO:0016020;GO:0016021;GO:0030198;GO:0050776;GO:0098609;GO:0098609;GO:0016020;GO:0016020;GO:0098609;GO:0098609;	K06769	-	NOG146347	S	intercellular adhesion molecule 5 [Source:HGNCSymbol;Acc:HGNC:5348]	7087	Q9UMF0;Q8N6I2
ENSG00000096696	1082.55	1507.03	658.073	0.436669	-1.19539	1.74464e-50	1.02539e-48	6	7541617	7586714	+	10048	DSP	GO:0001533;GO:0001533;GO:0002934;GO:0003223;GO:0003723;GO:0005080;GO:0005198;GO:0005200;GO:0005515;GO:0005515;GO:0005515;GO:0005515;GO:0005634;GO:0005737;GO:0005737;GO:0005856;GO:0005856;GO:0005856;GO:0005882;GO:0005882;GO:0005886;GO:0005886;GO:0005886;GO:0005886;GO:0008544;GO:0014704;GO:0014704;GO:0014704;GO:0016020;GO:0016020;GO:0018149;GO:0030054;GO:0030054;GO:0030054;GO:0030054;GO:0030057;GO:…	K10381	-	NOG12793	-	desmoplakin [Source:HGNC Symbol;Acc:HGNC:3052]"	1832	P15924;B4DKX6
ENSG00000106976	2261.48	3037.59	1485.37	0.488995	-1.03211	2.39553e-50	1.40289e-48	9	128191655	128255248	+	10748	DNM1	GO:0000166;GO:0000266;GO:0001917;GO:0002031;GO:0003723;GO:0003924;GO:0003924;GO:0003924;GO:0003924;GO:0005515;GO:0005515;GO:0005525;GO:0005525;GO:0005525;GO:0005654;GO:0005737;GO:0005737;GO:0005737;GO:0005794;GO:0005856;GO:0005874;GO:0005886;GO:0005886;GO:0005886;GO:0006897;GO:0006897;GO:0006897;GO:0006898;GO:0006898;GO:0007032;GO:0008017;GO:0008021;GO:0008022;GO:0014069;GO:0015630;GO:0016020;GO:…	K01528	EC:3.6.5.5	COG0699	R	dynamin 1 [Source:HGNC Symbol;Acc:HGNC:2972]"	1759	Q05193
ENSG00000075218	2022.32	1316.62	2728.03	2.072	1.05102	2.76334e-50	1.61251e-48	22	46296870	46330810	+	4113	GTSE1	GO:0003674;GO:0005515;GO:0005654;GO:0005737;GO:0005829;GO:0005856;GO:0005874;GO:0005881;GO:0006977;GO:0007017;GO:0016020;GO:0030335;GO:0046827;GO:0050821;GO:1900182;GO:1902749;	K10129	-	NOG45411	-	G2 and S-phase expressed 1 [Source:HGNCSymbol;Acc:HGNC:13698]	51512	Q9NYZ3
ENSG00000154917	1262.73	1741.48	783.984	0.450183	-1.15142	2.94644e-50	1.71323e-48	3	133824235	133895882	-	6055	RAB6B	GO:0000139;GO:0000166;GO:0003924;GO:0003924;GO:0003924;GO:0003924;GO:0005515;GO:0005525;GO:0005525;GO:0005525;GO:0005793;GO:0005794;GO:0005794;GO:0005794;GO:0005829;GO:0006886;GO:0006890;GO:0006890;GO:0006891;GO:0012505;GO:0015031;GO:0016020;GO:0016192;GO:0031410;GO:0031489;GO:0032482;GO:0042147;GO:0098793;GO:0000139;GO:0000166;GO:0003924;GO:0003924;GO:0003924;GO:0003924;GO:0005515;GO:0005525;GO:…	K07894	-	COG1100	R	RAB6B, member RAS oncogene family [Source:HGNCSymbol;Acc:HGNC:14902]	51560	Q9NRW1
ENSG00000122861	6865.51	4756.38	8974.64	1.88686	0.915991	3.71854e-50	2.15451e-48	10	73909177	73917496	+	2949	PLAU	GO:0008236;GO:0008236;GO:0031639;GO:0031639;GO:0004252;GO:0004252;GO:0005576;GO:0006508;GO:0006508;GO:0006508;GO:0008233;GO:0008236;GO:0008236;GO:0008236;GO:0016787;GO:0031639;GO:0031639;GO:0001666;GO:0004252;GO:0004252;GO:0004252;GO:0004252;GO:0005515;GO:0005515;GO:0005576;GO:0005576;GO:0005615;GO:0005615;GO:0005886;GO:0005925;GO:0006508;GO:0006508;GO:0006508;GO:0006508;GO:0006508;GO:0006935;GO:…	K01348	EC:3.4.21.73	COG5640	O	plasminogen activator, urokinase [Source:HGNCSymbol;Acc:HGNC:9052]	5328	P00749;Q59GZ8;A0A024QZM9
ENSG00000139926	2708.5	1805.34	3611.67	2.00054	1.00039	6.36787e-50	3.67649e-48	14	51489100	51730727	+	9416	FRMD6	GO:0005515;GO:0005737;GO:0005856;GO:0005856;GO:0005856;GO:0005886;GO:0005886;GO:0016020;GO:0031032;GO:0005515;GO:0005737;GO:0005856;GO:0005856;GO:0005856;GO:0005886;GO:0005886;GO:0016020;GO:0031032;GO:0003383;GO:0005515;GO:0005737;GO:0005856;GO:0005856;GO:0005856;GO:0005886;GO:0005886;GO:0016020;GO:0031032;GO:0032970;GO:0034613;GO:0043296;GO:0005856;GO:0005856;GO:0005856;GO:0005856;GO:0005856;GO:…	K16822	-	NOG272751	-	FERM domain containing 6 [Source:HGNCSymbol;Acc:HGNC:19839]	122786	Q96NE9
ENSG00000154358	510.279	751.001	269.557	0.35893	-1.47823	6.73815e-50	3.87657e-48	1	228208063	228378876	+	39549	OBSCN	GO:0000166;GO:0004672;GO:0004674;GO:0005085;GO:0005085;GO:0005515;GO:0005515;GO:0005516;GO:0005524;GO:0005524;GO:0005546;GO:0005547;GO:0005634;GO:0005737;GO:0005829;GO:0005829;GO:0005886;GO:0005886;GO:0006468;GO:0007186;GO:0007275;GO:0008289;GO:0008307;GO:0010314;GO:0016020;GO:0016301;GO:0016310;GO:0016604;GO:0016740;GO:0030016;GO:0030018;GO:0030018;GO:0030154;GO:0030506;GO:0031430;GO:0031430;GO:…	K17531	EC:2.7.11.1	COG0515	T	obscurin, cytoskeletal calmodulin and titin-interacting RhoGEF [Source:HGNC Symbol;Acc:HGNC:15719]	84033	Q5VST9
ENSG00000151240	247.371	395.722	99.0204	0.250227	-1.99869	7.0021e-50	4.01429e-48	10	274190	689668	-	8563	DIP2C	GO:0003824;GO:0003824;GO:0003674;GO:0003824;GO:0003824;GO:0005575;GO:0008150;GO:0003824;GO:0003824;	-	-	COG0318	I	disco interacting protein 2 homolog C [Source:HGNCSymbol;Acc:HGNC:29150]	22982	Q9Y2E4;Q86XV3
ENSG00000204580	1952.92	2638.01	1267.82	0.480599	-1.05709	9.12591e-50	5.21357e-48	6	30876421	30900156	+	9122	DDR1	GO:0005887;GO:0005887;GO:0038062;GO:0038062;GO:0038063;GO:0005887;GO:0005887;GO:0038062;GO:0038062;GO:0038063;GO:0005887;GO:0005887;GO:0038062;GO:0038062;GO:0038063;GO:0000166;GO:0004672;GO:0004672;GO:0004713;GO:0004713;GO:0004713;GO:0004714;GO:0004714;GO:0004714;GO:0004714;GO:0004714;GO:0005515;GO:0005515;GO:0005518;GO:0005518;GO:0005524;GO:0005524;GO:0005524;GO:0005576;GO:0005615;GO:0005886;GO:…	K05124	EC:2.7.10.1	COG0515	T	discoidin domain receptor tyrosine kinase 1[Source:HGNC Symbol;Acc:HGNC:2730]	780	Q08345;A0A024RCL1
ENSG00000104812	2445.07	3273.21	1616.94	0.493992	-1.01744	1.24163e-49	7.06861e-48	19	48968130	48993310	-	4241	GYS1	GO:0003824;GO:0004373;GO:0004373;GO:0004373;GO:0004373;GO:0004373;GO:0004373;GO:0004373;GO:0005515;GO:0005515;GO:0005536;GO:0005737;GO:0005737;GO:0005829;GO:0005977;GO:0005978;GO:0005978;GO:0005978;GO:0005978;GO:0005978;GO:0005978;GO:0005978;GO:0007507;GO:0008152;GO:0016020;GO:0016234;GO:0016740;GO:0016757;GO:0019901;GO:0061547;GO:0003824;GO:0004373;GO:0004373;GO:0004373;GO:0004373;GO:0004373;GO:…	K00693	EC:2.4.1.11	COG0438	M	glycogen synthase 1 [Source:HGNCSymbol;Acc:HGNC:4706]	2997	P13807
ENSG00000181026	736.566	423.255	1049.88	2.48049	1.31062	1.62828e-49	9.23766e-48	15	88621337	88632281	+	5976	AEN	GO:0000738;GO:0003676;GO:0003676;GO:0004518;GO:0004527;GO:0004527;GO:0005515;GO:0005634;GO:0005634;GO:0005654;GO:0005654;GO:0005730;GO:0005730;GO:0006401;GO:0006915;GO:0006974;GO:0010212;GO:0016787;GO:0031965;GO:0042771;GO:0042771;GO:0045071;GO:0051607;GO:0003676;GO:0003676;GO:0005654;GO:0005730;GO:0031965;	K18340	EC:3.1.-.-	COG0847	L	apoptosis enhancing nuclease [Source:HGNCSymbol;Acc:HGNC:25722]	64782	Q8WTP8
ENSG00000143126	1191.9	1645.45	738.342	0.448717	-1.15612	1.96806e-49	1.11267e-47	1	109249539	109275751	+	12830	CELSR2	GO:0001764;GO:0003341;GO:0004888;GO:0004888;GO:0004930;GO:0004930;GO:0004930;GO:0005509;GO:0005509;GO:0005737;GO:0005737;GO:0005886;GO:0005886;GO:0005886;GO:0005886;GO:0005886;GO:0006355;GO:0006355;GO:0007155;GO:0007155;GO:0007156;GO:0007156;GO:0007156;GO:0007156;GO:0007165;GO:0007166;GO:0007166;GO:0007186;GO:0007186;GO:0007186;GO:0007275;GO:0016020;GO:0016020;GO:0016020;GO:0016021;GO:0016021;GO:…	K04601	-	NOG12793	-	cadherin EGF LAG seven-pass G-type receptor 2[Source:HGNC Symbol;Acc:HGNC:3231]	1952	Q9HCU4
ENSG00000178695	851.277	1202.32	500.234	0.416057	-1.26515	2.95955e-49	1.66745e-47	13	76880175	76886405	-	6231	KCTD12	GO:0003723;GO:0005515;GO:0005886;GO:0016020;GO:0030054;GO:0042734;GO:0042802;GO:0042995;GO:0045202;GO:0045211;GO:0051260;GO:0051260;	K21918	-	NOG295576	-	potassium channel tetramerization domain containing12 [Source:HGNC Symbol;Acc:HGNC:14678]	115207	Q96CX2;A0A140VJM4
ENSG00000170515	1590.75	1021.76	2159.74	2.11374	1.0798	3.40083e-49	1.90949e-47	12	56104537	56113910	+	3580	PA2G4	GO:0003676;GO:0003677;GO:0003700;GO:0003723;GO:0005515;GO:0005515;GO:0005576;GO:0005634;GO:0005634;GO:0005634;GO:0005730;GO:0005730;GO:0005737;GO:0005737;GO:0006364;GO:0006417;GO:0016020;GO:0031625;GO:0035578;GO:0043066;GO:0043312;GO:0045597;GO:0045892;GO:0070062;	-	-	COG0024	J	proliferation-associated 2G4 [Source:HGNCSymbol;Acc:HGNC:8550]	5036	Q9UQ80;A0A024RB85
ENSG00000169679	2407.36	1596.93	3217.8	2.01499	1.01078	4.12369e-49	2.30743e-47	2	110637528	110678063	-	6304	BUB1	GO:0000166;GO:0000775;GO:0000776;GO:0000776;GO:0000777;GO:0000778;GO:0000942;GO:0004672;GO:0004672;GO:0004672;GO:0004672;GO:0004674;GO:0005515;GO:0005515;GO:0005524;GO:0005524;GO:0005524;GO:0005634;GO:0005654;GO:0005694;GO:0005829;GO:0005829;GO:0006468;GO:0006468;GO:0006915;GO:0007049;GO:0007059;GO:0007063;GO:0007093;GO:0007094;GO:0007094;GO:0007094;GO:0007094;GO:0008283;GO:0016020;GO:0016032;GO:…	K02178	EC:2.7.11.1	NOG317001	-	BUB1 mitotic checkpoint serine/threonine kinase[Source:HGNC Symbol;Acc:HGNC:1148]	699	O43683
ENSG00000074527	115.853	25.4748	206.231	8.09549	3.01712	4.75389e-49	2.65098e-47	12	95657807	95791189	-	4365	NTN4	GO:0005515;GO:0005515;GO:0005576;GO:0005604;GO:0005604;GO:0005886;GO:0007411;GO:0009887;GO:0009888;GO:0016322;GO:0016477;GO:0034446;GO:0043237;GO:0043256;GO:0060668;GO:0070831;GO:0005515;GO:0005515;GO:0005576;GO:0005604;GO:0005886;GO:0007411;GO:0009887;GO:0009888;GO:0016477;GO:0034446;GO:0043256;GO:0070831;GO:0005515;GO:0005515;GO:0005576;GO:0005604;GO:0005886;GO:0007411;GO:0009887;GO:0009888;GO:…	K06845	-	NOG329215	-	netrin 4 [Source:HGNC Symbol;Acc:HGNC:13658]"	59277	Q9HB63
ENSG00000197451	3876.33	2642.85	5109.82	1.93345	0.951179	6.52621e-49	3.62693e-47	5	178204533	178211163	+	2118	HNRNPAB	GO:0001837;GO:0003676;GO:0003676;GO:0003700;GO:0003723;GO:0003723;GO:0003723;GO:0003729;GO:0005515;GO:0005515;GO:0005634;GO:0005634;GO:0005634;GO:0005654;GO:0005654;GO:0005737;GO:0005737;GO:0043565;GO:0043565;GO:0045893;GO:0051252;GO:0090575;GO:1990837;GO:1990904;GO:1990904;GO:0003676;GO:0003676;GO:0003723;GO:0005654;GO:0001837;GO:0003676;GO:0003676;GO:0003700;GO:0003723;GO:0003723;GO:0003723;GO:…	K13044	-	COG0724	R	heterogeneous nuclear ribonucleoprotein A/B[Source:HGNC Symbol;Acc:HGNC:5034]	3182	Q99729
ENSG00000188157	22305.8	28829.9	15781.6	0.547404	-0.869323	9.59123e-49	5.31224e-47	1	1020120	1056118	+	10761	AGRN	GO:0001523;GO:0002162;GO:0005200;GO:0005201;GO:0005509;GO:0005509;GO:0005509;GO:0005515;GO:0005515;GO:0005515;GO:0005576;GO:0005576;GO:0005604;GO:0005604;GO:0005604;GO:0005796;GO:0005829;GO:0005886;GO:0005886;GO:0005886;GO:0006024;GO:0006027;GO:0007010;GO:0007165;GO:0007213;GO:0007213;GO:0007213;GO:0007275;GO:0007528;GO:0008045;GO:0008582;GO:0009887;GO:0009888;GO:0016020;GO:0016021;GO:0016358;GO:…	K06254	-	NOG312635	-	agrin [Source:HGNC Symbol;Acc:HGNC:329]"	375790	O00468
ENSG00000182575	119.001	211.645	26.3576	0.124537	-3.00536	9.78076e-49	5.39891e-47	17	49575871	49583827	+	5635	NXPH3	GO:0003674;GO:0005102;GO:0005102;GO:0005576;GO:0007218;	K16658	-	NOG41115	S	neurexophilin 3 [Source:HGNC Symbol;Acc:HGNC:8077]"	11248	O95157
ENSG00000105447	859.727	511.636	1207.82	2.3607	1.23922	1.45638e-48	8.01208e-47	19	48445841	48457022	+	5627	GRWD1	GO:0005515;GO:0005654;GO:0005730;GO:0003682;GO:0003688;GO:0003723;GO:0005515;GO:0005515;GO:0005634;GO:0005654;GO:0005694;GO:0005730;GO:0005730;GO:0005829;GO:0006260;GO:0006334;GO:0006337;GO:0032991;GO:0042393;	K14848	-	COG2319	R	glutamate rich WD repeat containing 1 [Source:HGNCSymbol;Acc:HGNC:21270]	83743	Q9BQ67
ENSG00000167964	299.702	464.862	134.542	0.289424	-1.78874	2.4669e-48	1.35257e-46	16	2140803	2154165	+	2488	RAB26	GO:0003924;GO:0005525;GO:0000139;GO:0000166;GO:0003924;GO:0003924;GO:0003924;GO:0005515;GO:0005525;GO:0005525;GO:0005525;GO:0005794;GO:0006886;GO:0012505;GO:0015031;GO:0016020;GO:0017157;GO:0019002;GO:0030658;GO:0030667;GO:0031226;GO:0031410;GO:0032482;GO:0035272;GO:0043001;GO:0045055;GO:0098993;GO:0099575;GO:0000139;GO:0000166;GO:0003924;GO:0003924;GO:0003924;GO:0005515;GO:0005525;GO:0005525;GO:…	K07913	-	COG1100	R	RAB26, member RAS oncogene family [Source:HGNCSymbol;Acc:HGNC:14259]	25837	Q9ULW5
ENSG00000130518	390.072	586.796	193.349	0.3295	-1.60165	4.33907e-48	2.3711e-46	19	18257097	18274509	-	9154	IQCN	GO:0005515;GO:0005515;GO:0005515;GO:0005634;GO:0005739;GO:0005515;GO:0005515;GO:0005634;GO:0005739;GO:0005515;GO:0005515;GO:0005634;GO:0005739;GO:0005515;GO:0005515;	-	-	NOG29346	-	IQ motif containing N [Source:HGNCSymbol;Acc:HGNC:29350]	80726	Q9H0B3
ENSG00000081923	541.086	293.729	788.442	2.68425	1.42452	6.49979e-48	3.54e-46	18	57646426	57803315	-	7028	ATP8B1	GO:0000166;GO:0000166;GO:0000166;GO:0000287;GO:0000287;GO:0005319;GO:0005515;GO:0005515;GO:0005524;GO:0005524;GO:0005524;GO:0005654;GO:0005783;GO:0005794;GO:0005794;GO:0005829;GO:0005886;GO:0005886;GO:0005886;GO:0005886;GO:0005886;GO:0005887;GO:0006855;GO:0006869;GO:0007030;GO:0007605;GO:0007605;GO:0008206;GO:0015247;GO:0015721;GO:0015914;GO:0015914;GO:0015917;GO:0016020;GO:0016020;GO:0016021;GO:…	K01530	EC:7.6.2.1	COG0474	P	ATPase phospholipid transporting 8B1 [Source:HGNCSymbol;Acc:HGNC:3706]	5205	O43520
ENSG00000151725	576.12	316.644	835.595	2.63891	1.39994	1.00335e-47	5.4464e-46	4	184694085	184734130	-	3483	CENPU	GO:0000775;GO:0000776;GO:0000777;GO:0005515;GO:0005634;GO:0005634;GO:0005634;GO:0005654;GO:0005654;GO:0005694;GO:0005737;GO:0005737;GO:0005829;GO:0016032;GO:0034080;GO:0034451;GO:0043009;GO:0005654;GO:0034451;	K11513	-	NOG45595	-	centromere protein U [Source:HGNCSymbol;Acc:HGNC:21348]	79682	Q71F23
ENSG00000123496	369.181	558.716	179.647	0.321535	-1.63695	1.08261e-47	5.85721e-46	X	115003975	115019977	-	1626	IL13RA2	GO:0002638;GO:0004896;GO:0004896;GO:0004896;GO:0004896;GO:0005515;GO:0005515;GO:0005576;GO:0005615;GO:0009897;GO:0016020;GO:0016020;GO:0016020;GO:0016021;GO:0016064;GO:0019221;GO:0019955;GO:0043235;GO:0043305;GO:0004896;GO:0004896;GO:0004896;GO:0004896;GO:0005515;GO:0005515;GO:0005576;GO:0005615;GO:0009897;GO:0016020;GO:0016020;GO:0016020;GO:0016021;GO:0019221;GO:0019955;GO:0043235;	K05077	-	NOG47505	S	interleukin 13 receptor subunit alpha 2 [Source:HGNCSymbol;Acc:HGNC:5975]	3598	Q14627
ENSG00000134215	143.115	244.912	41.3184	0.168707	-2.56741	1.34518e-47	7.25378e-46	1	107571161	107965180	-	7306	VAV3	GO:0001525;GO:0001772;GO:0005070;GO:0005085;GO:0005085;GO:0005085;GO:0005085;GO:0005085;GO:0005089;GO:0005096;GO:0005154;GO:0005515;GO:0005515;GO:0005737;GO:0005829;GO:0005886;GO:0006906;GO:0006974;GO:0007186;GO:0007229;GO:0007264;GO:0007264;GO:0008361;GO:0009967;GO:0016477;GO:0030031;GO:0030032;GO:0030168;GO:0030593;GO:0030676;GO:0030890;GO:0035556;GO:0035556;GO:0038095;GO:0038096;GO:0042493;GO:…	K05730	-	NOG326494	-	vav guanine nucleotide exchange factor 3[Source:HGNC Symbol;Acc:HGNC:12659]	10451	Q9UKW4
ENSG00000185372	54.0748	108.15	0	0	-Inf	1.43722e-47	7.72458e-46	5	181123122	181131169	-	2785	OR2V1	GO:0004930;GO:0004930;GO:0004930;GO:0004984;GO:0004984;GO:0005886;GO:0005886;GO:0007165;GO:0007186;GO:0007186;GO:0007186;GO:0007608;GO:0016020;GO:0016021;GO:0016021;GO:0016021;GO:0050896;GO:0050911;GO:0004930;GO:0004930;GO:0004930;GO:0004984;GO:0004984;GO:0005886;GO:0005886;GO:0007165;GO:0007186;GO:0007186;GO:0007186;GO:0007608;GO:0016020;GO:0016021;GO:0016021;GO:0016021;GO:0050896;GO:0050911;GO:…	K04257	-	NOG39955	-	olfactory receptor family 2 subfamily V member 1[Source:HGNC Symbol;Acc:HGNC:8280]	26693	Q8NHB1
ENSG00000076248	735.158	428.757	1041.56	2.42925	1.28051	1.84223e-47	9.86894e-46	12	109097597	109110992	+	2544	UNG	GO:0003684;GO:0004844;GO:0004844;GO:0004844;GO:0004844;GO:0004844;GO:0004844;GO:0004844;GO:0004844;GO:0005515;GO:0005515;GO:0005634;GO:0005634;GO:0005634;GO:0005654;GO:0005739;GO:0005739;GO:0005739;GO:0005739;GO:0006281;GO:0006281;GO:0006281;GO:0006281;GO:0006284;GO:0006284;GO:0006284;GO:0006284;GO:0006284;GO:0006974;GO:0016032;GO:0016446;GO:0016447;GO:0016787;GO:0016799;GO:0016799;GO:0043024;GO:…	K03648	EC:3.2.2.27	COG0692	L	uracil DNA glycosylase [Source:HGNCSymbol;Acc:HGNC:12572]	7374	P13051;E5KTA5
ENSG00000144381	9222.64	6501.64	11943.6	1.83702	0.877365	2.35565e-47	1.25781e-45	2	197486584	197516737	-	4123	HSPD1	GO:0000166;GO:0001530;GO:0002039;GO:0002368;GO:0002755;GO:0002842;GO:0003688;GO:0003697;GO:0003723;GO:0003725;GO:0005515;GO:0005515;GO:0005515;GO:0005515;GO:0005524;GO:0005524;GO:0005524;GO:0005615;GO:0005737;GO:0005739;GO:0005739;GO:0005739;GO:0005743;GO:0005759;GO:0005759;GO:0005759;GO:0005759;GO:0005769;GO:0005829;GO:0005829;GO:0005829;GO:0005886;GO:0005905;GO:0006357;GO:0006457;GO:0006457;GO:…	K04077	-	COG0459	O	heat shock protein family D (Hsp60) member 1[Source:HGNC Symbol;Acc:HGNC:5261]	3329	P10809;A0A024R3X4
ENSG00000107679	2478.24	3287.64	1668.85	0.507613	-0.9782	2.98295e-47	1.58757e-45	10	122374696	122442602	+	23986	PLEKHA1	GO:0001553;GO:0005515;GO:0005634;GO:0005654;GO:0005737;GO:0005737;GO:0005829;GO:0005886;GO:0005886;GO:0006661;GO:0007283;GO:0008209;GO:0008210;GO:0008289;GO:0008585;GO:0009791;GO:0014065;GO:0016020;GO:0016020;GO:0030165;GO:0030165;GO:0031529;GO:0032587;GO:0033327;GO:0035264;GO:0043325;GO:0045184;GO:0048008;GO:0048705;GO:0050853;GO:0051898;GO:0060021;GO:0060325;GO:0070062;GO:0070301;GO:0005654;GO:…	-	-	NOG45745	S	pleckstrin homology domain containing A1[Source:HGNC Symbol;Acc:HGNC:14335]	59338	Q9HB21
ENSG00000122877	113.626	200.732	26.5189	0.132111	-2.92018	3.39929e-47	1.80328e-45	10	62811996	62919900	-	3689	EGR2	GO:0000790;GO:0000978;GO:0000978;GO:0000981;GO:0000981;GO:0000981;GO:0000981;GO:0001102;GO:0001102;GO:0001228;GO:0003676;GO:0003676;GO:0003677;GO:0003677;GO:0003682;GO:0003682;GO:0003700;GO:0003700;GO:0005515;GO:0005634;GO:0005634;GO:0005634;GO:0005634;GO:0005654;GO:0005737;GO:0005737;GO:0006355;GO:0006357;GO:0006366;GO:0006366;GO:0006611;GO:0006611;GO:0007420;GO:0007422;GO:0007611;GO:0007622;GO:…	K12496	-	COG5048	R	early growth response 2 [Source:HGNCSymbol;Acc:HGNC:3239]	1959	P11161
ENSG00000092096	131.72	228.068	35.3721	0.155095	-2.68878	4.44271e-47	2.34917e-45	14	23346306	23352912	-	4278	SLC22A17	GO:0016020;GO:0016021;GO:0016021;GO:0016021;GO:0022857;GO:0022857;GO:0055085;GO:0055085;GO:0004888;GO:0004888;GO:0005623;GO:0005773;GO:0005774;GO:0005886;GO:0005886;GO:0005887;GO:0006811;GO:0006879;GO:0015891;GO:0015891;GO:0016020;GO:0016021;GO:0016021;GO:0016021;GO:0022857;GO:0022857;GO:0022857;GO:0031301;GO:0055072;GO:0055085;GO:0055085;	K08213	-	NOG329488	-	solute carrier family 22 member 17 [Source:HGNCSymbol;Acc:HGNC:23095]	51310	Q8WUG5
ENSG00000044524	173.575	303.265	43.8852	0.144709	-2.78877	1.50991e-46	7.9582e-45	3	89107621	89482134	+	6577	EPHA3	GO:0000166;GO:0004672;GO:0004672;GO:0004713;GO:0004713;GO:0004713;GO:0004714;GO:0004714;GO:0005003;GO:0005003;GO:0005004;GO:0005005;GO:0005515;GO:0005515;GO:0005524;GO:0005524;GO:0005524;GO:0005576;GO:0005654;GO:0005769;GO:0005829;GO:0005886;GO:0005886;GO:0005886;GO:0005887;GO:0005887;GO:0005887;GO:0005887;GO:0006468;GO:0006468;GO:0007155;GO:0007169;GO:0007169;GO:0007169;GO:0007275;GO:0007411;GO:…	K05104	EC:2.7.10.1	COG0515	T	EPH receptor A3 [Source:HGNC Symbol;Acc:HGNC:3387]"	2042	P29320;A0A140VJJ0;Q6P4R6
ENSG00000158445	416.885	620.936	212.834	0.342764	-1.54471	1.76318e-46	9.2632e-45	20	49293394	49484297	-	17725	KCNB1	GO:0005249;GO:0005249;GO:0006813;GO:0006813;GO:0008076;GO:0008076;GO:0071805;GO:0001508;GO:0005216;GO:0005216;GO:0005244;GO:0005249;GO:0005249;GO:0005249;GO:0005251;GO:0005251;GO:0005251;GO:0005267;GO:0005515;GO:0005515;GO:0005623;GO:0005886;GO:0005886;GO:0005886;GO:0006811;GO:0006811;GO:0006811;GO:0006813;GO:0006813;GO:0006813;GO:0006887;GO:0006904;GO:0007215;GO:0008076;GO:0008076;GO:0008076;GO:…	K04885	-	COG1226	P	potassium voltage-gated channel subfamily B member 1[Source:HGNC Symbol;Acc:HGNC:6231]	3745	Q14721
ENSG00000084073	1912.48	1265.38	2559.59	2.02278	1.01634	2.35282e-46	1.23214e-44	1	40258236	40294180	+	3439	ZMPSTE24	GO:0001889;GO:0001942;GO:0003007;GO:0003229;GO:0003231;GO:0003417;GO:0003690;GO:0004175;GO:0004222;GO:0004222;GO:0004222;GO:0004222;GO:0005515;GO:0005634;GO:0005635;GO:0005637;GO:0005783;GO:0005789;GO:0006281;GO:0006325;GO:0006355;GO:0006508;GO:0006508;GO:0006508;GO:0006508;GO:0006925;GO:0006974;GO:0006997;GO:0006998;GO:0007346;GO:0007628;GO:0008016;GO:0008233;GO:0008233;GO:0008233;GO:0008235;GO:…	K06013	EC:3.4.24.84	COG0501	O	zinc metallopeptidase STE24 [Source:HGNCSymbol;Acc:HGNC:12877]	10269	O75844
ENSG00000166197	2943.01	2006.31	3879.71	1.93375	0.951403	3.27067e-46	1.70733e-44	10	102152176	102163871	+	3970	NOLC1	GO:0000166;GO:0000278;GO:0001042;GO:0001650;GO:0003677;GO:0003700;GO:0003723;GO:0005515;GO:0005515;GO:0005515;GO:0005524;GO:0005525;GO:0005634;GO:0005654;GO:0005654;GO:0005654;GO:0005730;GO:0005730;GO:0005730;GO:0005730;GO:0005730;GO:0005730;GO:0005730;GO:0005737;GO:0005737;GO:0006364;GO:0006417;GO:0006970;GO:0007000;GO:0008134;GO:0008139;GO:0008284;GO:0014029;GO:0014032;GO:0015030;GO:0019904;GO:…	-	-	NOG318801	-	nucleolar and coiled-body phosphoprotein 1[Source:HGNC Symbol;Acc:HGNC:15608]	9221	Q14978;Q96J17;B2RAU8
ENSG00000196083	1024.38	1413.25	635.502	0.449674	-1.15305	3.3291e-46	1.7323e-44	3	190514051	190659750	+	11558	IL1RAP	GO:0002376;GO:0004908;GO:0004908;GO:0004908;GO:0005149;GO:0005515;GO:0005576;GO:0005886;GO:0005886;GO:0005887;GO:0006954;GO:0006954;GO:0006955;GO:0007165;GO:0007165;GO:0016020;GO:0016021;GO:0016787;GO:0019221;GO:0038172;GO:0045087;GO:0050135;GO:0051092;GO:0051965;GO:0061809;GO:0065003;GO:0070498;GO:0002376;GO:0004908;GO:0004908;GO:0004908;GO:0005149;GO:0005515;GO:0005576;GO:0005886;GO:0005886;GO:…	K04723	-	NOG145997	S	interleukin 1 receptor accessory protein[Source:HGNC Symbol;Acc:HGNC:5995]	3556	Q9NPH3;A8K6K4
ENSG00000173530	777.276	1092.17	462.383	0.423361	-1.24004	4.05023e-46	2.10085e-44	8	23135588	23164027	-	3535	TNFRSF10D	GO:0004888;GO:0005515;GO:0005886;GO:0005886;GO:0006915;GO:0007165;GO:0007166;GO:0009986;GO:0016020;GO:0016021;GO:0042981;GO:0043066;GO:0045569;GO:0045569;GO:0050900;	K22702	-	NOG80202	-	TNF receptor superfamily member 10d [Source:HGNCSymbol;Acc:HGNC:11907]	8793	Q9UBN6
ENSG00000071575	1575.6	2121.21	1029.99	0.485569	-1.04225	4.1724e-46	2.15737e-44	2	12716889	12742734	+	4588	TRIB2	GO:0004672;GO:0004860;GO:0005524;GO:0005634;GO:0005737;GO:0005856;GO:0006468;GO:0006468;GO:0006469;GO:0008134;GO:0008134;GO:0031434;GO:0031625;GO:0031625;GO:0032436;GO:0032436;GO:0032436;GO:0043405;GO:0043405;GO:0045081;GO:0045599;GO:0045599;GO:0055106;GO:0055106;GO:0004672;GO:0004672;GO:0005524;GO:0005524;GO:0006468;GO:0006468;GO:0004672;GO:0004672;GO:0005524;GO:0005524;GO:0006468;GO:0006468;	K08814	-	COG0515	T	tribbles pseudokinase 2 [Source:HGNCSymbol;Acc:HGNC:30809]	28951	Q92519
ENSG00000198648	1379.99	1871.68	888.297	0.474599	-1.07522	4.43475e-46	2.28578e-44	2	167954020	168247595	-	3701	STK39	GO:0000166;GO:0000187;GO:0000187;GO:0004672;GO:0004672;GO:0004674;GO:0004674;GO:0004674;GO:0004674;GO:0004674;GO:0004674;GO:0004674;GO:0004674;GO:0005515;GO:0005515;GO:0005524;GO:0005524;GO:0005524;GO:0005634;GO:0005654;GO:0005737;GO:0005737;GO:0005737;GO:0005829;GO:0005829;GO:0005829;GO:0005829;GO:0005856;GO:0006468;GO:0006468;GO:0006468;GO:0006468;GO:0006468;GO:0006468;GO:0007346;GO:0008217;GO:…	K08835	EC:2.7.11.1	COG0515	T	serine/threonine kinase 39 [Source:HGNCSymbol;Acc:HGNC:17717]	27347	Q9UEW8
ENSG00000111331	1285.67	821.517	1749.83	2.13	1.09085	4.98555e-46	2.5616e-44	12	112938444	112973251	+	8161	OAS3	GO:0003723;GO:0003723;GO:0003725;GO:0003725;GO:0005524;GO:0005524;GO:0005829;GO:0005886;GO:0006955;GO:0006955;GO:0016740;GO:0016740;GO:0051607;GO:0051607;GO:0003723;GO:0003723;GO:0003725;GO:0003725;GO:0005524;GO:0005524;GO:0005829;GO:0005886;GO:0006955;GO:0006955;GO:0016740;GO:0016740;GO:0051607;GO:0051607;GO:0000166;GO:0001730;GO:0001730;GO:0001730;GO:0002376;GO:0003723;GO:0003723;GO:0003723;GO:…	K14216	EC:2.7.7.84	NOG124087	S	2'-5'-oligoadenylate synthetase 3 [Source:HGNCSymbol;Acc:HGNC:8088]	4940	Q9Y6K5
ENSG00000108387	92.4299	168.108	16.7515	0.0996467	-3.32703	5.40997e-46	2.77096e-44	17	58520250	58544368	-	10135	SEPTIN4	GO:0000166;GO:0000287;GO:0003924;GO:0003924;GO:0003924;GO:0005198;GO:0005515;GO:0005515;GO:0005525;GO:0005525;GO:0005525;GO:0005525;GO:0005634;GO:0005654;GO:0005737;GO:0005739;GO:0005741;GO:0005829;GO:0005856;GO:0005929;GO:0005940;GO:0006915;GO:0007049;GO:0007283;GO:0008021;GO:0015630;GO:0017157;GO:0030154;GO:0031105;GO:0031105;GO:0031105;GO:0031398;GO:0031514;GO:0032153;GO:0034613;GO:0042802;GO:…	K16943	-	COG5019	DZ	septin 4 [Source:HGNC Symbol;Acc:HGNC:9165]"	5414	Q8NEP4
ENSG00000021300	471.884	692.65	251.118	0.362547	-1.46376	5.7971e-46	2.95996e-44	11	73646178	73662819	+	4933	PLEKHB1	GO:0005515;GO:0005737;GO:0007275;GO:0007602;GO:0016020;GO:0016021;GO:0016021;GO:0016021;GO:0016021;GO:0045595;GO:0016021;GO:0016021;GO:0005515;GO:0005737;GO:0007275;GO:0007602;GO:0016020;GO:0016021;GO:0016021;GO:0016021;GO:0016021;GO:0045595;GO:0045595;GO:0005515;GO:0005737;GO:0007275;GO:0007602;GO:0016020;GO:0016021;GO:0016021;GO:0016021;GO:0016021;GO:0045595;GO:0005515;GO:0005737;GO:0007275;GO:…	-	-	NOG44470	-	pleckstrin homology domain containing B1[Source:HGNC Symbol;Acc:HGNC:19079]	58473	Q9UF11;A0A024R5H9
ENSG00000012048	928.521	567.885	1289.16	2.2701	1.18276	6.34172e-46	3.22796e-44	17	43044295	43170245	-	9306	BRCA1	GO:0000151;GO:0000724;GO:0000724;GO:0000729;GO:0000800;GO:0003677;GO:0003677;GO:0003677;GO:0003677;GO:0003713;GO:0003723;GO:0004842;GO:0004842;GO:0004842;GO:0004842;GO:0004842;GO:0005515;GO:0005515;GO:0005634;GO:0005634;GO:0005634;GO:0005634;GO:0005654;GO:0005654;GO:0005694;GO:0005737;GO:0005886;GO:0005886;GO:0006260;GO:0006281;GO:0006281;GO:0006281;GO:0006301;GO:0006302;GO:0006302;GO:0006303;GO:…	K10605	EC:2.3.2.27	NOG274496	-	BRCA1 DNA repair associated [Source:HGNCSymbol;Acc:HGNC:1100]	672	P38398
ENSG00000266074	819.308	443.516	1195.1	2.69461	1.43008	6.56399e-46	3.33072e-44	17	81395475	81466332	+	13473	BAHCC1	GO:0003682;GO:0003682;GO:0003682;GO:0003682;	-	-	-	-	BAH domain and coiled-coil containing 1 [Source:HGNCSymbol;Acc:HGNC:29279]	57597	Q9P281
ENSG00000127418	781.683	1118.41	444.96	0.397851	-1.3297	6.79583e-46	3.43768e-44	4	1009936	1026898	+	4342	FGFRL1	GO:0001501;GO:0003179;GO:0005007;GO:0005007;GO:0005007;GO:0005794;GO:0005886;GO:0005886;GO:0005886;GO:0005886;GO:0008201;GO:0008285;GO:0008543;GO:0016020;GO:0016021;GO:0017134;GO:0017134;GO:0030133;GO:0042802;GO:0044291;GO:0060412;GO:0060539;GO:0098742;GO:0005007;GO:0005007;GO:0005794;GO:0005886;GO:0005886;GO:0005886;GO:0008201;GO:0008543;GO:0016020;GO:0016021;GO:0017134;GO:0030133;GO:0042802;GO:…	-	-	NOG289609	-	fibroblast growth factor receptor like 1[Source:HGNC Symbol;Acc:HGNC:3693]	53834	Q8N441;A0PJ49
ENSG00000123485	2944.3	2007.47	3881.13	1.93334	0.951098	7.49902e-46	3.78168e-44	2	233833416	233854566	-	3821	HJURP	GO:0000775;GO:0000777;GO:0003677;GO:0005515;GO:0005634;GO:0005634;GO:0005634;GO:0005654;GO:0005654;GO:0005694;GO:0005730;GO:0005730;GO:0005739;GO:0007049;GO:0007059;GO:0034080;GO:0034080;GO:0042393;GO:0042393;GO:0042393;GO:0042802;GO:0043254;GO:0051101;GO:0000775;GO:0000777;GO:0003677;GO:0005515;GO:0005634;GO:0005634;GO:0005634;GO:0005654;GO:0005654;GO:0005694;GO:0005730;GO:0005730;GO:0005739;GO:…	-	-	NOG44857	-	Holliday junction recognition protein [Source:HGNCSymbol;Acc:HGNC:25444]	55355	Q8NCD3
ENSG00000065183	729.247	429.56	1028.93	2.39532	1.26022	8.8017e-46	4.42495e-44	1	117929720	117966543	+	10276	WDR3	GO:0003723;GO:0005515;GO:0005634;GO:0005654;GO:0005654;GO:0005730;GO:0005730;GO:0006364;GO:0030490;GO:0030515;GO:0031965;GO:0032040;GO:0034388;	K14556	-	COG2319	R	WD repeat domain 3 [Source:HGNCSymbol;Acc:HGNC:12755]	10885	Q9UNX4;Q5TDG3
ENSG00000105974	8396.3	5967.26	10825.3	1.81412	0.85927	1.49578e-45	7.49682e-44	7	116525001	116561184	+	3866	CAV1	GO:0000139;GO:0005794;GO:0005886;GO:0005901;GO:0005901;GO:0005901;GO:0016020;GO:0016021;GO:0070836;GO:0070836;GO:0000122;GO:0000139;GO:0000139;GO:0000139;GO:0000188;GO:0001570;GO:0001666;GO:0001937;GO:0001937;GO:0005102;GO:0005113;GO:0005515;GO:0005515;GO:0005515;GO:0005515;GO:0005515;GO:0005515;GO:0005623;GO:0005768;GO:0005783;GO:0005789;GO:0005794;GO:0005794;GO:0005811;GO:0005886;GO:0005886;GO:…	K06278	-	NOG86001	S	caveolin 1 [Source:HGNC Symbol;Acc:HGNC:1527]"	857	Q03135;Q2TNI1;Q59E85
ENSG00000136492	1001.84	620.489	1383.19	2.2292	1.15653	1.50777e-45	7.53379e-44	17	61679139	61863528	-	10125	BRIP1	GO:0000077;GO:0000166;GO:0003676;GO:0003676;GO:0003677;GO:0003677;GO:0003677;GO:0003678;GO:0003678;GO:0003678;GO:0003678;GO:0003682;GO:0003724;GO:0004386;GO:0004386;GO:0004386;GO:0005515;GO:0005515;GO:0005524;GO:0005524;GO:0005524;GO:0005634;GO:0005634;GO:0005634;GO:0005634;GO:0005654;GO:0005654;GO:0005737;GO:0005737;GO:0005737;GO:0006139;GO:0006139;GO:0006260;GO:0006281;GO:0006289;GO:0006302;GO:…	K15362	EC:3.6.4.12	COG1199	L	BRCA1 interacting protein C-terminal helicase 1[Source:HGNC Symbol;Acc:HGNC:20473]	83990	Q9BX63
ENSG00000156345	73.5599	137.81	9.30961	0.0675539	-3.88782	1.51415e-45	7.54258e-44	9	87966441	87974753	-	5727	CDK20	GO:0000166;GO:0004672;GO:0004672;GO:0004674;GO:0004693;GO:0004693;GO:0005515;GO:0005515;GO:0005524;GO:0005524;GO:0005524;GO:0005634;GO:0005634;GO:0005654;GO:0005737;GO:0005929;GO:0006468;GO:0006468;GO:0006468;GO:0007049;GO:0007275;GO:0016301;GO:0016310;GO:0016740;GO:0042995;GO:0051301;GO:0051726;GO:0000166;GO:0004672;GO:0004672;GO:0004674;GO:0004693;GO:0004693;GO:0005515;GO:0005515;GO:0005524;GO:…	K08817	EC:2.7.11.22	COG0515	T	cyclin dependent kinase 20 [Source:HGNCSymbol;Acc:HGNC:21420]	23552	Q8IZL9
ENSG00000092470	519.822	285.496	754.149	2.64154	1.40138	2.13927e-45	1.06242e-43	15	43826980	43868412	+	4054	WDR76	GO:0005515;GO:0006974;GO:0006974;GO:0006974;GO:0006974;GO:0000792;GO:0003677;GO:0005515;GO:0005515;GO:0005634;GO:0005634;GO:0006974;GO:0006974;GO:0006974;GO:0019899;GO:0090734;GO:2000001;	-	-	NOG298412	-	WD repeat domain 76 [Source:HGNCSymbol;Acc:HGNC:25773]	79968	Q9H967
ENSG00000162377	796.55	477.004	1116.1	2.3398	1.22639	2.55213e-45	1.26361e-43	1	52684449	52698347	-	4148	COA7	GO:0005515;GO:0005515;GO:0005654;GO:0005739;GO:0005739;GO:0005758;	K18180	-	COG0790	R	cytochrome c oxidase assembly factor 7 (putative)[Source:HGNC Symbol;Acc:HGNC:25716]	65260	Q96BR5
ENSG00000141232	1284.51	1746.06	822.951	0.471318	-1.08523	2.60777e-45	1.28726e-43	17	50862223	50867978	-	2521	TOB1	GO:0003714;GO:0003714;GO:0005070;GO:0005515;GO:0005634;GO:0005634;GO:0005737;GO:0005737;GO:0005737;GO:0008285;GO:0008285;GO:0008285;GO:0008285;GO:0009967;GO:0010468;GO:0017148;GO:0030014;GO:0030514;GO:0030971;GO:0045668;GO:0046332;GO:0060212;GO:0060213;GO:0060390;GO:1900153;GO:1903507;GO:0003714;GO:0005070;GO:0005515;GO:0005634;GO:0005634;GO:0005737;GO:0005737;GO:0008285;GO:0008285;GO:0008285;GO:…	K14443	-	NOG315923	-	transducer of ERBB2, 1 [Source:HGNCSymbol;Acc:HGNC:11979]	10140	P50616
ENSG00000126583	210.541	338.524	82.5582	0.243877	-2.03578	3.10173e-45	1.52648e-43	19	53879190	53907652	+	3397	PRKCG	GO:0035556;GO:0035556;GO:0000166;GO:0004672;GO:0004672;GO:0004672;GO:0004674;GO:0004674;GO:0004674;GO:0004674;GO:0004697;GO:0004697;GO:0004697;GO:0004697;GO:0004697;GO:0004698;GO:0004698;GO:0004712;GO:0005515;GO:0005524;GO:0005524;GO:0005524;GO:0005634;GO:0005737;GO:0005737;GO:0005829;GO:0005829;GO:0005829;GO:0005886;GO:0005886;GO:0005886;GO:0005911;GO:0006468;GO:0006468;GO:0006468;GO:0007268;GO:…	K19663	EC:2.7.11.13	COG0515	T	protein kinase C gamma [Source:HGNCSymbol;Acc:HGNC:9402]	5582	P05129
ENSG00000007402	150.931	254.246	47.6149	0.187279	-2.41674	3.39634e-45	1.66645e-43	3	50362799	50504244	-	6322	CACNA2D2	GO:0005244;GO:0005245;GO:0005262;GO:0005886;GO:0005891;GO:0006811;GO:0006816;GO:0016020;GO:0016021;GO:0034765;GO:0046872;GO:0050796;GO:0061337;GO:0070588;GO:0005244;GO:0005245;GO:0005262;GO:0005886;GO:0005891;GO:0006811;GO:0006816;GO:0016020;GO:0016021;GO:0034765;GO:0046872;GO:0050796;GO:0061337;GO:0070588;GO:0005244;GO:0005245;GO:0005262;GO:0005886;GO:0005891;GO:0006811;GO:0006816;GO:0016020;GO:…	K04859	-	NOG307080	-	calcium voltage-gated channel auxiliary subunitalpha2delta 2 [Source:HGNC Symbol;Acc:HGNC:1400]	9254	Q9NY47
ENSG00000142173	3748.69	4902.27	2595.11	0.529368	-0.917658	4.59409e-45	2.24739e-43	21	46098112	46132848	+	5334	COL6A2	GO:0003429;GO:0005515;GO:0005518;GO:0005576;GO:0005576;GO:0005576;GO:0005576;GO:0005581;GO:0005615;GO:0005615;GO:0005788;GO:0007155;GO:0009749;GO:0016020;GO:0030020;GO:0030198;GO:0031012;GO:0031012;GO:0032991;GO:0042383;GO:0062023;GO:0062023;GO:0062023;GO:0070062;GO:1903561;GO:0003429;GO:0005515;GO:0005518;GO:0005576;GO:0005576;GO:0005576;GO:0005576;GO:0005581;GO:0005615;GO:0005615;GO:0005788;GO:…	K06238	-	NOG256042	-	collagen type VI alpha 2 chain [Source:HGNCSymbol;Acc:HGNC:2212]	1292	P12110;A0A384MDP3
ENSG00000099901	2816.87	1931.77	3701.97	1.91636	0.93837	6.20653e-45	3.02712e-43	22	20115938	20127355	+	4620	RANBP1	GO:0005829;GO:0046907;GO:0046907;GO:0005634;GO:0005737;GO:0005737;GO:0005813;GO:0005829;GO:0007051;GO:0010976;GO:0032838;GO:0035690;GO:0046604;GO:0046907;GO:0046907;GO:0051592;GO:0072750;GO:1904115;GO:0005092;GO:0005096;GO:0005096;GO:0005515;GO:0005515;GO:0005634;GO:0005634;GO:0005635;GO:0005643;GO:0005737;GO:0005737;GO:0005737;GO:0005813;GO:0005829;GO:0007165;GO:0007165;GO:0008536;GO:0008536;GO:…	K15306	-	COG5171	U	RAN binding protein 1 [Source:HGNCSymbol;Acc:HGNC:9847]	5902	P43487;A0A140VK94
ENSG00000174136	495.074	269.293	720.855	2.67685	1.42054	6.49316e-45	3.15749e-43	5	98768650	98798643	+	6643	RGMB	GO:0005793;GO:0007155;GO:0007155;GO:0007155;GO:0007165;GO:0030509;GO:0030509;GO:0030509;GO:0042802;GO:0045893;GO:0046658;GO:0046658;GO:0046658;GO:0005515;GO:0005793;GO:0005886;GO:0005886;GO:0007155;GO:0007155;GO:0007155;GO:0007165;GO:0015026;GO:0016020;GO:0030509;GO:0030509;GO:0030509;GO:0030509;GO:0031225;GO:0042802;GO:0045121;GO:0045893;GO:0046658;GO:0046658;GO:0046658;	K06847	-	NOG87951	M	repulsive guidance molecule BMP co-receptor b[Source:HGNC Symbol;Acc:HGNC:26896]	285704	Q6NW40;J3KNF6
ENSG00000013588	3074.74	2116.19	4033.29	1.90593	0.930493	7.54005e-45	3.65569e-43	12	12891559	12917937	+	7663	GPRC5A	GO:0004930;GO:0004930;GO:0004930;GO:0004930;GO:0005515;GO:0005730;GO:0005886;GO:0005886;GO:0005886;GO:0005887;GO:0007165;GO:0007165;GO:0007175;GO:0007186;GO:0007186;GO:0007186;GO:0016020;GO:0016021;GO:0016021;GO:0016021;GO:0030295;GO:0030659;GO:0031410;GO:0031982;GO:0032147;GO:0043231;GO:0043231;GO:0043235;GO:0045296;GO:0070062;GO:0070062;GO:0004930;GO:0004930;GO:0005886;GO:0007186;GO:0007186;GO:…	K08468	-	NOG44023	R	G protein-coupled receptor class C group 5 member A[Source:HGNC Symbol;Acc:HGNC:9836]	9052	Q8NFJ5
ENSG00000277363	414.742	624.45	205.034	0.328343	-1.60673	7.874e-45	3.80631e-43	17	38530031	38605952	-	11665	SRCIN1	GO:0005515;GO:0005737;GO:0005856;GO:0006887;GO:0014069;GO:0014069;GO:0015629;GO:0015629;GO:0019901;GO:0019904;GO:0030027;GO:0030054;GO:0030175;GO:0030334;GO:0030334;GO:0030334;GO:0030424;GO:0030424;GO:0030425;GO:0030425;GO:0034446;GO:0034446;GO:0034446;GO:0042995;GO:0043005;GO:0043025;GO:0045202;GO:0045202;GO:0050709;GO:0061001;GO:0061001;GO:0061001;GO:0061098;GO:0061099;GO:0098793;GO:0098794;GO:…	K19930	-	-	-	SRC kinase signaling inhibitor 1 [Source:HGNCSymbol;Acc:HGNC:29506]	80725	Q9C0H9
ENSG00000063180	490.44	713.901	266.978	0.373971	-1.419	8.0204e-45	3.86564e-43	19	48637946	48646187	-	1946	CA11	GO:0004089;GO:0005576;GO:0008270;GO:0008270;GO:0016323;GO:0004089;GO:0004089;GO:0008270;GO:0008270;	-	-	COG3338	P	carbonic anhydrase 11 [Source:HGNCSymbol;Acc:HGNC:1370]	770	O75493
ENSG00000163507	888.293	543.455	1233.13	2.26905	1.18209	9.06487e-45	4.3562e-43	3	108549864	108589644	-	4584	CIP2A	GO:0005515;GO:0005515;GO:0005737;GO:0005737;GO:0005829;GO:0005886;GO:0007283;GO:0016020;GO:0016021;GO:0042803;GO:0045296;GO:2000179;GO:0005515;GO:0005515;GO:0005737;GO:0005737;GO:0005829;GO:0005886;GO:0016020;GO:0016021;GO:0042803;GO:0045296;GO:0005829;GO:0005886;	-	-	NOG126622	S	cellular inhibitor of PP2A [Source:HGNCSymbol;Acc:HGNC:29302]	57650	Q8TCG1
ENSG00000101307	264.077	412.068	116.086	0.281715	-1.82769	1.82149e-44	8.72764e-43	20	1561385	1620061	-	8227	SIRPB1	GO:0005515;GO:0005886;GO:0005886;GO:0005886;GO:0005887;GO:0007165;GO:0007166;GO:0009986;GO:0016020;GO:0016021;GO:0022409;GO:0030667;GO:0043312;GO:0045087;GO:0050766;GO:0050870;GO:0005515;GO:0005886;GO:0005886;GO:0005886;GO:0005887;GO:0007165;GO:0007166;GO:0009986;GO:0016020;GO:0016021;GO:0022409;GO:0030667;GO:0043312;GO:0045087;GO:0050766;GO:0050870;GO:0016020;GO:0016021;GO:0016020;GO:0016021;GO:…	K06551	-	NOG291387	-	signal regulatory protein beta 1 [Source:HGNCSymbol;Acc:HGNC:15928]	10326	Q5TFQ8
ENSG00000179954	121.539	210.74	32.3372	0.153446	-2.7042	4.0674e-44	1.94319e-42	19	55488404	55519099	+	7315	SSC5D	GO:0005044;GO:0005044;GO:0006897;GO:0016020;GO:0016020;GO:0001968;GO:0001968;GO:0002376;GO:0005044;GO:0005044;GO:0005044;GO:0005044;GO:0005515;GO:0005576;GO:0005615;GO:0005615;GO:0005737;GO:0006897;GO:0006952;GO:0007275;GO:0016020;GO:0016020;GO:0042494;GO:0042494;GO:0043236;GO:0043236;GO:0045087;GO:0050829;GO:0050830;GO:0050840;GO:0050840;GO:0062023;GO:0062023;GO:2000482;GO:2000483;GO:2000483;GO:…	-	-	NOG149171	S	scavenger receptor cysteine rich family member with5 domains [Source:HGNC Symbol;Acc:HGNC:26641]	284297	A1L4H1
ENSG00000167100	112.718	197.555	27.8808	0.141129	-2.82491	4.55321e-44	2.16895e-42	17	50110040	50129882	-	7016	SAMD14	GO:0005515;GO:0005737;GO:0007015;GO:0014069;GO:0015629;GO:0019722;GO:0030425;GO:0031175;GO:0051015;GO:0005515;GO:0005515;GO:0005737;GO:0007015;GO:0014069;GO:0015629;GO:0019722;GO:0030425;GO:0031175;GO:0051015;	-	-	NOG279526	-	sterile alpha motif domain containing 14[Source:HGNC Symbol;Acc:HGNC:27312]	201191	Q8IZD0
ENSG00000135439	272.218	421.906	122.531	0.290421	-1.78378	5.7833e-44	2.7469e-42	12	57723761	57742157	-	6728	AGAP2	GO:0000166;GO:0003924;GO:0003924;GO:0003924;GO:0003924;GO:0005096;GO:0005096;GO:0005096;GO:0005096;GO:0005515;GO:0005515;GO:0005524;GO:0005525;GO:0005525;GO:0005525;GO:0005525;GO:0005634;GO:0005634;GO:0005634;GO:0005634;GO:0005654;GO:0005737;GO:0005737;GO:0005737;GO:0005768;GO:0005829;GO:0015031;GO:0016020;GO:0016197;GO:0019901;GO:0030036;GO:0030295;GO:0032147;GO:0035014;GO:0042177;GO:0043524;GO:…	K17848	-	COG5347	U	ArfGAP with GTPase domain, ankyrin repeat and PHdomain 2 [Source:HGNC Symbol;Acc:HGNC:16921]	116986	Q99490;F8VVT9
ENSG00000175592	2474.68	1458.12	3491.23	2.39433	1.25962	8.7459e-44	4.14201e-42	11	65892049	65900573	-	1887	FOSL1	GO:0000790;GO:0000978;GO:0000978;GO:0000981;GO:0000981;GO:0003677;GO:0003677;GO:0003677;GO:0003700;GO:0003700;GO:0003700;GO:0005515;GO:0005634;GO:0005634;GO:0005634;GO:0005634;GO:0005634;GO:0005654;GO:0006355;GO:0006357;GO:0006357;GO:0006357;GO:0006357;GO:0006366;GO:0006935;GO:0006968;GO:0008284;GO:0009615;GO:0061614;GO:2000144;GO:0000790;GO:0000977;GO:0000978;GO:0000978;GO:0000978;GO:0000981;GO:…	K04502	-	NOG252534	-	FOS like 1, AP-1 transcription factor subunit[Source:HGNC Symbol;Acc:HGNC:13718]	8061	P15407;A0A0S2Z595
ENSG00000138834	2021.58	2680.9	1362.26	0.508136	-0.976713	1.0164e-43	4.79971e-42	16	1706183	1770317	+	10309	MAPK8IP3	GO:0005078;GO:0005515;GO:0000139;GO:0005078;GO:0005078;GO:0005078;GO:0005078;GO:0005515;GO:0005515;GO:0005737;GO:0005737;GO:0005794;GO:0007257;GO:0007257;GO:0008432;GO:0016192;GO:0016192;GO:0019894;GO:0019894;GO:0030159;GO:0030424;GO:0030425;GO:0030426;GO:0031103;GO:0031410;GO:0042995;GO:0044297;GO:0046328;GO:0048471;GO:0061564;GO:0099641;GO:1904115;GO:0005078;GO:0005078;GO:0005515;GO:0043410;GO:…	K04436	-	NOG270333	-	mitogen-activated protein kinase 8 interactingprotein 3 [Source:HGNC Symbol;Acc:HGNC:6884]	23162	Q9UPT6
ENSG00000186185	1442.86	907.851	1977.87	2.17863	1.12342	1.4992e-43	7.05919e-42	17	44924709	44947773	-	4717	KIF18B	GO:0000070;GO:0000166;GO:0000235;GO:0000278;GO:0003774;GO:0003777;GO:0003777;GO:0003777;GO:0005515;GO:0005524;GO:0005524;GO:0005524;GO:0005634;GO:0005634;GO:0005654;GO:0005737;GO:0005829;GO:0005856;GO:0005871;GO:0005874;GO:0005874;GO:0007018;GO:0007018;GO:0007018;GO:0007019;GO:0007019;GO:0007049;GO:0008017;GO:0008017;GO:0008017;GO:0008574;GO:0016604;GO:0016887;GO:0019894;GO:0035371;GO:0051301;GO:…	-	-	COG5059	Z	kinesin family member 18B [Source:HGNCSymbol;Acc:HGNC:27102]	146909	Q86Y91;Q6NWY8
ENSG00000139514	2310.56	1494.82	3126.31	2.09143	1.06449	1.67328e-43	7.85624e-42	13	29509414	29595688	-	7688	SLC7A1	GO:0000064;GO:0005515;GO:0005515;GO:0005886;GO:0005886;GO:0005887;GO:0006865;GO:0006865;GO:0006865;GO:0006865;GO:0015171;GO:0015181;GO:0015181;GO:0015189;GO:0015809;GO:0016020;GO:0016020;GO:0016020;GO:0016021;GO:0016021;GO:0016021;GO:0022857;GO:0022857;GO:0032991;GO:0055085;GO:0055085;GO:0097638;GO:1903352;GO:1903401;GO:1903826;GO:0016020;GO:0016020;GO:0016020;GO:0016021;GO:0022857;GO:0022857;GO:…	K13863	-	COG0531	E	solute carrier family 7 member 1 [Source:HGNCSymbol;Acc:HGNC:11057]	6541	P30825;A0A024RDQ9
ENSG00000119865	84.1468	14.5611	153.733	10.5578	3.40024	2.04862e-43	9.59094e-42	2	68284171	68320051	-	3548	CNRIP1	GO:0005737;GO:0005886;GO:0005886;GO:0008022;GO:0031718;GO:0031718;GO:2000272;GO:0005737;GO:0005886;GO:0005886;GO:0008022;GO:0008022;GO:0031718;GO:0031718;GO:0031718;GO:2000272;	-	-	NOG76756	S	cannabinoid receptor interacting protein 1[Source:HGNC Symbol;Acc:HGNC:24546]	25927	Q96F85
ENSG00000161800	2281.39	1557.2	3005.59	1.93012	0.948693	2.45706e-43	1.14702e-41	12	49976923	50033136	-	4487	RACGAP1	GO:0007165;GO:0007165;GO:0000281;GO:0000915;GO:0001669;GO:0005096;GO:0005515;GO:0005515;GO:0005547;GO:0005634;GO:0005634;GO:0005654;GO:0005737;GO:0005819;GO:0005829;GO:0005856;GO:0005874;GO:0005886;GO:0006811;GO:0006890;GO:0007018;GO:0007049;GO:0007165;GO:0007165;GO:0007275;GO:0007283;GO:0007405;GO:0007405;GO:0008017;GO:0008272;GO:0008289;GO:0016020;GO:0019886;GO:0019901;GO:0030154;GO:0030496;GO:…	K16733	-	NOG305341	-	Rac GTPase activating protein 1 [Source:HGNCSymbol;Acc:HGNC:9804]	29127	Q9H0H5;A0A024R136;B2RE34
ENSG00000136982	521.089	291.04	751.137	2.58087	1.36786	2.69352e-43	1.25383e-41	8	119833976	119855894	-	2487	DSCC1	GO:0000775;GO:0000775;GO:0000785;GO:0000785;GO:0003677;GO:0003689;GO:0003689;GO:0005515;GO:0005634;GO:0005654;GO:0005654;GO:0006260;GO:0006275;GO:0006275;GO:0007049;GO:0007064;GO:0007064;GO:0017116;GO:0031390;GO:0031390;GO:0031390;GO:0031390;GO:0032508;GO:0034088;GO:0034088;GO:0034421;GO:1900264;	K11271	-	NOG250437	-	DNA replication and sister chromatid cohesion 1[Source:HGNC Symbol;Acc:HGNC:24453]	79075	Q9BVC3
ENSG00000151503	2106.1	1429.44	2782.75	1.94674	0.96106	3.80517e-43	1.76627e-41	11	134150113	134225454	-	10970	NCAPD3	GO:0000779;GO:0000799;GO:0000799;GO:0000799;GO:0000799;GO:0003682;GO:0005515;GO:0005515;GO:0005634;GO:0005654;GO:0005654;GO:0007049;GO:0007076;GO:0007076;GO:0007076;GO:0007076;GO:0010032;GO:0016020;GO:0030261;GO:0031618;GO:0035064;GO:0042393;GO:0051301;GO:0051304;GO:0000779;GO:0000799;GO:0003682;GO:0005634;GO:0007049;GO:0007076;GO:0010032;GO:0030261;GO:0051301;GO:0051304;GO:0007076;GO:0007076;GO:…	K11491	-	NOG328047	-	non-SMC condensin II complex subunit D3 [Source:HGNCSymbol;Acc:HGNC:28952]	23310	P42695
ENSG00000143320	519.506	747.863	291.148	0.389307	-1.36102	4.40275e-43	2.03786e-41	1	156699606	156705816	-	1082	CRABP2	GO:0001972;GO:0001972;GO:0005501;GO:0005515;GO:0005634;GO:0005634;GO:0005634;GO:0005634;GO:0005654;GO:0005654;GO:0005737;GO:0005737;GO:0005737;GO:0005737;GO:0005783;GO:0005829;GO:0005829;GO:0006355;GO:0007165;GO:0008289;GO:0008289;GO:0008544;GO:0016918;GO:0019841;GO:0030332;GO:0048385;GO:0048385;GO:0070062;GO:0001972;GO:0001972;GO:0001972;GO:0005501;GO:0005515;GO:0005634;GO:0005634;GO:0005634;GO:…	K17289	-	NOG300013	-	cellular retinoic acid binding protein 2[Source:HGNC Symbol;Acc:HGNC:2339]	1382	P29373
ENSG00000108829	2575.37	1774.67	3376.07	1.90237	0.927795	5.82777e-43	2.68983e-41	17	50375059	50397523	-	4540	LRRC59	GO:0003723;GO:0005515;GO:0005634;GO:0005635;GO:0005783;GO:0005783;GO:0005789;GO:0016020;GO:0016021;GO:0031090;GO:0042645;GO:0043231;GO:0045296;	-	-	COG4886	S	leucine rich repeat containing 59 [Source:HGNCSymbol;Acc:HGNC:28817]	55379	Q96AG4
ENSG00000117266	120.606	208.425	32.7863	0.157305	-2.66836	6.53032e-43	3.0056e-41	1	205504595	205532793	+	6831	CDK18	GO:0000166;GO:0004672;GO:0004672;GO:0004674;GO:0004674;GO:0004693;GO:0005515;GO:0005524;GO:0005524;GO:0005524;GO:0005575;GO:0005634;GO:0005737;GO:0006468;GO:0006468;GO:0006468;GO:0016301;GO:0016310;GO:0016740;GO:0051726;GO:0000166;GO:0004672;GO:0004672;GO:0004674;GO:0004674;GO:0004693;GO:0005515;GO:0005524;GO:0005524;GO:0005524;GO:0005575;GO:0005634;GO:0005737;GO:0006468;GO:0006468;GO:0006468;GO:…	K15596	EC:2.7.11.22	COG0515	T	cyclin dependent kinase 18 [Source:HGNCSymbol;Acc:HGNC:8751]	5129	Q07002;A0A024R996;Q59G02
ENSG00000243137	191.492	308.838	74.1454	0.240078	-2.05842	6.57721e-43	3.01868e-41	19	43192702	43207299	-	6274	PSG4	GO:0005576;GO:0007565;GO:0007565;GO:0005576;GO:0007565;GO:0007565;GO:0005576;GO:0007565;GO:0007565;	K06500	-	NOG145000	S	pregnancy specific beta-1-glycoprotein 4[Source:HGNC Symbol;Acc:HGNC:9521]	5672	Q00888;Q96QL5
ENSG00000139734	797.008	487.176	1106.84	2.27195	1.18393	6.70493e-43	3.06868e-41	13	59665583	60163928	-	7383	DIAPH3	GO:0003779;GO:0003779;GO:0005634;GO:0005634;GO:0005737;GO:0005737;GO:0005829;GO:0007010;GO:0007010;GO:0016043;GO:0016043;GO:0017048;GO:0017048;GO:0030036;GO:0030036;GO:0030036;GO:0030036;GO:0030041;GO:0030041;GO:0045296;GO:0003779;GO:0003779;GO:0005634;GO:0005737;GO:0005829;GO:0007010;GO:0016043;GO:0016043;GO:0017048;GO:0017048;GO:0030036;GO:0030036;GO:0030036;GO:0030041;GO:0045296;GO:0003779;GO:…	K05745	-	NOG149898	S	diaphanous related formin 3 [Source:HGNCSymbol;Acc:HGNC:15480]	81624	Q9NSV4;B4DPV3
ENSG00000167680	455.824	679.616	232.032	0.341417	-1.5504	7.63614e-43	3.48511e-41	19	4542593	4559684	-	4288	SEMA6B	GO:0001755;GO:0005515;GO:0005615;GO:0005886;GO:0005887;GO:0007275;GO:0007399;GO:0016020;GO:0016021;GO:0030154;GO:0030215;GO:0030215;GO:0030215;GO:0030215;GO:0030335;GO:0045499;GO:0048843;GO:0050919;GO:0071526;GO:0001755;GO:0005515;GO:0005615;GO:0005886;GO:0005887;GO:0007275;GO:0007399;GO:0016020;GO:0016021;GO:0030154;GO:0030215;GO:0030215;GO:0030215;GO:0030335;GO:0045499;GO:0048843;GO:0050919;GO:…	K06842	-	NOG293968	-	semaphorin 6B [Source:HGNC Symbol;Acc:HGNC:10739]"	10501	Q9H3T3
ENSG00000167670	690.989	411.931	970.047	2.35488	1.23565	1.11975e-42	5.09627e-41	19	4402640	4445018	+	4326	CHAF1A	GO:0000790;GO:0003682;GO:0005515;GO:0005634;GO:0005634;GO:0006260;GO:0006281;GO:0006334;GO:0006335;GO:0006974;GO:0007049;GO:0031497;GO:0032991;GO:0033186;GO:0033186;GO:0042802;GO:0051082;GO:0070087;	K10750	-	NOG259938	-	chromatin assembly factor 1 subunit A [Source:HGNCSymbol;Acc:HGNC:1910]	10036	Q13111
ENSG00000165304	1692.52	1131.06	2253.97	1.99279	0.994789	1.13236e-42	5.13932e-41	9	36572862	36677683	+	3087	MELK	GO:0000086;GO:0000166;GO:0004672;GO:0004672;GO:0004674;GO:0004674;GO:0004674;GO:0004715;GO:0004715;GO:0005509;GO:0005515;GO:0005515;GO:0005524;GO:0005524;GO:0005524;GO:0005634;GO:0005737;GO:0005886;GO:0005938;GO:0006468;GO:0006468;GO:0006468;GO:0006915;GO:0007049;GO:0008283;GO:0008289;GO:0016020;GO:0016301;GO:0016310;GO:0016740;GO:0018108;GO:0030097;GO:0035556;GO:0043065;GO:0046777;GO:0061351;GO:…	K08799	EC:2.7.11.1	COG0515	T	maternal embryonic leucine zipper kinase[Source:HGNC Symbol;Acc:HGNC:16870]	9833	Q14680
ENSG00000167553	2975.21	2060.96	3889.46	1.88721	0.916255	1.13575e-42	5.14046e-41	12	49188736	49274600	+	4454	TUBA1C	GO:0000166;GO:0003924;GO:0003924;GO:0003924;GO:0005200;GO:0005200;GO:0005525;GO:0005525;GO:0005525;GO:0005737;GO:0005856;GO:0005874;GO:0005874;GO:0005874;GO:0005881;GO:0007010;GO:0007017;GO:0007017;GO:0015630;GO:0003924;GO:0003924;GO:0005200;GO:0005200;GO:0005525;GO:0005525;GO:0005874;GO:0005874;GO:0007010;GO:0007017;GO:0007017;GO:0015630;GO:0000166;GO:0000226;GO:0000278;GO:0003924;GO:0003924;GO:…	K07374	-	-	-	tubulin alpha 1c [Source:HGNCSymbol;Acc:HGNC:20768]	84790	Q9BQE3
ENSG00000100167	129.249	220.622	37.8765	0.17168	-2.5422	1.22846e-42	5.53286e-41	22	41969475	41998221	+	7153	SEPTIN3	GO:0000166;GO:0005525;GO:0005525;GO:0005525;GO:0000166;GO:0005525;GO:0005525;GO:0005525;GO:0000166;GO:0003674;GO:0003924;GO:0005515;GO:0005525;GO:0005525;GO:0005525;GO:0005737;GO:0005856;GO:0005940;GO:0007049;GO:0015630;GO:0030054;GO:0031105;GO:0031105;GO:0032153;GO:0034613;GO:0042802;GO:0043005;GO:0045202;GO:0051301;GO:0060090;GO:0061640;GO:0098793;GO:0099569;GO:0000166;GO:0005525;GO:0005525;GO:…	K16938	-	COG5019	DZ	septin 3 [Source:HGNC Symbol;Acc:HGNC:10750]"	55964	Q9UH03
ENSG00000152952	2497.91	3277.97	1717.85	0.52406	-0.932195	1.22922e-42	5.53286e-41	3	146069440	146163653	-	7663	PLOD2	GO:0001666;GO:0005506;GO:0005506;GO:0005783;GO:0005783;GO:0005783;GO:0005789;GO:0006464;GO:0008475;GO:0008475;GO:0008475;GO:0008475;GO:0008475;GO:0008475;GO:0016020;GO:0016491;GO:0016491;GO:0016491;GO:0016705;GO:0016705;GO:0017185;GO:0017185;GO:0030867;GO:0031418;GO:0031418;GO:0031418;GO:0046872;GO:0046947;GO:0051213;GO:0055114;GO:0055114;GO:0055114;GO:0070062;GO:0001666;GO:0005506;GO:0005506;GO:…	K13645	EC:1.14.11.4	NOG311199	-	procollagen-lysine,2-oxoglutarate 5-dioxygenase 2[Source:HGNC Symbol;Acc:HGNC:9082]	5352	O00469
ENSG00000154319	166.963	59.3909	274.535	4.62251	2.20868	1.36734e-42	6.13764e-41	8	11421476	11475908	-	5049	FAM167A	GO:0005515;GO:0005515;GO:0005515;	-	-	NOG25268	-	family with sequence similarity 167 member A[Source:HGNC Symbol;Acc:HGNC:15549]	83648	Q96KS9
ENSG00000006016	106.975	188.787	25.1628	0.133287	-2.90739	1.40115e-42	6.27218e-41	19	18572220	18607741	-	2967	CRLF1	GO:0001657;GO:0004896;GO:0005125;GO:0005127;GO:0005515;GO:0005515;GO:0005515;GO:0005576;GO:0005576;GO:0005615;GO:0005829;GO:0008284;GO:0009897;GO:0019221;GO:0019955;GO:0019955;GO:0042531;GO:0042531;GO:0043235;GO:0043524;GO:0070106;GO:0097058;GO:0097058;GO:2000672;GO:0005515;	-	-	NOG43001	-	cytokine receptor like factor 1 [Source:HGNCSymbol;Acc:HGNC:2364]	9244	O75462
ENSG00000152253	640.66	377.078	904.242	2.39802	1.26185	1.41403e-42	6.31253e-41	2	168834132	168913371	-	1829	SPC25	GO:0000775;GO:0000776;GO:0000777;GO:0000777;GO:0005515;GO:0005515;GO:0005634;GO:0005694;GO:0005829;GO:0005829;GO:0007049;GO:0007052;GO:0007059;GO:0007059;GO:0031262;GO:0031262;GO:0051301;GO:0005829;	K11550	-	NOG327728	-	SPC25 component of NDC80 kinetochore complex[Source:HGNC Symbol;Acc:HGNC:24031]	57405	Q9HBM1
ENSG00000173175	234.223	382.537	85.9099	0.22458	-2.1547	2.38599e-42	1.06225e-40	3	123282296	123449758	-	8873	ADCY5	GO:0000166;GO:0001973;GO:0003091;GO:0004016;GO:0004016;GO:0004016;GO:0004016;GO:0004016;GO:0005524;GO:0005623;GO:0005886;GO:0005886;GO:0005886;GO:0005886;GO:0005886;GO:0005886;GO:0005887;GO:0005929;GO:0005929;GO:0006171;GO:0006171;GO:0006171;GO:0006171;GO:0007186;GO:0007189;GO:0007189;GO:0007189;GO:0007189;GO:0007190;GO:0007191;GO:0007193;GO:0007193;GO:0007195;GO:0007204;GO:0007626;GO:0008179;GO:…	K08045	EC:4.6.1.1	COG2114	T	adenylate cyclase 5 [Source:HGNCSymbol;Acc:HGNC:236]	111	O95622;B7Z2C7;A0A384P5Q5
ENSG00000129951	230.119	361.573	98.6643	0.272875	-1.87369	3.24836e-42	1.44225e-40	19	812488	821977	-	2741	PLPPR3	GO:0005887;GO:0006644;GO:0007165;GO:0008195;GO:0008195;GO:0016020;GO:0016021;GO:0016787;GO:0016791;GO:0042577;GO:0046839;GO:0005887;GO:0006644;GO:0007165;GO:0008195;GO:0008195;GO:0016020;GO:0016021;GO:0016787;GO:0016791;GO:0042577;GO:0046839;GO:0016020;GO:0016021;GO:0016020;GO:0016021;	K19582	-	-	-	phospholipid phosphatase related 3 [Source:HGNCSymbol;Acc:HGNC:23497]	79948	Q6T4P5
ENSG00000197119	832.788	1150.14	515.433	0.448147	-1.15796	3.34448e-42	1.48091e-40	14	100291116	100306547	-	7446	SLC25A29	GO:0005289;GO:0005292;GO:0005739;GO:0005739;GO:0005743;GO:0005743;GO:0006844;GO:0006844;GO:0006865;GO:0006865;GO:0006865;GO:0015174;GO:0015174;GO:0015174;GO:0015822;GO:0016020;GO:0016021;GO:0022857;GO:0022857;GO:0055085;GO:0055085;GO:0089709;GO:1902616;GO:1903400;GO:1903401;GO:1990575;GO:1990575;GO:0005289;GO:0005292;GO:0005739;GO:0005743;GO:0005743;GO:0006844;GO:0006865;GO:0006865;GO:0006865;GO:…	K15109	-	NOG285985	-	solute carrier family 25 member 29 [Source:HGNCSymbol;Acc:HGNC:20116]	123096	Q8N8R3
ENSG00000131236	4917.86	3499.52	6336.21	1.81059	0.856462	4.10017e-42	1.81061e-40	1	40040233	40072649	+	3814	CAP1	GO:0000902;GO:0000902;GO:0000902;GO:0000902;GO:0001667;GO:0003779;GO:0003779;GO:0003779;GO:0003779;GO:0005576;GO:0005737;GO:0005886;GO:0005925;GO:0006898;GO:0007010;GO:0007010;GO:0007163;GO:0007163;GO:0007165;GO:0007190;GO:0008154;GO:0008179;GO:0016020;GO:0030036;GO:0030036;GO:0030036;GO:0030864;GO:0030864;GO:0035578;GO:0043312;GO:0045761;GO:0070062;GO:0000902;GO:0000902;GO:0000902;GO:0003779;GO:…	K17261	-	NOG254262	-	cyclase associated actin cytoskeleton regulatoryprotein 1 [Source:HGNC Symbol;Acc:HGNC:20040]	10487	Q01518;D3DPU2
ENSG00000104765	4252.3	5494.78	3009.83	0.547761	-0.868382	4.68693e-42	2.06414e-40	8	26383054	26505636	+	4149	BNIP3L	GO:0005515;GO:0005515;GO:0005515;GO:0005521;GO:0005634;GO:0005635;GO:0005635;GO:0005739;GO:0005739;GO:0005739;GO:0005739;GO:0005740;GO:0005740;GO:0005741;GO:0005741;GO:0005741;GO:0005783;GO:0005783;GO:0005829;GO:0006915;GO:0010917;GO:0016020;GO:0016021;GO:0016021;GO:0016021;GO:0016032;GO:0016239;GO:0016607;GO:0031224;GO:0035694;GO:0035794;GO:0042802;GO:0042802;GO:0042803;GO:0042981;GO:0043065;GO:…	K15465	-	NOG83470	S	BCL2 interacting protein 3 like [Source:HGNCSymbol;Acc:HGNC:1085]	665	O60238;Q6IBV1
ENSG00000137807	1596.47	1065.48	2127.47	1.99673	0.997641	5.14748e-42	2.26088e-40	15	69414246	69448427	+	6576	KIF23	GO:0000022;GO:0000166;GO:0000281;GO:0000915;GO:0000915;GO:0003777;GO:0003777;GO:0003777;GO:0003777;GO:0005515;GO:0005515;GO:0005524;GO:0005524;GO:0005524;GO:0005623;GO:0005634;GO:0005654;GO:0005654;GO:0005737;GO:0005813;GO:0005819;GO:0005819;GO:0005829;GO:0005856;GO:0005871;GO:0005871;GO:0005874;GO:0005874;GO:0005925;GO:0006890;GO:0007018;GO:0007018;GO:0007018;GO:0007018;GO:0007049;GO:0008017;GO:…	K17387	-	COG5059	Z	kinesin family member 23 [Source:HGNCSymbol;Acc:HGNC:6392]	9493	Q02241
ENSG00000087085	175.053	285.218	64.8881	0.227503	-2.13604	6.5197e-42	2.85591e-40	7	100889994	100896974	-	4074	ACHE	GO:0001507;GO:0001540;GO:0002076;GO:0003990;GO:0003990;GO:0004104;GO:0004104;GO:0004104;GO:0005515;GO:0005515;GO:0005518;GO:0005576;GO:0005576;GO:0005604;GO:0005615;GO:0005634;GO:0005794;GO:0005886;GO:0005886;GO:0006581;GO:0006656;GO:0007155;GO:0007399;GO:0007416;GO:0016020;GO:0016020;GO:0016787;GO:0016787;GO:0017171;GO:0030054;GO:0031225;GO:0032223;GO:0042135;GO:0042136;GO:0042166;GO:0042166;GO:…	K01049	EC:3.1.1.7	COG2272	I	acetylcholinesterase (Cartwright blood group)[Source:HGNC Symbol;Acc:HGNC:108]	43	P22303
ENSG00000101057	3612.79	2044.41	5181.17	2.53431	1.34159	7.03637e-42	3.07399e-40	20	43667019	43716495	+	2776	MYBL2	GO:0000278;GO:0000978;GO:0000981;GO:0000981;GO:0001228;GO:0003677;GO:0003677;GO:0003677;GO:0003700;GO:0005515;GO:0005634;GO:0005634;GO:0005654;GO:0005654;GO:0006357;GO:0045893;GO:0045944;GO:0051726;GO:0000278;GO:0000978;GO:0000981;GO:0000981;GO:0001228;GO:0003677;GO:0003677;GO:0003677;GO:0003700;GO:0005515;GO:0005634;GO:0005634;GO:0005634;GO:0005654;GO:0005654;GO:0006357;GO:0031523;GO:0043525;GO:…	K21769	-	COG5147	K	MYB proto-oncogene like 2 [Source:HGNCSymbol;Acc:HGNC:7548]	4605	P10244
ENSG00000197183	538.904	769.023	308.785	0.401529	-1.31642	7.358e-42	3.20593e-40	20	32443059	32585074	-	9448	NOL4L	GO:0005515;GO:0005654;GO:0005829;GO:0005654;GO:0005829;GO:0005654;GO:0005829;GO:0005730;GO:0005730;	-	-	NOG76509	U	nucleolar protein 4 like [Source:HGNCSymbol;Acc:HGNC:16106]	140688	Q96MY1
ENSG00000164761	248.433	110.47	386.396	3.49774	1.80642	8.54338e-42	3.71251e-40	8	118923557	118951885	-	2512	TNFRSF11B	GO:0001501;GO:0005125;GO:0005515;GO:0005515;GO:0005576;GO:0005576;GO:0005615;GO:0005615;GO:0005886;GO:0006915;GO:0007165;GO:0007165;GO:0007165;GO:0007584;GO:0010035;GO:0030198;GO:0031012;GO:0032026;GO:0033209;GO:0038023;GO:0042489;GO:0042489;GO:0042493;GO:0043627;GO:0045779;GO:0046685;	K05148	-	NOG80702	S	TNF receptor superfamily member 11b [Source:HGNCSymbol;Acc:HGNC:11909]	4982	O00300
ENSG00000049541	1082.44	698.13	1466.76	2.10098	1.07106	1.4743e-41	6.38955e-40	7	74231499	74254458	-	2211	RFC2	GO:0000166;GO:0003677;GO:0003677;GO:0003689;GO:0003689;GO:0005515;GO:0005515;GO:0005524;GO:0005524;GO:0005524;GO:0005634;GO:0005634;GO:0005654;GO:0005663;GO:0005663;GO:0006260;GO:0006260;GO:0006260;GO:0006260;GO:0006261;GO:0006281;GO:0006283;GO:0006296;GO:0006297;GO:0017116;GO:0019985;GO:0031390;GO:0032201;GO:0032508;GO:0033683;GO:0042276;GO:0042769;GO:0070987;GO:1900264;GO:1901796;GO:0000166;GO:…	K10755	-	COG0470	L	replication factor C subunit 2 [Source:HGNCSymbol;Acc:HGNC:9970]	5982	P35250
ENSG00000064932	4513.87	3209.48	5818.26	1.81283	0.858247	1.82391e-41	7.88383e-40	19	1107637	1174268	-	6610	SBNO2	GO:0001503;GO:0002281;GO:0002281;GO:0005575;GO:0005634;GO:0006355;GO:0006355;GO:0006355;GO:0030154;GO:0030316;GO:0031490;GO:0042393;GO:0045892;GO:0045892;GO:0045944;GO:0050727;GO:0050727;GO:0050727;GO:0050727;GO:0071222;GO:0071348;GO:0071354;GO:0071354;GO:1990830;GO:0001503;GO:0002281;GO:0002281;GO:0002281;GO:0005575;GO:0005634;GO:0006355;GO:0006355;GO:0006355;GO:0030154;GO:0030282;GO:0030316;GO:…	-	-	NOG83182	-	strawberry notch homolog 2 [Source:HGNCSymbol;Acc:HGNC:29158]	22904	Q9Y2G9
ENSG00000169252	641.256	380.948	901.563	2.36663	1.24283	1.92231e-41	8.28725e-40	5	148825245	148828687	+	3443	ADRB2	GO:0001540;GO:0001993;GO:0002024;GO:0002025;GO:0002025;GO:0002028;GO:0002032;GO:0004930;GO:0004930;GO:0004930;GO:0004935;GO:0004935;GO:0004935;GO:0004941;GO:0004941;GO:0004941;GO:0004941;GO:0004941;GO:0004941;GO:0004941;GO:0005515;GO:0005515;GO:0005515;GO:0005634;GO:0005764;GO:0005768;GO:0005768;GO:0005769;GO:0005886;GO:0005886;GO:0005886;GO:0005887;GO:0005887;GO:0005887;GO:0006898;GO:0006940;GO:…	K04142	-	NOG262978	-	adrenoceptor beta 2 [Source:HGNCSymbol;Acc:HGNC:286]	154	P07550
ENSG00000237649	1164.31	734.38	1594.24	2.17087	1.11827	1.94899e-41	8.38013e-40	6	33391823	33409896	+	3030	KIFC1	GO:0000070;GO:0000166;GO:0003774;GO:0003777;GO:0003777;GO:0003777;GO:0003777;GO:0005524;GO:0005524;GO:0005524;GO:0005623;GO:0005634;GO:0005634;GO:0005737;GO:0005768;GO:0005769;GO:0005815;GO:0005815;GO:0005819;GO:0005856;GO:0005871;GO:0005874;GO:0005874;GO:0007018;GO:0007018;GO:0007018;GO:0007049;GO:0007080;GO:0007283;GO:0008017;GO:0008017;GO:0008017;GO:0016020;GO:0016887;GO:0051301;GO:0072686;GO:…	K10405	-	COG5059	Z	kinesin family member C1 [Source:HGNCSymbol;Acc:HGNC:6389]	3833	Q9BW19;A0A024RCS7
ENSG00000136826	1992.19	1361.16	2623.22	1.92719	0.946501	1.99578e-41	8.55881e-40	9	107484852	107490482	-	3662	KLF4	GO:0000122;GO:0000785;GO:0000790;GO:0000790;GO:0000978;GO:0000981;GO:0000981;GO:0000981;GO:0000987;GO:0001010;GO:0001010;GO:0001085;GO:0001085;GO:0001221;GO:0001228;GO:0001228;GO:0001228;GO:0003676;GO:0003676;GO:0003677;GO:0003690;GO:0003700;GO:0003700;GO:0003700;GO:0003700;GO:0005515;GO:0005634;GO:0005634;GO:0005634;GO:0005634;GO:0005654;GO:0005654;GO:0005667;GO:0005719;GO:0005737;GO:0006351;GO:…	K17846	-	COG5048	R	Kruppel like factor 4 [Source:HGNCSymbol;Acc:HGNC:6348]	9314	O43474
ENSG00000103335	7369.24	5306.45	9432.02	1.77746	0.82982	2.02153e-41	8.64654e-40	16	88715338	88785220	-	11292	PIEZO1	GO:0005261;GO:0005261;GO:0005783;GO:0005783;GO:0005789;GO:0005886;GO:0005886;GO:0006811;GO:0006812;GO:0008381;GO:0008381;GO:0008381;GO:0016020;GO:0016020;GO:0016021;GO:0016021;GO:0016021;GO:0031258;GO:0033116;GO:0033625;GO:0033634;GO:0034220;GO:0042391;GO:0042995;GO:0050982;GO:0071260;GO:0098655;GO:0008381;GO:0016021;GO:0034220;GO:0008381;GO:0008381;GO:0016021;GO:0016021;GO:0034220;GO:0008381;GO:…	K22128	-	NOG298938	-	piezo type mechanosensitive ion channel component 1[Source:HGNC Symbol;Acc:HGNC:28993]	9780	Q92508
ENSG00000137936	2121.75	1456.87	2786.64	1.91276	0.935653	2.24976e-41	9.59763e-40	1	93561741	93847150	-	6919	BCAR3	GO:0001784;GO:0002089;GO:0005085;GO:0005085;GO:0005085;GO:0005515;GO:0005515;GO:0005737;GO:0005925;GO:0007165;GO:0007165;GO:0007165;GO:0007264;GO:0007264;GO:0008286;GO:0019900;GO:0030054;GO:0033138;GO:0033138;GO:0042493;GO:0043410;GO:0043547;GO:0045740;GO:0086100;GO:0001784;GO:0005085;GO:0005085;GO:0005085;GO:0005515;GO:0005515;GO:0005737;GO:0005925;GO:0007165;GO:0007165;GO:0007165;GO:0007264;GO:…	-	-	NOG149796	S	BCAR3 adaptor protein, NSP family member[Source:HGNC Symbol;Acc:HGNC:973]	8412	O75815;A0A384MTS3
ENSG00000173917	753.496	462.031	1044.96	2.26166	1.17738	2.4099e-41	1.0254e-39	17	48540894	48544989	-	2336	HOXB2	GO:0000122;GO:0000790;GO:0000978;GO:0000981;GO:0001228;GO:0002011;GO:0003677;GO:0003677;GO:0003677;GO:0003700;GO:0003700;GO:0003700;GO:0005634;GO:0005634;GO:0005654;GO:0005654;GO:0005829;GO:0006355;GO:0006355;GO:0007275;GO:0007275;GO:0008015;GO:0009952;GO:0009953;GO:0016607;GO:0021569;GO:0021570;GO:0021612;GO:0043565;GO:0043565;GO:0043565;GO:0045944;GO:0045944;GO:0048704;GO:0048705;GO:0048857;	K09302	-	NOG295272	-	homeobox B2 [Source:HGNC Symbol;Acc:HGNC:5113]"	3212	P14652
ENSG00000131238	2629.41	1830.11	3428.71	1.8735	0.905737	2.55003e-41	1.08221e-39	1	40071461	40097727	-	5088	PPT1	GO:0002084;GO:0002084;GO:0002084;GO:0002084;GO:0002084;GO:0005515;GO:0005515;GO:0005576;GO:0005615;GO:0005623;GO:0005634;GO:0005764;GO:0005764;GO:0005764;GO:0005764;GO:0005794;GO:0005794;GO:0005829;GO:0006898;GO:0006898;GO:0006907;GO:0007040;GO:0007042;GO:0007269;GO:0007399;GO:0007399;GO:0007420;GO:0007601;GO:0007601;GO:0007625;GO:0008021;GO:0008021;GO:0008306;GO:0008344;GO:0008474;GO:0008474;GO:…	K01074	EC:3.1.2.22	COG1075	R	palmitoyl-protein thioesterase 1 [Source:HGNCSymbol;Acc:HGNC:9325]	5538	P50897
ENSG00000171105	278.905	425.454	132.356	0.311094	-1.68458	3.37729e-41	1.42957e-39	19	7112255	7294414	-	10831	INSR	GO:0000166;GO:0000187;GO:0001540;GO:0001934;GO:0002092;GO:0003007;GO:0004672;GO:0004672;GO:0004713;GO:0004713;GO:0004713;GO:0004713;GO:0004714;GO:0004714;GO:0004714;GO:0004714;GO:0005009;GO:0005009;GO:0005009;GO:0005159;GO:0005515;GO:0005515;GO:0005515;GO:0005515;GO:0005515;GO:0005524;GO:0005524;GO:0005524;GO:0005524;GO:0005525;GO:0005635;GO:0005764;GO:0005768;GO:0005770;GO:0005886;GO:0005886;GO:…	K04527	EC:2.7.10.1	COG0515	T	insulin receptor [Source:HGNC Symbol;Acc:HGNC:6091]"	3643	P06213
ENSG00000137731	46.6375	91.538	1.73693	0.0189749	-5.71976	3.94199e-41	1.66429e-39	11	117800844	117828698	-	5608	FXYD2	GO:0005215;GO:0005391;GO:0005886;GO:0005890;GO:0005890;GO:0006811;GO:0006813;GO:0006814;GO:0010248;GO:0016020;GO:0016020;GO:0016020;GO:0016021;GO:0017080;GO:0034220;GO:0036376;GO:0043269;GO:0043269;GO:0055085;GO:0070062;GO:0099106;GO:0099106;GO:1903779;GO:1990573;GO:2000649;GO:0005215;GO:0005391;GO:0005886;GO:0005890;GO:0005890;GO:0006811;GO:0006813;GO:0006814;GO:0010248;GO:0016020;GO:0016020;GO:…	K01538	-	NOG245297	-	FXYD domain containing ion transport regulator 2[Source:HGNC Symbol;Acc:HGNC:4026]	486	P54710
ENSG00000170312	2494.66	1658.63	3330.69	2.0081	1.00583	4.16228e-41	1.75277e-39	10	60778331	60794852	+	3931	CDK1	GO:0000166;GO:0004672;GO:0004672;GO:0004674;GO:0005524;GO:0005524;GO:0005524;GO:0006468;GO:0006468;GO:0000086;GO:0000166;GO:0000187;GO:0000226;GO:0000307;GO:0000784;GO:0001618;GO:0004672;GO:0004672;GO:0004672;GO:0004672;GO:0004672;GO:0004674;GO:0004674;GO:0004674;GO:0004674;GO:0004674;GO:0004693;GO:0004693;GO:0004693;GO:0004693;GO:0005515;GO:0005515;GO:0005515;GO:0005515;GO:0005515;GO:0005524;GO:…	K02087	-	COG0515	T	cyclin dependent kinase 1 [Source:HGNCSymbol;Acc:HGNC:1722]	983	P06493
ENSG00000102878	515.107	780.652	249.563	0.319685	-1.64528	5.15772e-41	2.16637e-39	16	67164681	67169945	+	3377	HSF4	GO:0003677;GO:0003700;GO:0005634;GO:0005634;GO:0006355;GO:0043565;GO:0003677;GO:0003700;GO:0005634;GO:0005634;GO:0006355;GO:0043565;GO:0000122;GO:0000790;GO:0000978;GO:0000981;GO:0001654;GO:0003677;GO:0003700;GO:0003700;GO:0003700;GO:0003700;GO:0003714;GO:0005634;GO:0005634;GO:0005634;GO:0005634;GO:0005634;GO:0006355;GO:0006355;GO:0006355;GO:0007601;GO:0008284;GO:0016607;GO:0033169;GO:0034605;GO:…	K09417	-	COG5169	K	heat shock transcription factor 4 [Source:HGNCSymbol;Acc:HGNC:5227]	3299	Q9ULV5;A0A024R6X7
ENSG00000159259	646.487	386.965	906.009	2.34132	1.22732	5.29442e-41	2.21809e-39	21	36385392	36419015	+	5104	CHAF1B	GO:0000790;GO:0003682;GO:0005515;GO:0005515;GO:0005634;GO:0005634;GO:0005654;GO:0005654;GO:0005737;GO:0005829;GO:0006260;GO:0006281;GO:0006334;GO:0006335;GO:0006974;GO:0007049;GO:0031497;GO:0032991;GO:0033186;GO:0033186;GO:0042393;GO:0042393;GO:0051082;	K10751	-	COG2319	R	chromatin assembly factor 1 subunit B [Source:HGNCSymbol;Acc:HGNC:1911]	8208	Q13112
ENSG00000112655	889.558	1220.73	558.382	0.457416	-1.12842	5.44935e-41	2.27716e-39	6	43076307	43161719	+	8985	PTK7	GO:0001736;GO:0003401;GO:0004672;GO:0004672;GO:0005515;GO:0005515;GO:0005524;GO:0005524;GO:0005887;GO:0005911;GO:0005911;GO:0005925;GO:0006468;GO:0006468;GO:0007155;GO:0007165;GO:0010976;GO:0016020;GO:0016021;GO:0016055;GO:0016477;GO:0030054;GO:0031532;GO:0071300;GO:0090263;GO:1904929;GO:0001736;GO:0003401;GO:0004672;GO:0004672;GO:0005515;GO:0005515;GO:0005524;GO:0005524;GO:0005887;GO:0005911;GO:…	K05127	EC:2.7.10.1	COG0515	T	protein tyrosine kinase 7 (inactive) [Source:HGNCSymbol;Acc:HGNC:9618]	5754	Q13308
ENSG00000138434	3795.38	2686.61	4904.15	1.8254	0.868214	6.71207e-41	2.79766e-39	2	181891730	181930738	+	9685	ITPRID2	GO:0003779;GO:0003779;GO:0003779;GO:0005102;GO:0005102;GO:0005654;GO:0005737;GO:0005829;GO:0005886;GO:0005886;GO:0005886;GO:0005886;GO:0051015;GO:0003779;GO:0003779;GO:0003779;GO:0005102;GO:0005102;GO:0005654;GO:0005737;GO:0005829;GO:0005886;GO:0005886;GO:0005886;GO:0005886;GO:0051015;GO:0003779;GO:0003779;GO:0005102;GO:0005102;GO:0005654;GO:0005829;GO:0005886;GO:0005886;GO:0005886;GO:0003779;GO:…	-	-	NOG45812	J	ITPR interacting domain containing 2 [Source:HGNCSymbol;Acc:HGNC:11319]	6744	P28290
ENSG00000213983	435.912	632.525	239.3	0.378324	-1.40231	6.85056e-41	2.84813e-39	14	23559565	23568070	-	6897	AP1G2	GO:0000139;GO:0000139;GO:0005515;GO:0005768;GO:0005794;GO:0005794;GO:0005794;GO:0005794;GO:0005798;GO:0006886;GO:0006886;GO:0010008;GO:0015031;GO:0016020;GO:0016032;GO:0016192;GO:0016192;GO:0016192;GO:0030117;GO:0030117;GO:0030121;GO:0030121;GO:0030121;GO:0030133;GO:0030659;GO:0031410;GO:0000139;GO:0000139;GO:0005515;GO:0005768;GO:0005794;GO:0005794;GO:0005794;GO:0005794;GO:0005798;GO:0006886;GO:…	K12391	-	NOG303101	-	adaptor related protein complex 1 subunit gamma 2[Source:HGNC Symbol;Acc:HGNC:556]	8906	O75843
ENSG00000111206	1787.51	1026.28	2548.74	2.48347	1.31236	7.62286e-41	3.16116e-39	12	2857680	2877174	-	4919	FOXM1	GO:0000086;GO:0000086;GO:0000086;GO:0000122;GO:0000790;GO:0000977;GO:0000981;GO:0003677;GO:0003677;GO:0003677;GO:0003700;GO:0003700;GO:0005515;GO:0005634;GO:0005654;GO:0006281;GO:0006355;GO:0006355;GO:0006974;GO:0006978;GO:0007049;GO:0008284;GO:0019901;GO:0032873;GO:0043565;GO:0043565;GO:0045892;GO:0045893;GO:0045893;GO:0045944;GO:0045944;GO:0046578;GO:0051726;GO:0071156;GO:0090344;GO:2000377;GO:…	K09406	-	COG5025	K	forkhead box M1 [Source:HGNC Symbol;Acc:HGNC:3818]"	2305	Q08050;Q53Y49
ENSG00000065911	1600	1080.06	2119.94	1.9628	0.972912	1.33324e-40	5.51488e-39	2	74198610	74217565	+	4822	MTHFD2	GO:0003824;GO:0003824;GO:0004488;GO:0004488;GO:0055114;GO:0055114;GO:0000287;GO:0003824;GO:0003824;GO:0003824;GO:0004477;GO:0004477;GO:0004487;GO:0004487;GO:0004488;GO:0004488;GO:0004488;GO:0004488;GO:0005615;GO:0005739;GO:0005739;GO:0005759;GO:0006730;GO:0006730;GO:0008152;GO:0016491;GO:0016787;GO:0035999;GO:0042301;GO:0046653;GO:0046655;GO:0055114;GO:0055114;GO:0055114;GO:0003824;GO:0003824;GO:…	K13403	-	COG0190	H	methylenetetrahydrofolate dehydrogenase (NADP+dependent) 2, methenyltetrahydrofolate cyclohydrolase[Source:HGNC Symbol;Acc:HGNC:7434]	10797	P13995
ENSG00000168078	766.259	472.379	1060.14	2.24425	1.16624	1.56421e-40	6.45396e-39	8	27809624	27838082	-	2148	PBK	GO:0000165;GO:0000166;GO:0000187;GO:0000278;GO:0000278;GO:0000278;GO:0004672;GO:0004672;GO:0004674;GO:0004674;GO:0004674;GO:0004708;GO:0005515;GO:0005515;GO:0005524;GO:0005524;GO:0005524;GO:0005634;GO:0006468;GO:0006468;GO:0016301;GO:0016310;GO:0016740;GO:0000165;GO:0000166;GO:0000187;GO:0000278;GO:0000278;GO:0000278;GO:0001933;GO:0004672;GO:0004672;GO:0004674;GO:0004674;GO:0004674;GO:0004674;GO:…	K08865	EC:2.7.12.2	COG0515	T	PDZ binding kinase [Source:HGNCSymbol;Acc:HGNC:18282]	55872	Q96KB5;V9HWH0
ENSG00000185033	3876.16	5004.63	2747.69	0.549029	-0.865047	1.69311e-40	6.96818e-39	15	90160604	90229679	+	7006	SEMA4B	GO:0005515;GO:0030215;GO:0030215;GO:0001755;GO:0005515;GO:0005615;GO:0005886;GO:0005887;GO:0007275;GO:0007399;GO:0016020;GO:0016021;GO:0030154;GO:0030215;GO:0030215;GO:0030215;GO:0030335;GO:0045499;GO:0048843;GO:0050919;GO:0071526;GO:0030215;GO:0030215;GO:0005515;GO:0030215;GO:0030215;GO:0001755;GO:0005515;GO:0005615;GO:0005886;GO:0005886;GO:0005887;GO:0007275;GO:0007399;GO:0016020;GO:0016020;GO:…	K06521	-	NOG241642	-	semaphorin 4B [Source:HGNC Symbol;Acc:HGNC:10730]"	10509	Q9NPR2;J3KNP4
ENSG00000072501	4532.76	3235.54	5829.97	1.80185	0.849483	1.84333e-40	7.56738e-39	X	53374149	53422728	-	10484	SMC1A	GO:0000070;GO:0000166;GO:0000775;GO:0000775;GO:0000776;GO:0000776;GO:0000777;GO:0000794;GO:0003682;GO:0003682;GO:0003682;GO:0003682;GO:0003723;GO:0005515;GO:0005515;GO:0005515;GO:0005524;GO:0005524;GO:0005524;GO:0005634;GO:0005634;GO:0005654;GO:0005654;GO:0005694;GO:0005694;GO:0005694;GO:0005694;GO:0005829;GO:0005829;GO:0006281;GO:0006281;GO:0006281;GO:0006974;GO:0007049;GO:0007062;GO:0007064;GO:…	K06636	-	COG1196	D	structural maintenance of chromosomes 1A[Source:HGNC Symbol;Acc:HGNC:11111]	8243	Q14683;A0A384MR33;Q68EN4
ENSG00000170522	415.001	605.068	224.933	0.371749	-1.4276	1.96335e-40	8.03989e-39	4	110045846	110199199	-	7297	ELOVL6	GO:0005515;GO:0005783;GO:0005783;GO:0005783;GO:0005789;GO:0005789;GO:0006629;GO:0006631;GO:0006633;GO:0006636;GO:0009922;GO:0009922;GO:0009922;GO:0009922;GO:0016020;GO:0016021;GO:0016021;GO:0016021;GO:0016740;GO:0016747;GO:0019367;GO:0019367;GO:0019367;GO:0019367;GO:0030148;GO:0030176;GO:0030176;GO:0030497;GO:0034625;GO:0034625;GO:0034626;GO:0035338;GO:0035338;GO:0042759;GO:0042761;GO:0042761;GO:…	K10203	EC:2.3.1.199	NOG305096	-	ELOVL fatty acid elongase 6 [Source:HGNCSymbol;Acc:HGNC:15829]	79071	Q9H5J4;A0A024RDK5
ENSG00000075826	403.716	588.616	218.816	0.371746	-1.42761	2.46341e-40	1.00624e-38	10	100486646	100519864	-	7934	SEC31B	GO:0000139;GO:0005198;GO:0005515;GO:0005737;GO:0005783;GO:0005789;GO:0006886;GO:0006888;GO:0006888;GO:0006888;GO:0007029;GO:0012507;GO:0015031;GO:0016020;GO:0016192;GO:0030120;GO:0030127;GO:0031410;GO:0070971;GO:0090110;GO:0090114;GO:0005737;GO:0006888;GO:0000139;GO:0005198;GO:0005737;GO:0005783;GO:0005789;GO:0006886;GO:0006888;GO:0006888;GO:0007029;GO:0012507;GO:0015031;GO:0016020;GO:0016192;GO:…	K14005	-	NOG248389	-	SEC31 homolog B, COPII coat complex component[Source:HGNC Symbol;Acc:HGNC:23197]	25956	Q9NQW1
ENSG00000172380	5284.37	3805.5	6763.24	1.77723	0.829629	3.36965e-40	1.37299e-38	1	67701475	67833467	-	4715	GNG12	GO:0003924;GO:0003924;GO:0005515;GO:0005834;GO:0005834;GO:0005834;GO:0005884;GO:0005886;GO:0005886;GO:0007165;GO:0007165;GO:0007186;GO:0007186;GO:0007186;GO:0016020;GO:0021987;GO:0030165;GO:0031680;GO:0031681;GO:0032496;GO:0042301;GO:0070062;	K04347	-	NOG265454	-	G protein subunit gamma 12 [Source:HGNCSymbol;Acc:HGNC:19663]	55970	Q9UBI6
ENSG00000073756	405.787	591.54	220.034	0.371967	-1.42675	3.55397e-40	1.44388e-38	1	186671791	186680423	-	5265	PTGS2	GO:0001516;GO:0001516;GO:0001516;GO:0001516;GO:0001516;GO:0001516;GO:0001525;GO:0004601;GO:0004601;GO:0004601;GO:0004666;GO:0004666;GO:0004666;GO:0004666;GO:0004666;GO:0005515;GO:0005637;GO:0005637;GO:0005640;GO:0005640;GO:0005737;GO:0005737;GO:0005737;GO:0005783;GO:0005783;GO:0005783;GO:0005788;GO:0005789;GO:0005789;GO:0005901;GO:0006629;GO:0006631;GO:0006633;GO:0006693;GO:0006954;GO:0006954;GO:…	K11987	EC:1.14.99.1	NOG39991	S	prostaglandin-endoperoxide synthase 2 [Source:HGNCSymbol;Acc:HGNC:9605]	5743	P35354
ENSG00000167088	2029.43	1398.11	2660.76	1.90312	0.928366	3.56131e-40	1.44388e-38	18	21612314	21633524	+	4862	SNRPD1	GO:0000243;GO:0000245;GO:0000387;GO:0000387;GO:0000387;GO:0000387;GO:0000387;GO:0000398;GO:0000398;GO:0003723;GO:0003723;GO:0003723;GO:0005515;GO:0005515;GO:0005515;GO:0005634;GO:0005634;GO:0005634;GO:0005634;GO:0005634;GO:0005654;GO:0005681;GO:0005682;GO:0005685;GO:0005685;GO:0005685;GO:0005686;GO:0005687;GO:0005687;GO:0005689;GO:0005689;GO:0005737;GO:0005737;GO:0005829;GO:0005829;GO:0006396;GO:…	K11087	-	COG1958	K	small nuclear ribonucleoprotein D1 polypeptide[Source:HGNC Symbol;Acc:HGNC:11158]	6632	P62314
ENSG00000102057	283.045	429.345	136.744	0.318495	-1.65066	5.88083e-40	2.37839e-38	X	48961378	48971844	-	6082	KCND1	GO:0005216;GO:0005244;GO:0005249;GO:0005249;GO:0005249;GO:0005250;GO:0005267;GO:0005575;GO:0005886;GO:0006811;GO:0006811;GO:0006813;GO:0006813;GO:0006813;GO:0008076;GO:0008076;GO:0008076;GO:0016020;GO:0016020;GO:0016021;GO:0016021;GO:0030425;GO:0034765;GO:0042995;GO:0046872;GO:0051260;GO:0055085;GO:0061337;GO:0071805;GO:0071805;GO:0005216;GO:0005216;GO:0005244;GO:0005249;GO:0005249;GO:0005249;GO:…	K04891	-	COG1226	P	potassium voltage-gated channel subfamily D member 1[Source:HGNC Symbol;Acc:HGNC:6237]	3750	Q9NSA2
ENSG00000075151	2487.01	3232.38	1741.63	0.538808	-0.892158	7.36783e-40	2.97242e-38	1	20806292	21176888	-	9596	EIF4G3	GO:0000339;GO:0000339;GO:0000339;GO:0003723;GO:0003723;GO:0003723;GO:0003729;GO:0003743;GO:0003743;GO:0003743;GO:0003743;GO:0005515;GO:0005829;GO:0006412;GO:0006413;GO:0006417;GO:0006446;GO:0008135;GO:0016281;GO:0016281;GO:0000339;GO:0000339;GO:0000339;GO:0003723;GO:0003723;GO:0003723;GO:0003729;GO:0003743;GO:0003743;GO:0003743;GO:0003743;GO:0005515;GO:0005829;GO:0006412;GO:0006413;GO:0006417;GO:…	K03260	-	NOG301289	-	eukaryotic translation initiation factor 4 gamma 3[Source:HGNC Symbol;Acc:HGNC:3298]	8672	O43432;Q59GJ0
ENSG00000135763	436.725	240.753	632.697	2.62799	1.39396	7.39593e-40	2.97641e-38	1	229626247	229660200	+	5989	URB2	GO:0005634;GO:0005730;GO:0005730;GO:0005730;GO:0016235;GO:0030496;GO:0042254;	K14862	-	NOG27773	U	URB2 ribosome biogenesis homolog [Source:HGNCSymbol;Acc:HGNC:28967]	9816	Q14146
ENSG00000188486	3159.79	2163.57	4156.01	1.9209	0.941783	7.45367e-40	2.99227e-38	11	119093854	119095467	-	1614	H2AX	GO:0000077;GO:0000724;GO:0000781;GO:0000785;GO:0000786;GO:0000786;GO:0000786;GO:0000790;GO:0000790;GO:0000794;GO:0001673;GO:0001741;GO:0003677;GO:0003677;GO:0003677;GO:0003677;GO:0003684;GO:0005515;GO:0005515;GO:0005634;GO:0005634;GO:0005634;GO:0005634;GO:0005654;GO:0005654;GO:0005657;GO:0005694;GO:0005694;GO:0005813;GO:0006281;GO:0006281;GO:0006302;GO:0006303;GO:0006310;GO:0006325;GO:0006334;GO:…	K11251	-	COG5262	B	H2A.X variant histone [Source:HGNCSymbol;Acc:HGNC:4739]	3014	P16104
ENSG00000178209	23056.6	17004.3	29108.9	1.71185	0.775556	8.79573e-40	3.52239e-38	8	143915147	143976734	-	16991	PLEC	GO:0003723;GO:0003779;GO:0005198;GO:0005200;GO:0005515;GO:0005515;GO:0005515;GO:0005737;GO:0005737;GO:0005829;GO:0005829;GO:0005856;GO:0005856;GO:0005856;GO:0005882;GO:0005886;GO:0005925;GO:0005925;GO:0005925;GO:0008092;GO:0008092;GO:0008307;GO:0008307;GO:0016020;GO:0016528;GO:0030054;GO:0030056;GO:0030056;GO:0030506;GO:0030506;GO:0031581;GO:0031581;GO:0031581;GO:0042060;GO:0042383;GO:0042383;GO:…	K10388	-	COG5069	Z	plectin [Source:HGNC Symbol;Acc:HGNC:9069]"	5339	Q15149
ENSG00000167191	1102.89	626.248	1579.54	2.52222	1.3347	1.18883e-39	4.74924e-38	16	19856691	19886167	-	6654	GPRC5B	GO:0001664;GO:0004930;GO:0004930;GO:0004930;GO:0005615;GO:0005654;GO:0005730;GO:0005829;GO:0005886;GO:0005886;GO:0005886;GO:0007165;GO:0007186;GO:0007186;GO:0007186;GO:0009986;GO:0016020;GO:0016021;GO:0016021;GO:0016021;GO:0019901;GO:0019901;GO:0030295;GO:0030295;GO:0030659;GO:0031410;GO:0032147;GO:0043123;GO:0043231;GO:0043231;GO:0043235;GO:0045666;GO:0050729;GO:0060907;GO:0061098;GO:0070062;GO:…	K04619	-	NOG150878	S	G protein-coupled receptor class C group 5 member B[Source:HGNC Symbol;Acc:HGNC:13308]	51704	Q9NZH0;A0A024QYX2
ENSG00000104888	305.802	495.861	115.743	0.233418	-2.09901	1.22753e-39	4.89184e-38	19	49429401	49442360	-	5989	SLC17A7	GO:0003407;GO:0005313;GO:0005313;GO:0005315;GO:0005326;GO:0005436;GO:0005623;GO:0005886;GO:0006811;GO:0006811;GO:0006814;GO:0006817;GO:0006817;GO:0006820;GO:0006836;GO:0007268;GO:0007420;GO:0007616;GO:0008021;GO:0008068;GO:0014047;GO:0015293;GO:0015319;GO:0015813;GO:0016020;GO:0016021;GO:0016021;GO:0016021;GO:0016021;GO:0016021;GO:0022857;GO:0030054;GO:0030285;GO:0030285;GO:0030672;GO:0030672;GO:…	K12302	-	COG0477	G	solute carrier family 17 member 7 [Source:HGNCSymbol;Acc:HGNC:16704]	57030	Q9P2U7
ENSG00000115419	6663.42	8479.81	4847.03	0.571596	-0.806931	1.84966e-39	7.35317e-38	2	190880821	190965552	+	9833	GLS	GO:0001967;GO:0002087;GO:0004359;GO:0004359;GO:0004359;GO:0004359;GO:0004359;GO:0005515;GO:0005515;GO:0005737;GO:0005739;GO:0005739;GO:0005759;GO:0005759;GO:0005829;GO:0006537;GO:0006537;GO:0006537;GO:0006537;GO:0006541;GO:0006541;GO:0006543;GO:0006543;GO:0006543;GO:0007268;GO:0008652;GO:0014047;GO:0016787;GO:0045202;GO:0051289;GO:0051289;GO:0090461;GO:0004359;GO:0004359;GO:0004359;GO:0004359;GO:…	K01425	EC:3.5.1.2	COG2066	E	glutaminase [Source:HGNC Symbol;Acc:HGNC:4331]"	2744	O94925
ENSG00000144824	1223.88	809.531	1638.22	2.02367	1.01697	1.89336e-39	7.50865e-38	3	111732497	111976517	+	12309	PHLDB2	GO:0000226;GO:0005515;GO:0005737;GO:0005829;GO:0005886;GO:0005925;GO:0010470;GO:0010717;GO:0016020;GO:0031252;GO:0045111;GO:0045180;GO:0045180;GO:0045184;GO:0045296;GO:0051497;GO:0051895;GO:0070507;GO:0070507;GO:1903690;GO:1904261;GO:0000226;GO:0005515;GO:0005737;GO:0005829;GO:0005886;GO:0005925;GO:0010470;GO:0010717;GO:0016020;GO:0031252;GO:0045111;GO:0045180;GO:0045180;GO:0045184;GO:0045296;GO:…	-	-	NOG86245	S	pleckstrin homology like domain family B member 2[Source:HGNC Symbol;Acc:HGNC:29573]	90102	Q86SQ0
ENSG00000070814	1892.73	1303.84	2481.62	1.90332	0.92852	2.29188e-39	9.06709e-38	5	150357629	150400308	+	11439	TCOF1	GO:0005515;GO:0001042;GO:0001042;GO:0001501;GO:0001650;GO:0003723;GO:0005215;GO:0005515;GO:0005515;GO:0005515;GO:0005634;GO:0005654;GO:0005730;GO:0005730;GO:0005730;GO:0005730;GO:0005730;GO:0005829;GO:0006417;GO:0014029;GO:0014032;GO:0042790;GO:0046982;GO:0097110;GO:0097110;GO:0001042;GO:0001042;GO:0001501;GO:0001650;GO:0003723;GO:0005215;GO:0005515;GO:0005515;GO:0005515;GO:0005634;GO:0005654;GO:…	K14562	-	NOG12793	-	treacle ribosome biogenesis factor 1 [Source:HGNCSymbol;Acc:HGNC:11654]	6949	Q13428
ENSG00000145198	241.134	371.935	110.333	0.296646	-1.75319	2.36053e-39	9.31613e-38	3	184230429	184242329	+	5730	VWA5B2	-	-	-	NOG262301	-	von Willebrand factor A domain containing 5B2[Source:HGNC Symbol;Acc:HGNC:25144]	90113	Q8N398;Q9BVH8
ENSG00000144583	397.846	215.567	580.125	2.69116	1.42823	2.40462e-39	9.46726e-38	2	216257865	216372483	-	4903	MARCHF4	GO:0000139;GO:0004842;GO:0005794;GO:0005795;GO:0005802;GO:0008270;GO:0008270;GO:0016020;GO:0016021;GO:0016567;GO:0016740;GO:0046872;	K10659	EC:2.3.2.27	NOG310544	-	membrane associated ring-CH-type finger 4[Source:HGNC Symbol;Acc:HGNC:29269]	57574	Q9P2E8
ENSG00000108821	127.409	214.756	40.0625	0.186549	-2.42238	2.67086e-39	1.04902e-37	17	50184101	50201632	-	9007	COL1A1	GO:0001501;GO:0001501;GO:0001501;GO:0001501;GO:0001503;GO:0001503;GO:0001568;GO:0001568;GO:0001568;GO:0001649;GO:0001957;GO:0001958;GO:0002020;GO:0005201;GO:0005201;GO:0005201;GO:0005201;GO:0005515;GO:0005515;GO:0005515;GO:0005576;GO:0005576;GO:0005576;GO:0005581;GO:0005581;GO:0005584;GO:0005584;GO:0005584;GO:0005584;GO:0005615;GO:0005615;GO:0005615;GO:0005615;GO:0005737;GO:0005737;GO:0005783;GO:…	K06236	-	NOG12793	-	collagen type I alpha 1 chain [Source:HGNCSymbol;Acc:HGNC:2197]	1277	P02452
ENSG00000106070	358.183	528.446	187.92	0.355609	-1.49164	2.70808e-39	1.06109e-37	7	50590063	50793462	-	9795	GRB10	GO:0005070;GO:0005070;GO:0005070;GO:0005070;GO:0005158;GO:0005158;GO:0005158;GO:0005158;GO:0005515;GO:0005515;GO:0005515;GO:0005737;GO:0005737;GO:0005829;GO:0005886;GO:0007165;GO:0007165;GO:0007411;GO:0008286;GO:0030178;GO:0030178;GO:0030949;GO:0032991;GO:0046325;GO:0046627;GO:0046627;GO:0046627;GO:0046627;GO:0120162;GO:0005070;GO:0005070;GO:0005070;GO:0005070;GO:0005158;GO:0005158;GO:0005158;GO:…	K20064	-	NOG307156	-	growth factor receptor bound protein 10 [Source:HGNCSymbol;Acc:HGNC:4564]	2887	Q13322
ENSG00000149485	2393.73	1675.49	3111.98	1.85736	0.893256	2.82513e-39	1.1043e-37	11	61799627	61829318	-	10228	FADS1	GO:0005634;GO:0006629;GO:0006629;GO:0006636;GO:0007568;GO:0007584;GO:0009744;GO:0010033;GO:0014070;GO:0016020;GO:0016021;GO:0016021;GO:0016021;GO:0016491;GO:0016491;GO:0016717;GO:0019369;GO:0032868;GO:0033189;GO:0035900;GO:0043231;GO:0055114;GO:0006629;GO:0006629;GO:0016020;GO:0016021;GO:0000248;GO:0005739;GO:0005783;GO:0005789;GO:0005789;GO:0006355;GO:0006629;GO:0006629;GO:0006629;GO:0006631;GO:…	K10224	EC:1.14.19.44	COG5274	CI	fatty acid desaturase 1 [Source:HGNCSymbol;Acc:HGNC:3574]	3992	O60427;A0A0A0MR51
ENSG00000064042	224.924	361.978	87.8707	0.242752	-2.04245	2.8466e-39	1.11004e-37	4	41359607	41700044	+	10862	LIMCH1	GO:0001725;GO:0001725;GO:0001725;GO:0001934;GO:0003779;GO:0005737;GO:0005856;GO:0016460;GO:0016460;GO:0030336;GO:0030336;GO:0031032;GO:0032034;GO:0032034;GO:0046872;GO:0051496;GO:0051496;GO:0051496;GO:0051893;GO:0051893;GO:0060327;GO:0001725;GO:0001725;GO:0001725;GO:0001934;GO:0003779;GO:0003779;GO:0005515;GO:0005737;GO:0005856;GO:0016460;GO:0016460;GO:0030336;GO:0030336;GO:0031032;GO:0031032;GO:…	-	-	NOG265070	-	LIM and calponin homology domains 1 [Source:HGNCSymbol;Acc:HGNC:29191]	22998	Q9UPQ0
ENSG00000110811	351.075	517.812	184.337	0.355992	-1.49008	3.48851e-39	1.35712e-37	12	6828407	6839847	+	4600	P3H3	GO:0005506;GO:0005506;GO:0005783;GO:0005783;GO:0008285;GO:0016491;GO:0016491;GO:0016491;GO:0016705;GO:0016705;GO:0017185;GO:0017185;GO:0019511;GO:0019797;GO:0019797;GO:0031418;GO:0031418;GO:0031418;GO:0032963;GO:0032963;GO:0032963;GO:0032964;GO:0032964;GO:0046872;GO:0051213;GO:0055114;GO:0055114;GO:0055114;GO:1902494;GO:1902494;	K22460	EC:1.14.11.7	-	-	prolyl 3-hydroxylase 3 [Source:HGNCSymbol;Acc:HGNC:19318]	10536	Q8IVL6
ENSG00000114850	4590.03	3305.33	5874.74	1.77735	0.82973	3.5301e-39	1.37003e-37	3	156540140	156555184	-	4627	SSR3	GO:0005783;GO:0005783;GO:0005789;GO:0006614;GO:0006614;GO:0016020;GO:0016021;GO:0016021;GO:0016021;GO:0005783;GO:0005783;GO:0005789;GO:0006614;GO:0006614;GO:0016020;GO:0016021;GO:0016021;GO:0016021;GO:0006614;GO:0006614;GO:0016020;GO:0016021;GO:0016021;GO:0016021;GO:0006614;GO:0006614;GO:0016020;GO:0016021;GO:0016021;GO:0016021;GO:0006614;GO:0006614;GO:0016020;GO:0016021;GO:0016021;GO:0016021;	K13251	-	NOG255012	-	signal sequence receptor subunit 3 [Source:HGNCSymbol;Acc:HGNC:11325]	6747	Q9UNL2
ENSG00000101773	1190.06	785.38	1594.73	2.03052	1.02185	4.87617e-39	1.88796e-37	18	22798261	23026488	+	5078	RBBP8	GO:0000724;GO:0000724;GO:0004519;GO:0004519;GO:0005634;GO:0005634;GO:0010792;GO:0010792;GO:0090305;GO:0000724;GO:0000724;GO:0004519;GO:0004519;GO:0005634;GO:0005634;GO:0010792;GO:0010792;GO:0090305;GO:0000724;GO:0000724;GO:0004519;GO:0004519;GO:0005634;GO:0005634;GO:0010792;GO:0010792;GO:0090305;GO:0000014;GO:0000014;GO:0000403;GO:0000406;GO:0000724;GO:0000724;GO:0000724;GO:0000724;GO:0000729;GO:…	K20773	EC:3.1.-.-	NOG145529	S	RB binding protein 8, endonuclease [Source:HGNCSymbol;Acc:HGNC:9891]	5932	Q99708;A0A024RC34
ENSG00000132603	1435.32	966.758	1903.88	1.96935	0.977716	5.96108e-39	2.30255e-37	16	69337996	69343106	+	4744	NIP7	GO:0003723;GO:0003723;GO:0003723;GO:0005515;GO:0005515;GO:0005634;GO:0005634;GO:0005634;GO:0005654;GO:0005730;GO:0005730;GO:0005730;GO:0005829;GO:0030687;GO:0042254;GO:0042255;GO:0042255;GO:0042273;GO:0003723;GO:0003723;GO:0005515;GO:0005515;GO:0005634;GO:0005634;GO:0005654;GO:0005730;GO:0005730;GO:0005730;GO:0005829;GO:0030687;GO:0042254;GO:0042255;GO:0042273;GO:0003723;GO:0003723;GO:0003723;GO:…	K07565	-	COG1374	J	nucleolar pre-rRNA processing protein NIP7[Source:HGNC Symbol;Acc:HGNC:24328]	51388	Q9Y221
ENSG00000135643	385.694	562.979	208.409	0.370189	-1.43367	7.43787e-39	2.86621e-37	12	70366290	70434292	+	4860	KCNMB4	GO:0001508;GO:0005513;GO:0005513;GO:0005515;GO:0005886;GO:0005887;GO:0006811;GO:0006813;GO:0006813;GO:0006813;GO:0006813;GO:0007268;GO:0008076;GO:0008076;GO:0008076;GO:0015269;GO:0015269;GO:0015269;GO:0015269;GO:0015269;GO:0015459;GO:0016020;GO:0016020;GO:0016020;GO:0016021;GO:0019228;GO:0019229;GO:0045202;GO:0046928;GO:0071805;GO:0006813;GO:0015269;GO:0016020;GO:0071805;	K04941	-	NOG83271	R	potassium calcium-activated channel subfamily Mregulatory beta subunit 4 [Source:HGNCSymbol;Acc:HGNC:6289]	27345	Q86W47
ENSG00000100401	6533.89	4292.09	8775.68	2.04461	1.03183	7.50363e-39	2.88475e-37	22	41245611	41286251	-	5348	RANGAP1	GO:0000775;GO:0000776;GO:0000777;GO:0003723;GO:0005096;GO:0005096;GO:0005096;GO:0005096;GO:0005515;GO:0005515;GO:0005515;GO:0005634;GO:0005635;GO:0005635;GO:0005635;GO:0005643;GO:0005654;GO:0005694;GO:0005737;GO:0005737;GO:0005819;GO:0005829;GO:0005829;GO:0005856;GO:0007165;GO:0007165;GO:0007165;GO:0008536;GO:0016235;GO:0016925;GO:0031965;GO:0043231;GO:0043547;GO:0045296;GO:0046826;GO:0048471;GO:…	K14319	-	COG5238	U	Ran GTPase activating protein 1 [Source:HGNCSymbol;Acc:HGNC:9854]	5905	P46060;A0A024R1U0;Q9BSK3
ENSG00000171320	426.823	235.855	617.791	2.61937	1.38922	9.97123e-39	3.82441e-37	8	27771949	27812640	+	7805	ESCO2	GO:0005654;GO:0005794;GO:0000785;GO:0001741;GO:0002244;GO:0004468;GO:0005634;GO:0005654;GO:0005654;GO:0005694;GO:0005794;GO:0006275;GO:0006275;GO:0006302;GO:0007049;GO:0007059;GO:0007062;GO:0010369;GO:0016407;GO:0016740;GO:0016746;GO:0030054;GO:0031618;GO:0034421;GO:0034421;GO:0035861;GO:0046872;GO:0071168;GO:0005654;GO:0005794;GO:0005654;GO:0005794;GO:0030054;GO:0000785;GO:0005634;GO:0005654;GO:…	K11268	EC:2.3.1.-	NOG301368	-	establishment of sister chromatid cohesion N-acetyltransferase 2 [Source:HGNC Symbol;Acc:HGNC:27230]	157570	Q56NI9
ENSG00000106144	1666.33	1138.98	2193.68	1.92602	0.94562	1.01823e-38	3.89623e-37	7	143288215	143307696	+	8020	CASP2	GO:0004197;GO:0004197;GO:0006508;GO:0006508;GO:0042981;GO:0042981;GO:0097194;GO:0097200;GO:0097200;GO:0001554;GO:0003407;GO:0004197;GO:0004197;GO:0004197;GO:0004197;GO:0005515;GO:0005515;GO:0005634;GO:0005634;GO:0005737;GO:0005737;GO:0005739;GO:0005829;GO:0006508;GO:0006508;GO:0006508;GO:0006915;GO:0006915;GO:0006915;GO:0006977;GO:0007420;GO:0007568;GO:0008233;GO:0008234;GO:0008234;GO:0008234;GO:…	K02186	-	NOG305976	-	caspase 2 [Source:HGNC Symbol;Acc:HGNC:1503]"	-	-
ENSG00000196132	277.111	418.981	135.24	0.322783	-1.63137	1.04454e-38	3.98756e-37	20	64102394	64242253	+	6863	MYT1	GO:0003700;GO:0003700;GO:0005634;GO:0005634;GO:0006355;GO:0006355;GO:0008270;GO:0008270;GO:0003700;GO:0003700;GO:0005634;GO:0005634;GO:0006355;GO:0006355;GO:0008270;GO:0008270;GO:0000790;GO:0000978;GO:0000981;GO:0003677;GO:0003700;GO:0003700;GO:0003700;GO:0005634;GO:0005634;GO:0005634;GO:0005634;GO:0005654;GO:0005829;GO:0006355;GO:0006355;GO:0006355;GO:0006357;GO:0007275;GO:0007399;GO:0008270;GO:…	K23192	-	NOG329034	-	myelin transcription factor 1 [Source:HGNCSymbol;Acc:HGNC:7622]	4661	Q01538
ENSG00000187741	1485.83	1004.13	1967.54	1.95944	0.970443	1.15193e-38	4.38726e-37	16	89737549	89816657	-	9736	FANCA	GO:0005515;GO:0005515;GO:0005515;GO:0005634;GO:0005634;GO:0005634;GO:0005654;GO:0005654;GO:0005737;GO:0005737;GO:0006281;GO:0006281;GO:0006974;GO:0007140;GO:0008584;GO:0008585;GO:0036297;GO:0036297;GO:0036297;GO:0042127;GO:0043240;GO:0043240;GO:0043240;GO:0043240;GO:0045589;GO:0045589;GO:0050727;GO:0051090;GO:0065003;GO:2000348;GO:0005515;GO:0005515;GO:0005515;GO:0005634;GO:0005634;GO:0005634;GO:…	K10888	-	NOG70694	S	FA complementation group A [Source:HGNCSymbol;Acc:HGNC:3582]	2175	O15360
ENSG00000088280	450.483	647.402	253.564	0.391664	-1.35231	1.49387e-38	5.67637e-37	1	23428563	23484568	-	4988	ASAP3	GO:0001726;GO:0001726;GO:0005096;GO:0005096;GO:0005096;GO:0005096;GO:0005515;GO:0005515;GO:0005654;GO:0005737;GO:0005829;GO:0005925;GO:0005925;GO:0005925;GO:0005925;GO:0016477;GO:0016477;GO:0016477;GO:0043231;GO:0043231;GO:0043547;GO:0043547;GO:0043547;GO:0046872;GO:0051492;GO:0051492;GO:0001726;GO:0001726;GO:0005096;GO:0005096;GO:0005096;GO:0005096;GO:0005515;GO:0005515;GO:0005654;GO:0005737;GO:…	K12488	-	COG5347	U	ArfGAP with SH3 domain, ankyrin repeat and PH domain3 [Source:HGNC Symbol;Acc:HGNC:14987]	55616	Q8TDY4;A0A024RAB1
ENSG00000102024	4802.74	6136.41	3469.07	0.565325	-0.822848	1.55123e-38	5.88062e-37	X	115561174	115650861	+	4099	PLS3	GO:0005829;GO:0005886;GO:0003779;GO:0005509;GO:0005509;GO:0005515;GO:0005737;GO:0005737;GO:0005829;GO:0005884;GO:0005886;GO:0032432;GO:0046872;GO:0051015;GO:0051015;GO:0051015;GO:0051017;GO:0051017;GO:0051017;GO:0051639;GO:0060348;GO:0005829;GO:0005886;GO:0003779;GO:0005509;GO:0005509;GO:0005515;GO:0005737;GO:0005737;GO:0005829;GO:0005884;GO:0005886;GO:0032432;GO:0046872;GO:0051015;GO:0051015;GO:…	K17336	-	COG5069	Z	plastin 3 [Source:HGNC Symbol;Acc:HGNC:9091]"	5358	P13797
ENSG00000179862	1721.78	1156.22	2287.34	1.97829	0.984251	1.56255e-38	5.90983e-37	1	40861054	40862363	-	1310	CITED4	GO:0003713;GO:0003713;GO:0003713;GO:0005634;GO:0005634;GO:0005634;GO:0005634;GO:0005634;GO:0005654;GO:0005737;GO:0005737;GO:0006355;GO:0006355;GO:0043627;GO:0043627;GO:0045893;GO:0045944;	K22528	-	NOG45177	-	Cbp/p300 interacting transactivator with Glu/Asprich carboxy-terminal domain 4 [Source:HGNCSymbol;Acc:HGNC:18696]	163732	Q96RK1
ENSG00000120802	3035.8	2161.82	3909.77	1.80856	0.85484	1.57994e-38	5.96182e-37	12	98515512	98550379	+	8593	TMPO	GO:0003677;GO:0003677;GO:0003677;GO:0005515;GO:0005521;GO:0005634;GO:0005634;GO:0005635;GO:0005635;GO:0005637;GO:0005737;GO:0016020;GO:0016021;GO:0031965;GO:0003677;GO:0003677;GO:0016020;GO:0016021;GO:0000785;GO:0003677;GO:0003677;GO:0003677;GO:0005515;GO:0005521;GO:0005634;GO:0005634;GO:0005634;GO:0005635;GO:0005635;GO:0005694;GO:0006355;GO:0045296;GO:0003677;GO:0003677;GO:0003677;GO:0005515;GO:…	-	-	NOG87051	-	thymopoietin [Source:HGNC Symbol;Acc:HGNC:11875]"	7112	P42167;A0A024RBE7;Q59G12
ENSG00000105220	7832.81	10036	5629.62	0.560942	-0.834077	1.82451e-38	6.8688e-37	19	34359480	34402413	+	10680	GPI	GO:0004347;GO:0004347;GO:0006094;GO:0006094;GO:0006096;GO:0006096;GO:0004347;GO:0004347;GO:0006094;GO:0006094;GO:0006096;GO:0006096;GO:0004347;GO:0004347;GO:0006094;GO:0006094;GO:0006096;GO:0006096;GO:0004347;GO:0004347;GO:0006094;GO:0006094;GO:0006096;GO:0006096;GO:0001701;GO:0001707;GO:0004347;GO:0004347;GO:0004347;GO:0004347;GO:0004347;GO:0005737;GO:0005829;GO:0005886;GO:0005975;GO:0006094;GO:…	K01810	EC:5.3.1.9	COG0166	G	glucose-6-phosphate isomerase [Source:HGNCSymbol;Acc:HGNC:4458]	2821	P06744
ENSG00000130119	1814.62	1252.44	2376.79	1.89772	0.924269	1.87959e-38	7.05992e-37	X	54530183	54621521	+	11949	GNL3L	GO:0005525;GO:0005525;GO:0005654;GO:0005730;GO:0005829;GO:0005525;GO:0005525;GO:0005654;GO:0005730;GO:0005829;GO:0000166;GO:0003723;GO:0005515;GO:0005515;GO:0005525;GO:0005525;GO:0005525;GO:0005634;GO:0005654;GO:0005697;GO:0005730;GO:0005730;GO:0005730;GO:0005730;GO:0005829;GO:0016020;GO:0031334;GO:0031397;GO:0031647;GO:0032091;GO:0032211;GO:0033234;GO:0042254;GO:1904816;GO:0000166;GO:0003723;GO:…	K14538	-	COG1161	R	G protein nucleolar 3 like [Source:HGNCSymbol;Acc:HGNC:25553]	54552	Q9NVN8;A0A024R9Y6;Q05DU1
ENSG00000173207	1320.38	887.905	1752.85	1.97415	0.981229	2.30907e-38	8.65319e-37	1	154974653	154979251	+	2340	CKS1B	GO:0000079;GO:0007049;GO:0016301;GO:0016310;GO:0016538;GO:0016538;GO:0051301;GO:0000079;GO:0000307;GO:0005515;GO:0005515;GO:0005654;GO:0007049;GO:0007346;GO:0016301;GO:0016310;GO:0016538;GO:0016538;GO:0019005;GO:0019901;GO:0042393;GO:0043130;GO:0045737;GO:0051301;GO:0061575;GO:0000079;GO:0007049;GO:0016538;GO:0016538;GO:0051301;	K02219	-	NOG272189	-	CDC28 protein kinase regulatory subunit 1B[Source:HGNC Symbol;Acc:HGNC:19083]	1163	P61024;Q5T178
ENSG00000133119	781.477	451.667	1111.29	2.46041	1.2989	2.63091e-38	9.83673e-37	13	33818069	33966558	+	2858	RFC3	GO:0000731;GO:0003677;GO:0003677;GO:0003677;GO:0003689;GO:0003689;GO:0005515;GO:0005515;GO:0005634;GO:0005634;GO:0005654;GO:0005663;GO:0005663;GO:0006260;GO:0006260;GO:0006260;GO:0006260;GO:0006261;GO:0006271;GO:0006281;GO:0006283;GO:0006296;GO:0006297;GO:0016887;GO:0017116;GO:0019985;GO:0031390;GO:0032201;GO:0032508;GO:0033683;GO:0042276;GO:0042769;GO:0046683;GO:0070987;GO:1900264;GO:1901796;GO:…	K10756	-	COG0470	L	replication factor C subunit 3 [Source:HGNCSymbol;Acc:HGNC:9971]	5983	P40938;A0A024RDQ8
ENSG00000102144	20666	26040.9	15291	0.587194	-0.768091	3.0382e-38	1.13336e-36	X	77910739	78129295	+	5437	PGK1	GO:0000166;GO:0004618;GO:0004618;GO:0004618;GO:0004618;GO:0004618;GO:0005515;GO:0005524;GO:0005524;GO:0005615;GO:0005737;GO:0005829;GO:0005829;GO:0006094;GO:0006094;GO:0006096;GO:0006096;GO:0006096;GO:0006096;GO:0006096;GO:0016020;GO:0016301;GO:0016310;GO:0016525;GO:0016740;GO:0030855;GO:0031639;GO:0043531;GO:0045121;GO:0047134;GO:0061621;GO:0070062;GO:0071456;GO:1903862;GO:0000166;GO:0004618;GO:…	K00927	EC:2.7.2.3	COG0126	G	phosphoglycerate kinase 1 [Source:HGNCSymbol;Acc:HGNC:8896]	5230	P00558;V9HWF4
ENSG00000269190	998.933	1346.84	651.031	0.483378	-1.04878	4.21281e-38	1.56681e-36	19	38941401	38975742	-	4792	FBXO17	GO:0000209;GO:0005515;GO:0005515;GO:0005515;GO:0005737;GO:0005829;GO:0006516;GO:0019005;GO:0019005;GO:0030433;GO:0031146;GO:0043687;GO:0061630;GO:0000209;GO:0005515;GO:0005515;GO:0005515;GO:0005737;GO:0005829;GO:0006516;GO:0019005;GO:0019005;GO:0030433;GO:0031146;GO:0043687;GO:0061630;	K10101	-	COG0172	J	F-box protein 17 [Source:HGNCSymbol;Acc:HGNC:18754]	115290	Q96EF6
ENSG00000164855	536.948	757.054	316.842	0.41852	-1.25663	4.22497e-38	1.56681e-36	7	1542235	1560821	-	7612	TMEM184A	GO:0005737;GO:0005768;GO:0005886;GO:0008201;GO:0016020;GO:0016021;GO:0016021;GO:0030658;GO:0030659;GO:0030667;GO:0031410;GO:0031901;GO:0031901;GO:0048471;GO:0016020;GO:0016021;GO:0016020;GO:0016021;GO:0016020;GO:0016021;GO:0016020;GO:0016021;GO:0016020;GO:0016021;GO:0016020;GO:0016021;	-	-	NOG240726	-	transmembrane protein 184A [Source:HGNCSymbol;Acc:HGNC:28797]	202915	Q6ZMB5
ENSG00000106617	2864.24	3691.42	2037.06	0.551836	-0.857689	4.22892e-38	1.56681e-36	7	151556124	151877125	-	16427	PRKAG2	GO:0000166;GO:0004862;GO:0005524;GO:0005524;GO:0005615;GO:0005654;GO:0005829;GO:0005977;GO:0006110;GO:0006468;GO:0006469;GO:0006629;GO:0006631;GO:0006633;GO:0006754;GO:0006853;GO:0007050;GO:0008603;GO:0008607;GO:0010800;GO:0016126;GO:0016236;GO:0016241;GO:0019217;GO:0019901;GO:0030295;GO:0031588;GO:0032147;GO:0032559;GO:0032559;GO:0035556;GO:0042304;GO:0043531;GO:0045860;GO:0046320;GO:0046324;GO:…	K07200	-	COG0517	R	protein kinase AMP-activated non-catalytic subunitgamma 2 [Source:HGNC Symbol;Acc:HGNC:9386]	51422	Q9UGJ0;A0A090N8Q6
ENSG00000154734	2076.14	1444.52	2707.76	1.8745	0.906506	4.50018e-38	1.66354e-36	21	26835755	26845409	-	7055	ADAMTS1	GO:0001542;GO:0001822;GO:0004222;GO:0004222;GO:0004222;GO:0004222;GO:0005576;GO:0005604;GO:0006508;GO:0006508;GO:0006508;GO:0007229;GO:0008201;GO:0008201;GO:0008233;GO:0008237;GO:0008237;GO:0008237;GO:0008237;GO:0008270;GO:0008270;GO:0008285;GO:0016525;GO:0016787;GO:0031012;GO:0031012;GO:0031012;GO:0031410;GO:0046872;GO:0060347;GO:0062023;GO:1900087;GO:1904707;GO:1904754;GO:0004222;GO:0004222;GO:…	K08617	EC:3.4.24.-	NOG291688	-	ADAM metallopeptidase with thrombospondin type 1motif 1 [Source:HGNC Symbol;Acc:HGNC:217]	9510	Q9UHI8;B2RB33
ENSG00000176619	4881.25	3484.53	6277.98	1.80167	0.849337	6.39899e-38	2.36012e-36	19	2427638	2456959	-	5395	LMNB2	GO:0003674;GO:0005515;GO:0005634;GO:0005634;GO:0005635;GO:0005637;GO:0005638;GO:0005882;GO:0008150;GO:0016020;GO:0031965;	K07611	-	NOG325506	-	lamin B2 [Source:HGNC Symbol;Acc:HGNC:6638]"	84823	Q03252
ENSG00000100162	510.146	298.575	721.717	2.4172	1.27334	9.27838e-38	3.4144e-36	22	41938737	41947152	-	1750	CENPM	GO:0000775;GO:0000776;GO:0000777;GO:0005634;GO:0005654;GO:0005694;GO:0005737;GO:0005829;GO:0005829;GO:0034080;GO:0000775;GO:0000776;GO:0000777;GO:0005634;GO:0005654;GO:0005694;GO:0005737;GO:0005829;GO:0005829;GO:0034080;GO:0005829;GO:0000775;GO:0000776;GO:0000777;GO:0005634;GO:0005654;GO:0005694;GO:0005737;GO:0005829;GO:0005829;GO:0034080;	K11505	-	NOG25434	-	centromere protein M [Source:HGNCSymbol;Acc:HGNC:18352]	79019	Q9NSP4;A0A024R1Q3
ENSG00000122966	1548.96	1059.03	2038.89	1.92524	0.945037	9.31722e-38	3.42099e-36	12	119685791	119877320	-	13258	CIT	GO:0000166;GO:0000278;GO:0000281;GO:0000281;GO:0000281;GO:0000281;GO:0004672;GO:0004672;GO:0004674;GO:0004674;GO:0004674;GO:0004674;GO:0005515;GO:0005524;GO:0005524;GO:0005524;GO:0005737;GO:0005737;GO:0005829;GO:0005856;GO:0006468;GO:0006468;GO:0007049;GO:0007275;GO:0007399;GO:0015629;GO:0016020;GO:0016301;GO:0016310;GO:0016740;GO:0017124;GO:0018107;GO:0030154;GO:0030165;GO:0030866;GO:0031032;GO:…	K16308	EC:2.7.11.1	COG0515	T	citron rho-interacting serine/threonine kinase[Source:HGNC Symbol;Acc:HGNC:1985]	11113	O14578
ENSG00000171241	966.917	627.732	1306.1	2.08067	1.05705	9.36476e-38	3.43073e-36	16	46578591	46621379	-	6175	SHCBP1	GO:0005515;GO:0005737;GO:0005819;GO:0005856;GO:0008543;GO:0008543;GO:0008543;GO:0030496;GO:0042169;GO:2000177;GO:2000177;	-	-	NOG85987	S	SHC binding and spindle associated 1 [Source:HGNCSymbol;Acc:HGNC:29547]	79801	Q8NEM2;A0A024R6R1
ENSG00000166451	481.038	277.824	684.252	2.4629	1.30036	1.08322e-37	3.95944e-36	16	81006498	81033114	+	3568	CENPN	GO:0000775;GO:0000776;GO:0000777;GO:0005634;GO:0005654;GO:0005654;GO:0005694;GO:0005829;GO:0007059;GO:0007059;GO:0034080;GO:0051382;GO:0051382;GO:0000775;GO:0000776;GO:0000777;GO:0005634;GO:0005654;GO:0005654;GO:0005694;GO:0005829;GO:0007059;GO:0007059;GO:0034080;GO:0051382;GO:0051382;GO:0000775;GO:0000776;GO:0000777;GO:0005634;GO:0005654;GO:0005654;GO:0005694;GO:0005829;GO:0007059;GO:0007059;GO:…	K11506	-	NOG17730	P	centromere protein N [Source:HGNCSymbol;Acc:HGNC:30873]	55839	Q96H22
ENSG00000126787	1650.25	1133.11	2167.39	1.91278	0.935675	1.09787e-37	4.00404e-36	14	55148112	55191608	-	3597	DLGAP5	GO:0005515;GO:0005515;GO:0005623;GO:0005634;GO:0005737;GO:0005739;GO:0005819;GO:0005829;GO:0005829;GO:0005856;GO:0007049;GO:0007079;GO:0007221;GO:0023052;GO:0023052;GO:0031616;GO:0034451;GO:0045842;GO:0005515;GO:0005515;GO:0005623;GO:0005634;GO:0005737;GO:0005739;GO:0005819;GO:0005829;GO:0005829;GO:0005856;GO:0007049;GO:0007079;GO:0007221;GO:0023052;GO:0023052;GO:0031616;GO:0034451;GO:0045842;GO:…	K16804	-	NOG270787	-	DLG associated protein 5 [Source:HGNCSymbol;Acc:HGNC:16864]	9787	Q15398
ENSG00000146674	85.7854	152.113	19.4579	0.127917	-2.96672	1.4239e-37	5.18154e-36	7	45912245	45921874	-	4571	IGFBP3	GO:0005520;GO:0005520;GO:0005576;GO:0005576;GO:0001558;GO:0001649;GO:0001933;GO:0001968;GO:0001968;GO:0005515;GO:0005515;GO:0005520;GO:0005520;GO:0005520;GO:0005520;GO:0005576;GO:0005576;GO:0005576;GO:0005576;GO:0005615;GO:0005615;GO:0005615;GO:0005634;GO:0005788;GO:0006468;GO:0006915;GO:0008160;GO:0008285;GO:0009968;GO:0010906;GO:0014912;GO:0016942;GO:0019838;GO:0031994;GO:0031994;GO:0031995;GO:…	K10138	-	NOG38980	S	insulin like growth factor binding protein 3[Source:HGNC Symbol;Acc:HGNC:5472]	3486	P17936;B3KPF0
ENSG00000128708	1438.9	978.652	1899.16	1.94058	0.956491	1.69379e-37	6.14996e-36	2	171922448	171983686	+	6794	HAT1	GO:0000784;GO:0000790;GO:0000790;GO:0004402;GO:0004402;GO:0004402;GO:0004402;GO:0005515;GO:0005634;GO:0005634;GO:0005634;GO:0005634;GO:0005654;GO:0005654;GO:0005654;GO:0005737;GO:0006323;GO:0006325;GO:0006325;GO:0006335;GO:0006336;GO:0006348;GO:0006348;GO:0006475;GO:0007584;GO:0010485;GO:0010485;GO:0016363;GO:0016573;GO:0016573;GO:0016740;GO:0016746;GO:0032991;GO:0042393;GO:0042393;GO:0042393;GO:…	K11303	EC:2.3.1.48	NOG326277	-	histone acetyltransferase 1 [Source:HGNCSymbol;Acc:HGNC:4821]	8520	O14929
ENSG00000087253	453.431	258.752	648.111	2.50476	1.32467	1.77574e-37	6.43321e-36	16	55509072	55586666	+	7361	LPCAT2	GO:0000139;GO:0003841;GO:0005509;GO:0005509;GO:0005783;GO:0005783;GO:0005783;GO:0005789;GO:0005789;GO:0005794;GO:0005795;GO:0005795;GO:0005811;GO:0005811;GO:0006629;GO:0006644;GO:0006663;GO:0006663;GO:0008654;GO:0016020;GO:0016021;GO:0016740;GO:0016746;GO:0016746;GO:0016746;GO:0036151;GO:0036151;GO:0046872;GO:0047184;GO:0047184;GO:0047192;GO:0047192;GO:0061024;GO:0061024;GO:0016746;GO:0016746;	K13510	-	COG5126	DTZ	lysophosphatidylcholine acyltransferase 2[Source:HGNC Symbol;Acc:HGNC:26032]	54947	Q7L5N7
ENSG00000146278	2460.69	3181.64	1739.74	0.546806	-0.870898	2.44087e-37	8.82332e-36	6	89080751	89085160	+	2992	PNRC1	GO:0005515;GO:0005634;GO:0005634;GO:0005634;	K18774	-	NOG28502	S	proline rich nuclear receptor coactivator 1[Source:HGNC Symbol;Acc:HGNC:17278]	10957	Q12796
ENSG00000168916	311.497	462.04	160.954	0.348355	-1.52137	2.60604e-37	9.39958e-36	5	124636913	124748807	-	6922	ZNF608	GO:0000122;GO:0003676;GO:0003676;GO:0005634;GO:0006357;GO:0046872;GO:0000122;GO:0000122;GO:0003676;GO:0003676;GO:0005634;GO:0006357;GO:0046872;GO:0003676;GO:0003676;GO:0003676;GO:0003676;	-	-	NOG86608	C	zinc finger protein 608 [Source:HGNCSymbol;Acc:HGNC:29238]	57507	Q9ULD9;B3KPE6
ENSG00000152527	861.688	1188.61	534.762	0.449904	-1.15231	3.03385e-37	1.09159e-35	2	43637260	43767987	+	9848	PLEKHH2	GO:0003779;GO:0003779;GO:0005515;GO:0005654;GO:0005737;GO:0005737;GO:0005829;GO:0005856;GO:0005856;GO:0005856;GO:0005886;GO:0005886;GO:0016020;GO:0016604;GO:0030027;GO:0030835;GO:0030835;GO:0030864;GO:0030864;GO:0042802;GO:0042995;GO:0005856;	-	-	NOG329182	-	pleckstrin homology, MyTH4 and FERM domaincontaining H2 [Source:HGNC Symbol;Acc:HGNC:30506]	130271	Q8IVE3
ENSG00000149503	1976.66	1381.59	2571.73	1.86143	0.896415	3.03982e-37	1.09159e-35	11	62123998	62153169	+	4454	INCENP	GO:0000070;GO:0000070;GO:1902412;GO:1902412;GO:0000070;GO:0000070;GO:0000281;GO:0000281;GO:0000775;GO:0000775;GO:0000776;GO:0000776;GO:0000777;GO:0000793;GO:0005515;GO:0005515;GO:0005623;GO:0005634;GO:0005634;GO:0005654;GO:0005654;GO:0005694;GO:0005721;GO:0005737;GO:0005819;GO:0005829;GO:0005829;GO:0005856;GO:0005874;GO:0007049;GO:0007059;GO:0010032;GO:0016572;GO:0016604;GO:0030496;GO:0030496;GO:…	K11515	-	NOG327385	-	inner centromere protein [Source:HGNCSymbol;Acc:HGNC:6058]	3619	Q9NQS7
ENSG00000157456	1172.71	786.522	1558.9	1.98201	0.986967	4.6259e-37	1.65751e-35	15	59105126	59125045	+	2753	CCNB2	GO:0000079;GO:0000086;GO:0000307;GO:0001701;GO:0004672;GO:0005515;GO:0005634;GO:0005634;GO:0005634;GO:0005737;GO:0005813;GO:0005813;GO:0005829;GO:0005829;GO:0006468;GO:0007049;GO:0007077;GO:0015630;GO:0016020;GO:0016538;GO:0019901;GO:0040008;GO:0043029;GO:0044772;GO:0045296;GO:0048538;GO:0051301;GO:0051726;GO:0005634;GO:0005634;GO:0005634;GO:0005634;GO:0005829;	K21770	-	COG5024	D	cyclin B2 [Source:HGNC Symbol;Acc:HGNC:1580]"	9133	O95067
ENSG00000183520	920.838	600.122	1241.55	2.06883	1.04882	5.23286e-37	1.87089e-35	1	38009258	38024820	+	3381	UTP11	GO:0003723;GO:0005515;GO:0005515;GO:0005615;GO:0005634;GO:0005654;GO:0005730;GO:0005730;GO:0005730;GO:0005737;GO:0006364;GO:0006364;GO:0006364;GO:0006364;GO:0007399;GO:0032040;GO:0032040;GO:0032040;GO:0043065;	K14769	-	COG5223	S	UTP11 small subunit processome component[Source:HGNC Symbol;Acc:HGNC:24329]	51118	Q9Y3A2
ENSG00000132773	253.965	122.083	385.848	3.16053	1.66016	5.31951e-37	1.89772e-35	1	45340052	45343973	+	2358	TOE1	GO:0000175;GO:0000175;GO:0003676;GO:0003676;GO:0003723;GO:0004535;GO:0005515;GO:0005634;GO:0005654;GO:0005730;GO:0005737;GO:0005737;GO:0015030;GO:0015030;GO:0016604;GO:0016607;GO:0017069;GO:0017069;GO:0034472;GO:0034472;GO:0046872;GO:0046872;GO:0046872;GO:0090503;	K13202	-	NOG313546	-	target of EGR1, exonuclease [Source:HGNCSymbol;Acc:HGNC:15954]	114034	Q96GM8
ENSG00000127663	895.442	1210.36	580.525	0.47963	-1.06	7.71808e-37	2.7474e-35	19	4969113	5153598	+	14719	KDM4B	GO:0005634;GO:0005634;GO:0005654;GO:0005829;GO:0031618;GO:0032452;GO:0032454;GO:0033169;GO:0046872;GO:0070544;GO:1900113;GO:0005634;GO:0005654;GO:0005829;GO:0046872;GO:0005634;GO:0005634;GO:0005654;GO:0006325;GO:0006338;GO:0016491;GO:0032452;GO:0032454;GO:0032454;GO:0032454;GO:0033169;GO:0035097;GO:0046872;GO:0051213;GO:0051864;GO:0055114;GO:0070544;GO:0005634;GO:0005654;GO:0005829;GO:0046872;GO:…	K06709	EC:1.14.11.-	COG5141	R	lysine demethylase 4B [Source:HGNCSymbol;Acc:HGNC:29136]	23030	O94953;A0A0C4DFL8
ENSG00000114646	341.114	500.718	181.51	0.3625	-1.46395	8.20746e-37	2.91525e-35	3	47562238	47580792	-	4367	CSPG5	GO:0000139;GO:0005515;GO:0005515;GO:0005576;GO:0005783;GO:0005789;GO:0005794;GO:0005796;GO:0005886;GO:0005887;GO:0007010;GO:0007165;GO:0007275;GO:0007399;GO:0007399;GO:0007399;GO:0008083;GO:0009986;GO:0016020;GO:0016020;GO:0016021;GO:0030054;GO:0030154;GO:0030206;GO:0030207;GO:0030208;GO:0030660;GO:0040008;GO:0043202;GO:0045202;GO:0046907;GO:0097060;GO:0106091;GO:1900026;GO:0000139;GO:0005515;GO:…	K08116	-	NOG39505	S	chondroitin sulfate proteoglycan 5 [Source:HGNCSymbol;Acc:HGNC:2467]	10675	O95196
ENSG00000179750	870.397	537.804	1202.99	2.23686	1.16147	8.81218e-37	3.12326e-35	22	38982347	38992804	+	1896	APOBEC3B	GO:0000932;GO:0002376;GO:0003723;GO:0003723;GO:0003824;GO:0003824;GO:0004126;GO:0005515;GO:0005634;GO:0005634;GO:0005654;GO:0005737;GO:0008270;GO:0008270;GO:0009972;GO:0010529;GO:0010529;GO:0016554;GO:0016787;GO:0016787;GO:0016787;GO:0045087;GO:0045869;GO:0046872;GO:0047844;GO:0047844;GO:0051607;GO:0051607;GO:0070383;GO:0080111;GO:0000932;GO:0002376;GO:0003723;GO:0003723;GO:0003824;GO:0003824;GO:…	K18750	EC:3.5.4.-	NOG135704	O	apolipoprotein B mRNA editing enzyme catalyticsubunit 3B [Source:HGNC Symbol;Acc:HGNC:17352]	9582	Q9UH17
ENSG00000179163	1221.98	1623.43	820.531	0.50543	-0.984417	9.22296e-37	3.26177e-35	1	23845077	23868294	-	2047	FUCA1	GO:0004560;GO:0004560;GO:0004560;GO:0004560;GO:0004560;GO:0005576;GO:0005737;GO:0005764;GO:0005764;GO:0005975;GO:0005975;GO:0006004;GO:0006004;GO:0006004;GO:0006004;GO:0006027;GO:0008152;GO:0016139;GO:0016139;GO:0016787;GO:0016798;GO:0019377;GO:0035578;GO:0043202;GO:0043312;GO:0070062;	K01206	EC:3.2.1.51	COG3669	G	alpha-L-fucosidase 1 [Source:HGNCSymbol;Acc:HGNC:4006]	2517	P04066
ENSG00000197299	402.545	223.506	581.583	2.6021	1.37967	9.55463e-37	3.37177e-35	15	90717346	90816166	+	6656	BLM	GO:0000079;GO:0000166;GO:0000166;GO:0000166;GO:0000228;GO:0000400;GO:0000400;GO:0000403;GO:0000405;GO:0000405;GO:0000723;GO:0000724;GO:0000724;GO:0000729;GO:0000733;GO:0000781;GO:0000800;GO:0002039;GO:0003676;GO:0003676;GO:0003677;GO:0003677;GO:0003677;GO:0003678;GO:0003678;GO:0003697;GO:0003824;GO:0003824;GO:0004386;GO:0004386;GO:0004386;GO:0005515;GO:0005515;GO:0005515;GO:0005524;GO:0005524;GO:…	K10901	EC:3.6.4.12	COG0514	L	BLM RecQ like helicase [Source:HGNCSymbol;Acc:HGNC:1058]	641	P54132
ENSG00000145623	5979.26	7565.38	4393.15	0.580691	-0.784158	1.02791e-36	3.61963e-35	5	38845858	38945596	+	7174	OSMR	GO:0002675;GO:0004896;GO:0004896;GO:0004924;GO:0005515;GO:0005515;GO:0005886;GO:0005900;GO:0008284;GO:0009897;GO:0016020;GO:0016020;GO:0016021;GO:0016324;GO:0019221;GO:0019838;GO:0019955;GO:0034097;GO:0038165;GO:0043235;GO:0002675;GO:0004896;GO:0004896;GO:0004896;GO:0004924;GO:0005515;GO:0005515;GO:0005886;GO:0005900;GO:0008284;GO:0009897;GO:0016020;GO:0016020;GO:0016020;GO:0016021;GO:0016324;GO:…	K05057	-	NOG43445	R	oncostatin M receptor [Source:HGNCSymbol;Acc:HGNC:8507]	9180	Q99650
ENSG00000138119	9274.61	6863.48	11685.7	1.70259	0.767734	1.11154e-36	3.9057e-35	10	93306429	93482334	-	8490	MYOF	GO:0007520;GO:0016021;GO:0001778;GO:0001778;GO:0001778;GO:0005515;GO:0005543;GO:0005543;GO:0005543;GO:0005634;GO:0005635;GO:0005886;GO:0005886;GO:0005886;GO:0005886;GO:0005901;GO:0005901;GO:0006071;GO:0006936;GO:0007009;GO:0007520;GO:0007520;GO:0008015;GO:0016020;GO:0016021;GO:0016021;GO:0016021;GO:0030659;GO:0030947;GO:0031410;GO:0031965;GO:0033292;GO:0033292;GO:0034605;GO:0043231;GO:0048747;GO:…	K22125	-	NOG330124	-	myoferlin [Source:HGNC Symbol;Acc:HGNC:3656]"	26509	Q9NZM1
ENSG00000167513	1760.96	1189.53	2332.38	1.96075	0.971406	1.4046e-36	4.92485e-35	16	88803789	88809258	+	2760	CDT1	GO:0000076;GO:0000076;GO:0000076;GO:0000082;GO:0000083;GO:0000278;GO:0000278;GO:0000775;GO:0000776;GO:0000776;GO:0000777;GO:0003677;GO:0003677;GO:0003677;GO:0003682;GO:0005515;GO:0005515;GO:0005515;GO:0005623;GO:0005634;GO:0005634;GO:0005634;GO:0005634;GO:0005654;GO:0005654;GO:0005694;GO:0005829;GO:0006260;GO:0006260;GO:0007049;GO:0007059;GO:0016604;GO:0030174;GO:0030174;GO:0030174;GO:0031334;GO:…	K10727	-	NOG312810	-	chromatin licensing and DNA replication factor 1[Source:HGNC Symbol;Acc:HGNC:24576]	81620	Q9H211
ENSG00000091651	1371.42	755.655	1987.19	2.62976	1.39493	1.61046e-36	5.62674e-35	16	46689643	46698394	+	4309	ORC6	GO:0000082;GO:0000808;GO:0001650;GO:0003677;GO:0003677;GO:0003677;GO:0005515;GO:0005634;GO:0005654;GO:0005654;GO:0005664;GO:0005664;GO:0005664;GO:0006260;GO:0006260;GO:0006260;GO:0006260;GO:0006270;GO:0016020;GO:0051782;GO:0003677;GO:0003677;GO:0005664;GO:0005664;GO:0006260;GO:0006260;GO:0001650;GO:0003677;GO:0003677;GO:0005654;GO:0005664;GO:0005664;GO:0006260;GO:0006260;	K02608	-	NOG285438	-	origin recognition complex subunit 6 [Source:HGNCSymbol;Acc:HGNC:17151]	23594	Q9Y5N6;A0A024R6R3
ENSG00000113407	7764.05	5736	9792.11	1.70713	0.771576	1.61167e-36	5.62674e-35	5	33440696	33469539	+	5718	TARS1	GO:0000049;GO:0000166;GO:0000166;GO:0000166;GO:0003723;GO:0004812;GO:0004812;GO:0004812;GO:0004812;GO:0004829;GO:0004829;GO:0004829;GO:0004829;GO:0005515;GO:0005524;GO:0005524;GO:0005524;GO:0005737;GO:0005737;GO:0005737;GO:0005829;GO:0005829;GO:0006412;GO:0006418;GO:0006418;GO:0006418;GO:0006418;GO:0006435;GO:0006435;GO:0006435;GO:0006435;GO:0008270;GO:0015629;GO:0016874;GO:0042802;GO:0043039;GO:…	K01868	EC:6.1.1.3	COG0441	J	threonyl-tRNA synthetase 1 [Source:HGNCSymbol;Acc:HGNC:11572]	6897	P26639
ENSG00000080824	13380.1	9962.56	16797.6	1.68607	0.753667	1.68075e-36	5.8554e-35	14	102080742	102139699	-	5097	HSP90AA1	GO:0000086;GO:0000166;GO:0001934;GO:0003723;GO:0005515;GO:0005515;GO:0005515;GO:0005515;GO:0005515;GO:0005515;GO:0005524;GO:0005524;GO:0005524;GO:0005524;GO:0005576;GO:0005634;GO:0005634;GO:0005634;GO:0005654;GO:0005737;GO:0005737;GO:0005737;GO:0005737;GO:0005829;GO:0005829;GO:0005829;GO:0005886;GO:0005886;GO:0005886;GO:0006457;GO:0006457;GO:0006457;GO:0006839;GO:0006898;GO:0006986;GO:0007004;GO:…	K04079	-	-	-	heat shock protein 90 alpha family class A member 1[Source:HGNC Symbol;Acc:HGNC:5253]	3320	P07900;K9JA46
ENSG00000171680	1142.44	1523.39	761.496	0.499869	-1.00038	1.90119e-36	6.60928e-35	1	6466092	6520061	-	7053	PLEKHG5	GO:0005085;GO:0005085;GO:0005737;GO:0005829;GO:0005886;GO:0005911;GO:0007186;GO:0016020;GO:0030027;GO:0030054;GO:0030139;GO:0035767;GO:0042995;GO:0043065;GO:0043123;GO:0048471;GO:0051056;GO:0098793;GO:0005085;GO:0005085;GO:0005737;GO:0005829;GO:0005886;GO:0005911;GO:0007186;GO:0016020;GO:0030027;GO:0030054;GO:0030139;GO:0035767;GO:0042995;GO:0043065;GO:0043123;GO:0048471;GO:0051056;GO:0098793;GO:…	K19464	-	NOG293366	-	pleckstrin homology and RhoGEF domain containing G5[Source:HGNC Symbol;Acc:HGNC:29105]	57449	O94827
ENSG00000159131	2878.31	2067.64	3688.99	1.78415	0.835241	1.94215e-36	6.73733e-35	21	33503931	33543491	-	7751	GART	GO:0000166;GO:0003360;GO:0003824;GO:0004637;GO:0004637;GO:0004637;GO:0004637;GO:0004637;GO:0004637;GO:0004641;GO:0004641;GO:0004641;GO:0004641;GO:0004641;GO:0004641;GO:0004644;GO:0004644;GO:0004644;GO:0004644;GO:0004644;GO:0004644;GO:0005524;GO:0005524;GO:0005524;GO:0005829;GO:0005829;GO:0006164;GO:0006164;GO:0006189;GO:0006189;GO:0006189;GO:0006544;GO:0008152;GO:0009058;GO:0009058;GO:0009113;GO:…	K11787	-	COG0151	F	phosphoribosylglycinamide formyltransferase,phosphoribosylglycinamide synthetase,phosphoribosylaminoimidazole synthetase [Source:HGNCSymbol;Acc:HGNC:4163]	2618	P22102
ENSG00000092621	2959.67	1611.79	4307.55	2.67252	1.4182	2.01673e-36	6.98121e-35	1	119648411	119744226	+	9217	PHGDH	GO:0004617;GO:0004617;GO:0004617;GO:0004617;GO:0004617;GO:0004617;GO:0005829;GO:0006520;GO:0006541;GO:0006544;GO:0006563;GO:0006564;GO:0006564;GO:0006564;GO:0006564;GO:0006566;GO:0007420;GO:0008652;GO:0009055;GO:0009448;GO:0010468;GO:0016491;GO:0016616;GO:0016616;GO:0019530;GO:0021510;GO:0021782;GO:0021915;GO:0022008;GO:0022900;GO:0030060;GO:0031175;GO:0051287;GO:0051287;GO:0055114;GO:0055114;GO:…	K00058	-	COG0111	E	phosphoglycerate dehydrogenase [Source:HGNCSymbol;Acc:HGNC:8923]	26227	O43175
ENSG00000110427	124.174	40.9401	207.409	5.06614	2.34089	2.09869e-36	7.24959e-35	11	33376083	33674102	+	13523	KIAA1549L	GO:0016020;GO:0016021;GO:0016020;GO:0016021;GO:0016020;GO:0016021;	-	-	NOG29327	-	KIAA1549 like [Source:HGNC Symbol;Acc:HGNC:24836]"	25758	Q6ZVL6;Q12914
ENSG00000049239	1048.09	1402.08	694.105	0.495053	-1.01435	2.19539e-36	7.5676e-35	1	9234774	9271337	+	9322	H6PD	GO:0003824;GO:0004345;GO:0004345;GO:0004345;GO:0005783;GO:0005788;GO:0005975;GO:0005975;GO:0005975;GO:0006006;GO:0006006;GO:0006006;GO:0006098;GO:0006098;GO:0006098;GO:0008152;GO:0009051;GO:0016491;GO:0016614;GO:0016614;GO:0016787;GO:0017057;GO:0017057;GO:0017057;GO:0047936;GO:0050661;GO:0050661;GO:0055114;GO:0055114;GO:0055114;GO:2000064;GO:0004345;GO:0005975;GO:0006006;GO:0006098;GO:0016614;GO:…	K13937	-	COG0363	G	hexose-6-phosphate dehydrogenase/glucose 1-dehydrogenase [Source:HGNC Symbol;Acc:HGNC:4795]	9563	O95479
ENSG00000072195	229.565	351.548	107.583	0.306027	-1.70827	2.33611e-36	8.03572e-35	2	219434843	219493629	+	17066	SPEG	GO:0000166;GO:0004672;GO:0004672;GO:0004672;GO:0004674;GO:0004674;GO:0004674;GO:0005515;GO:0005515;GO:0005524;GO:0005524;GO:0005524;GO:0005634;GO:0005634;GO:0005634;GO:0006468;GO:0006468;GO:0007517;GO:0008285;GO:0016301;GO:0016310;GO:0016740;GO:0030154;GO:0042692;GO:0042692;GO:0072358;GO:0004674;GO:0004674;GO:0005524;GO:0005524;GO:0006468;GO:0006468;GO:0004674;GO:0004674;GO:0005524;GO:0005524;GO:…	K08809	EC:2.7.11.1	COG0515	T	striated muscle enriched protein kinase [Source:HGNCSymbol;Acc:HGNC:16901]	10290	Q15772
ENSG00000109971	23008.4	17264.6	28752.1	1.66537	0.735845	2.48786e-36	8.53974e-35	11	123057489	123063230	-	4849	HSPA8	GO:0000166;GO:0000398;GO:0000974;GO:0001664;GO:0001786;GO:0003723;GO:0005515;GO:0005515;GO:0005515;GO:0005515;GO:0005515;GO:0005515;GO:0005524;GO:0005524;GO:0005524;GO:0005576;GO:0005615;GO:0005634;GO:0005634;GO:0005654;GO:0005681;GO:0005730;GO:0005737;GO:0005737;GO:0005737;GO:0005764;GO:0005765;GO:0005770;GO:0005776;GO:0005829;GO:0005829;GO:0005829;GO:0005829;GO:0005886;GO:0005886;GO:0005886;GO:…	K03283	-	COG0443	O	heat shock protein family A (Hsp70) member 8[Source:HGNC Symbol;Acc:HGNC:5241]	3312	P11142;V9HW22;Q53HF2
ENSG00000169813	5641.65	4157.29	7126.01	1.7141	0.77745	3.566e-36	1.22149e-34	10	43385617	43409166	-	3253	HNRNPF	GO:0000398;GO:0000398;GO:0003676;GO:0003676;GO:0003723;GO:0003723;GO:0003727;GO:0005515;GO:0005515;GO:0005634;GO:0005634;GO:0005654;GO:0005654;GO:0005654;GO:0005681;GO:0005829;GO:0005886;GO:0006396;GO:0006397;GO:0008380;GO:0008543;GO:0016020;GO:0016070;GO:0035722;GO:0043484;GO:0071013;GO:0000398;GO:0000398;GO:0003676;GO:0003676;GO:0003723;GO:0003723;GO:0003727;GO:0005515;GO:0005515;GO:0005634;GO:…	K12898	-	NOG326351	-	heterogeneous nuclear ribonucleoprotein F[Source:HGNC Symbol;Acc:HGNC:5039]	3185	P52597;A0A024R7T3
ENSG00000138180	2285.37	1617.78	2952.96	1.82531	0.868141	3.74432e-36	1.27989e-34	10	93496612	93529092	+	3291	CEP55	GO:0000281;GO:0000281;GO:0000281;GO:0000281;GO:0005515;GO:0005623;GO:0005737;GO:0005813;GO:0005813;GO:0005814;GO:0005815;GO:0005856;GO:0005886;GO:0007049;GO:0007275;GO:0014066;GO:0014066;GO:0016020;GO:0030496;GO:0030496;GO:0030496;GO:0030496;GO:0030496;GO:0032154;GO:0034451;GO:0042802;GO:0045171;GO:0045184;GO:0045184;GO:0051301;GO:0061952;GO:0090543;GO:1904888;GO:0000281;GO:0000281;GO:0014066;GO:…	K16456	-	NOG135886	S	centrosomal protein 55 [Source:HGNCSymbol;Acc:HGNC:1161]	55165	Q53EZ4
ENSG00000145632	9664.37	7179.47	12149.3	1.69222	0.758921	4.03039e-36	1.37479e-34	5	58453982	58460139	-	4647	PLK2	GO:0000082;GO:0000082;GO:0000166;GO:0000278;GO:0000278;GO:0000785;GO:0000922;GO:0004672;GO:0004672;GO:0004674;GO:0004674;GO:0004674;GO:0004674;GO:0004674;GO:0004674;GO:0005515;GO:0005515;GO:0005515;GO:0005524;GO:0005524;GO:0005524;GO:0005634;GO:0005737;GO:0005737;GO:0005737;GO:0005813;GO:0005813;GO:0005814;GO:0005814;GO:0005829;GO:0005856;GO:0006468;GO:0006468;GO:0006468;GO:0006468;GO:0006468;GO:…	K08861	EC:2.7.11.21	COG0515	T	polo like kinase 2 [Source:HGNCSymbol;Acc:HGNC:19699]	10769	Q9NYY3;A0A024QZV1
ENSG00000273274	34.1763	68.3526	0	0	-Inf	5.20231e-36	1.77085e-34	1	32465072	32496686	+	12831	ZBTB8B	GO:0000790;GO:0000981;GO:0003676;GO:0003676;GO:0003677;GO:0005515;GO:0005634;GO:0006357;GO:0046872;	K10495	-	NOG139385	I	zinc finger and BTB domain containing 8B[Source:HGNC Symbol;Acc:HGNC:37057]	728116	Q8NAP8
ENSG00000103018	3387.29	2457.46	4317.13	1.75675	0.812908	6.37557e-36	2.1657e-34	16	69424619	69466264	+	6807	CYB5B	GO:0005515;GO:0005739;GO:0005741;GO:0005741;GO:0005741;GO:0006805;GO:0008047;GO:0016020;GO:0016021;GO:0020037;GO:0020037;GO:0020037;GO:0043085;GO:0043231;GO:0046872;GO:0055114;GO:0020037;GO:0020037;GO:0020037;GO:0046872;GO:0020037;GO:0020037;GO:0020037;GO:0046872;GO:0016020;GO:0016021;	K23490	-	COG5274	CI	cytochrome b5 type B [Source:HGNCSymbol;Acc:HGNC:24374]	80777	O43169
ENSG00000157227	1454.49	1909.26	999.727	0.523621	-0.933404	7.38996e-36	2.50507e-34	14	22836560	22849027	+	4458	MMP14	GO:0001501;GO:0001503;GO:0001503;GO:0001525;GO:0001541;GO:0001666;GO:0001935;GO:0001958;GO:0004175;GO:0004222;GO:0004222;GO:0004222;GO:0004222;GO:0004222;GO:0004222;GO:0005178;GO:0005515;GO:0005515;GO:0005615;GO:0005615;GO:0005634;GO:0005737;GO:0005737;GO:0005796;GO:0005829;GO:0005886;GO:0005886;GO:0005887;GO:0005925;GO:0006508;GO:0006508;GO:0006508;GO:0006508;GO:0006508;GO:0006979;GO:0008233;GO:…	K07763	EC:3.4.24.80	NOG295915	-	matrix metallopeptidase 14 [Source:HGNCSymbol;Acc:HGNC:7160]	4323	P50281
ENSG00000135316	3073.38	2215.92	3930.84	1.77391	0.82693	7.58703e-36	2.56655e-34	6	85607785	85643792	-	8041	SYNCRIP	GO:0003676;GO:0003676;GO:0003723;GO:0000398;GO:0001649;GO:0003676;GO:0003676;GO:0003723;GO:0003723;GO:0003723;GO:0003729;GO:0005515;GO:0005634;GO:0005634;GO:0005634;GO:0005654;GO:0005681;GO:0005737;GO:0005783;GO:0006396;GO:0006397;GO:0006417;GO:0008380;GO:0008380;GO:0016020;GO:0016032;GO:0017148;GO:0043231;GO:0048027;GO:0070934;GO:0070934;GO:0070937;GO:0070937;GO:0071013;GO:0071204;GO:0071346;GO:…	K13160	-	NOG258596	-	synaptotagmin binding cytoplasmic RNA interactingprotein [Source:HGNC Symbol;Acc:HGNC:16918]	10492	O60506
ENSG00000154639	952.292	1277.13	627.454	0.491299	-1.02533	9.70882e-36	3.27753e-34	21	17513043	17593579	+	6021	CXADR	GO:0001618;GO:0001669;GO:0001669;GO:0005178;GO:0005515;GO:0005576;GO:0005654;GO:0005737;GO:0005886;GO:0005886;GO:0005886;GO:0005887;GO:0005911;GO:0005911;GO:0005912;GO:0005912;GO:0005923;GO:0005923;GO:0005923;GO:0005923;GO:0007005;GO:0007005;GO:0007155;GO:0007157;GO:0007507;GO:0007507;GO:0007507;GO:0008013;GO:0008013;GO:0008354;GO:0008354;GO:0010669;GO:0014704;GO:0016020;GO:0016021;GO:0016032;GO:…	K06788	-	NOG83644	S	CXADR Ig-like cell adhesion molecule [Source:HGNCSymbol;Acc:HGNC:2559]	1525	P78310
ENSG00000108474	1417.8	1988.7	846.903	0.425857	-1.23156	9.96203e-36	3.35607e-34	17	16217191	16351797	+	6162	PIGL	GO:0000225;GO:0000225;GO:0006506;GO:0006506;GO:0000225;GO:0000225;GO:0006506;GO:0006506;GO:0000225;GO:0000225;GO:0000225;GO:0000225;GO:0005783;GO:0005783;GO:0005789;GO:0005789;GO:0006506;GO:0006506;GO:0006506;GO:0006506;GO:0016020;GO:0016021;GO:0016254;GO:0016787;GO:0000225;GO:0000225;GO:0006506;GO:0006506;GO:0000225;GO:0006506;GO:0000225;GO:0006506;	K03434	EC:3.5.1.89	COG2120	S	phosphatidylinositol glycan anchor biosynthesisclass L [Source:HGNC Symbol;Acc:HGNC:8966]	9487	Q9Y2B2
ENSG00000134755	1354.24	1779.49	928.985	0.522051	-0.937738	1.04429e-35	3.51082e-34	18	31058840	31102522	-	12501	DSC2	GO:0001533;GO:0005509;GO:0005509;GO:0005509;GO:0005515;GO:0005886;GO:0005886;GO:0005886;GO:0005886;GO:0005886;GO:0005911;GO:0005912;GO:0007155;GO:0007155;GO:0007155;GO:0007155;GO:0007156;GO:0007156;GO:0009267;GO:0014704;GO:0014704;GO:0016020;GO:0016020;GO:0016020;GO:0016021;GO:0030054;GO:0030057;GO:0030057;GO:0030057;GO:0031410;GO:0031424;GO:0046872;GO:0070062;GO:0070268;GO:0086042;GO:0086073;GO:…	K07601	-	NOG304955	-	desmocollin 2 [Source:HGNC Symbol;Acc:HGNC:3036]"	1824	Q02487
ENSG00000088992	55.849	104.922	6.77616	0.064583	-3.9527	1.08549e-35	3.64185e-34	12	117038923	117099479	-	1926	TESC	GO:0000287;GO:0000287;GO:0001726;GO:0001726;GO:0004860;GO:0005509;GO:0005509;GO:0005515;GO:0005515;GO:0005634;GO:0005634;GO:0005634;GO:0005654;GO:0005737;GO:0005737;GO:0005829;GO:0005886;GO:0006469;GO:0008285;GO:0010628;GO:0015031;GO:0016020;GO:0019212;GO:0019212;GO:0030027;GO:0030154;GO:0030854;GO:0032417;GO:0032587;GO:0033628;GO:0042803;GO:0042995;GO:0043086;GO:0045654;GO:0045893;GO:0046872;GO:…	K17612	-	COG5126	DTZ	tescalcin [Source:HGNC Symbol;Acc:HGNC:26065]"	54997	Q96BS2
ENSG00000072778	6055.99	7642.23	4469.74	0.584874	-0.773802	1.2144e-35	4.066e-34	17	7217125	7225266	+	4820	ACADVL	GO:0000062;GO:0001659;GO:0001659;GO:0003995;GO:0003995;GO:0004466;GO:0004466;GO:0005654;GO:0005730;GO:0005739;GO:0005739;GO:0005739;GO:0005739;GO:0005743;GO:0005759;GO:0005829;GO:0006629;GO:0006631;GO:0006635;GO:0009062;GO:0009409;GO:0015980;GO:0016020;GO:0016491;GO:0016627;GO:0016627;GO:0017099;GO:0030855;GO:0031966;GO:0033539;GO:0033539;GO:0036498;GO:0042645;GO:0045717;GO:0045717;GO:0046322;GO:…	K09479	EC:1.3.8.9	COG1960	I	acyl-CoA dehydrogenase very long chain [Source:HGNCSymbol;Acc:HGNC:92]	37	P49748
ENSG00000131650	223.501	342.554	104.448	0.304909	-1.71355	1.3354e-35	4.462e-34	16	2964216	2968383	+	2342	KREMEN2	GO:0005886;GO:0016020;GO:0016021;GO:0016055;GO:0016055;GO:0016055;GO:0030279;GO:0030279;GO:0031901;GO:0060173;GO:0060173;GO:0090090;GO:0016055;	K23091	-	NOG276934	-	kringle containing transmembrane protein 2[Source:HGNC Symbol;Acc:HGNC:18797]	79412	Q8NCW0;Q53F67
ENSG00000138160	2867.54	1855.35	3879.73	2.0911	1.06426	1.43955e-35	4.80017e-34	10	92593130	92655395	+	5016	KIF11	GO:0000166;GO:0000278;GO:0000922;GO:0000922;GO:0003777;GO:0003777;GO:0003777;GO:0003777;GO:0005524;GO:0005524;GO:0005524;GO:0005634;GO:0005737;GO:0005819;GO:0005819;GO:0005829;GO:0005829;GO:0005856;GO:0005871;GO:0005871;GO:0005874;GO:0005874;GO:0005876;GO:0006890;GO:0007018;GO:0007018;GO:0007018;GO:0007018;GO:0007049;GO:0007051;GO:0007052;GO:0007100;GO:0008017;GO:0008017;GO:0008017;GO:0008574;GO:…	K10398	-	COG5059	Z	kinesin family member 11 [Source:HGNCSymbol;Acc:HGNC:6388]	3832	P52732
ENSG00000105486	1070.73	716.787	1424.68	1.98759	0.991018	1.46476e-35	4.87428e-34	19	48115445	48170603	-	6576	LIG1	GO:0000166;GO:0003677;GO:0003677;GO:0003677;GO:0003909;GO:0003909;GO:0003909;GO:0003909;GO:0003909;GO:0003910;GO:0003910;GO:0003910;GO:0003910;GO:0005524;GO:0005524;GO:0005524;GO:0005634;GO:0005634;GO:0005634;GO:0005654;GO:0005654;GO:0005737;GO:0005739;GO:0006260;GO:0006266;GO:0006266;GO:0006273;GO:0006281;GO:0006281;GO:0006283;GO:0006284;GO:0006297;GO:0006298;GO:0006310;GO:0006310;GO:0006310;GO:…	K10747	-	COG1793	L	DNA ligase 1 [Source:HGNC Symbol;Acc:HGNC:6598]"	3978	P18858
ENSG00000068489	2351.6	1681.34	3021.87	1.7973	0.845832	1.48852e-35	4.94328e-34	17	59155732	59206709	+	6743	PRR11	GO:0005634;GO:0005634;GO:0005737;GO:0005737;GO:0007050;GO:0016020;GO:0051726;GO:0005634;GO:0005634;GO:0005737;GO:0005737;GO:0007050;GO:0016020;GO:0051726;GO:0005634;GO:0005634;GO:0005737;GO:0005737;GO:0007050;GO:0016020;GO:0051726;GO:0005634;GO:0005634;GO:0005737;GO:0005737;GO:0007050;GO:0016020;GO:0051726;	-	-	NOG41738	S	proline rich 11 [Source:HGNC Symbol;Acc:HGNC:25619]"	55771	Q96HE9;D2SNZ4
ENSG00000174938	1269.84	1676.68	862.99	0.514701	-0.958193	1.96679e-35	6.51834e-34	16	29871159	29899547	-	4110	SEZ6L2	GO:0005783;GO:0005789;GO:0005886;GO:0016020;GO:0016021;GO:0005783;GO:0005789;GO:0005886;GO:0016020;GO:0016021;GO:0005783;GO:0005789;GO:0005886;GO:0016020;GO:0016021;GO:0005783;GO:0008344;GO:0016020;GO:0016021;GO:0021680;GO:0043025;GO:0060074;GO:0090036;GO:0005783;GO:0005789;GO:0005886;GO:0016020;GO:0016021;	-	-	NOG148801	S	seizure related 6 homolog like 2 [Source:HGNCSymbol;Acc:HGNC:30844]	26470	Q6UXD5
ENSG00000122729	2245.07	1515.05	2975.09	1.96369	0.973569	2.17709e-35	7.20072e-34	9	32384603	32454769	+	7555	ACO1	GO:0003723;GO:0003994;GO:0003994;GO:0003994;GO:0003994;GO:0003994;GO:0005515;GO:0005515;GO:0005623;GO:0005737;GO:0005737;GO:0005739;GO:0005739;GO:0005783;GO:0005794;GO:0005829;GO:0005829;GO:0005829;GO:0005829;GO:0006099;GO:0006099;GO:0006101;GO:0006101;GO:0006101;GO:0006101;GO:0006879;GO:0006879;GO:0006879;GO:0010040;GO:0010040;GO:0010040;GO:0016829;GO:0030350;GO:0030350;GO:0030350;GO:0046872;GO:…	K01681	EC:4.2.1.3	COG1048	C	aconitase 1 [Source:HGNC Symbol;Acc:HGNC:117]"	48	P21399;V9HWB7;Q9HBB2
ENSG00000116922	788.489	508.843	1068.13	2.09914	1.0698	2.63568e-35	8.69987e-34	1	37681570	37692249	-	4434	C1orf109	GO:0005515;GO:0005634;GO:0005654;GO:0005730;GO:0005737;GO:0005829;GO:0005515;GO:0005634;GO:0005654;GO:0005730;GO:0005737;GO:0005829;GO:0005515;GO:0005634;GO:0005654;GO:0005730;GO:0005737;GO:0005829;GO:0005654;GO:0005730;GO:0005829;GO:0005654;GO:0005730;GO:0005829;GO:0005654;GO:0005730;GO:0005829;GO:0005654;GO:0005730;GO:0005829;GO:0005654;GO:0005730;GO:0005829;	-	-	NOG45850	K	chromosome 1 open reading frame 109 [Source:HGNCSymbol;Acc:HGNC:26039]	54955	Q9NX04
ENSG00000101361	2874.84	2072.51	3677.18	1.77427	0.827224	2.80506e-35	9.2403e-34	20	2652593	2658393	+	4950	NOP56	GO:0001650;GO:0003723;GO:0003723;GO:0005515;GO:0005515;GO:0005634;GO:0005654;GO:0005654;GO:0005730;GO:0005730;GO:0005732;GO:0005737;GO:0006364;GO:0006364;GO:0016020;GO:0030515;GO:0030515;GO:0031428;GO:0031428;GO:0032040;GO:0042254;GO:0045296;GO:0070761;GO:1990226;	K14564	-	COG1498	J	NOP56 ribonucleoprotein [Source:HGNCSymbol;Acc:HGNC:15911]	10528	O00567
ENSG00000166401	997.366	663.018	1331.71	2.00857	1.00617	3.23741e-35	1.06431e-33	18	63970029	64019779	+	5764	SERPINB8	GO:0004867;GO:0004867;GO:0005515;GO:0005615;GO:0005615;GO:0005615;GO:0005737;GO:0005737;GO:0005829;GO:0010466;GO:0010951;GO:0010951;GO:0030414;GO:0062023;GO:0070062;GO:0090136;GO:0004867;GO:0004867;GO:0005515;GO:0005615;GO:0005615;GO:0005615;GO:0005737;GO:0005737;GO:0005829;GO:0010466;GO:0010951;GO:0010951;GO:0030414;GO:0062023;GO:0070062;GO:0090136;GO:0004867;GO:0004867;GO:0005515;GO:0005615;GO:…	K13965	-	COG4826	O	serpin family B member 8 [Source:HGNCSymbol;Acc:HGNC:8952]	5271	P50452;A0A024R2B1
ENSG00000140450	57.0021	106.503	7.50146	0.0704345	-3.82757	3.27843e-35	1.07563e-33	15	97960703	97973833	+	4062	ARRDC4	GO:0005515;GO:0005768;GO:0005768;GO:0005769;GO:0005886;GO:0005886;GO:0005886;GO:0005886;GO:0015031;GO:0015031;GO:0016020;GO:0016567;GO:0016567;GO:0031410;GO:0043231;GO:0051443;GO:0140112;GO:0140112;GO:1903561;GO:1903561;GO:1990756;GO:1990756;	-	-	NOG302750	-	arrestin domain containing 4 [Source:HGNCSymbol;Acc:HGNC:28087]	91947	Q8NCT1;A0A024RC80;A8K2F6
ENSG00000206560	2792.34	2010.62	3574.05	1.77759	0.829921	3.81348e-35	1.24867e-33	3	15667236	15859771	-	11276	ANKRD28	GO:0000139;GO:0005515;GO:0005515;GO:0005634;GO:0005654;GO:0005829;GO:0048208;GO:0000139;GO:0005515;GO:0005515;GO:0005634;GO:0005654;GO:0005829;GO:0048208;GO:0000139;GO:0005515;GO:0005634;GO:0005654;GO:0005829;GO:0048208;	K15502	-	COG0666	R	ankyrin repeat domain 28 [Source:HGNCSymbol;Acc:HGNC:29024]	23243	O15084;A0A024R2G8
ENSG00000153885	622.94	387.615	858.265	2.21422	1.1468	4.49751e-35	1.4697e-33	19	33795933	33815763	+	6388	KCTD15	GO:0051260;GO:0051260;GO:0051260;GO:0051260;GO:0005515;GO:0005515;GO:0007275;GO:0042802;GO:0051260;GO:0051260;GO:0005515;GO:0005515;GO:0007275;GO:0042802;GO:0051260;GO:0051260;GO:0005515;GO:0005515;GO:0007275;GO:0042802;GO:0051260;GO:0051260;GO:0005515;GO:0005515;GO:0007275;GO:0042802;GO:0051260;GO:0051260;GO:0051260;GO:0051260;	K21754	-	NOG318666	-	potassium channel tetramerization domain containing15 [Source:HGNC Symbol;Acc:HGNC:23297]	79047	Q96SI1
ENSG00000184216	4873.57	3180.18	6566.97	2.06497	1.04612	4.67518e-35	1.52471e-33	X	154010506	154019902	-	3917	IRAK1	GO:0000166;GO:0000187;GO:0001959;GO:0002224;GO:0002376;GO:0002755;GO:0002755;GO:0004672;GO:0004672;GO:0004672;GO:0004672;GO:0004674;GO:0004674;GO:0004674;GO:0004674;GO:0004674;GO:0004704;GO:0005515;GO:0005515;GO:0005515;GO:0005515;GO:0005524;GO:0005524;GO:0005524;GO:0005634;GO:0005634;GO:0005654;GO:0005737;GO:0005737;GO:0005811;GO:0005829;GO:0005829;GO:0005886;GO:0005886;GO:0006468;GO:0006468;GO:…	K04730	EC:2.7.11.1	COG0515	T	interleukin 1 receptor associated kinase 1[Source:HGNC Symbol;Acc:HGNC:6112]	3654	P51617
ENSG00000108830	178.754	282.243	75.2645	0.266665	-1.9069	5.89383e-35	1.91831e-33	17	43025231	43032041	+	4368	RND2	GO:0000166;GO:0002080;GO:0003924;GO:0003924;GO:0003924;GO:0003924;GO:0005515;GO:0005515;GO:0005525;GO:0005525;GO:0005525;GO:0005525;GO:0005737;GO:0005769;GO:0005938;GO:0007015;GO:0007163;GO:0007165;GO:0007264;GO:0007264;GO:0007266;GO:0008360;GO:0016020;GO:0019901;GO:0030334;GO:0030950;GO:0031410;GO:0031410;GO:0032153;GO:0032956;GO:0043231;GO:0047485;GO:0048672;GO:0051017;	K07858	-	COG1100	R	Rho family GTPase 2 [Source:HGNCSymbol;Acc:HGNC:18315]	8153	P52198
ENSG00000185101	509.458	754.173	264.743	0.351038	-1.5103	6.65189e-35	2.16074e-33	11	417933	442011	-	6207	ANO9	GO:0005229;GO:0005515;GO:0005886;GO:0005886;GO:0006821;GO:0006869;GO:0016020;GO:0016021;GO:0017128;GO:0034220;GO:0061588;GO:0061588;GO:0061589;GO:0061590;GO:0061591;GO:1902476;GO:1902939;	K19503	-	NOG327201	-	anoctamin 9 [Source:HGNC Symbol;Acc:HGNC:20679]"	338440	A1A5B4
ENSG00000107551	335.156	487.909	182.403	0.373846	-1.41949	7.26874e-35	2.35643e-33	10	44959407	44995891	+	9481	RASSF4	GO:0005515;GO:0007049;GO:0007165;GO:0007165;GO:0007165;GO:0007165;	K09851	-	NOG316006	-	Ras association domain family member 4 [Source:HGNCSymbol;Acc:HGNC:20793]	83937	Q9H2L5
ENSG00000114023	1126.71	1490.53	762.888	0.511824	-0.96628	1.09208e-34	3.53336e-33	3	122384176	122412334	+	3793	FAM162A	GO:0005739;GO:0005829;GO:0016020;GO:0016021;GO:0005515;GO:0005739;GO:0005739;GO:0005829;GO:0006915;GO:0006919;GO:0016020;GO:0016021;GO:0043065;GO:0043065;GO:0051402;GO:0071456;GO:0071456;GO:0090200;GO:0090200;GO:0005739;GO:0005829;GO:0016020;GO:0016021;	-	-	NOG76352	S	family with sequence similarity 162 member A[Source:HGNC Symbol;Acc:HGNC:17865]	26355	Q96A26;Q9H2P1
ENSG00000124882	4293.41	3157.4	5429.43	1.71959	0.782063	1.32555e-34	4.28026e-33	4	74365145	74388749	+	5713	EREG	GO:0000165;GO:0001525;GO:0001550;GO:0001550;GO:0001556;GO:0001556;GO:0001819;GO:0001819;GO:0005154;GO:0005154;GO:0005154;GO:0005515;GO:0005576;GO:0005576;GO:0005615;GO:0005615;GO:0005615;GO:0005615;GO:0005886;GO:0005887;GO:0007143;GO:0007143;GO:0007165;GO:0007173;GO:0007173;GO:0007173;GO:0007173;GO:0007267;GO:0007275;GO:0008083;GO:0008083;GO:0008083;GO:0008284;GO:0008284;GO:0008284;GO:0008284;GO:…	K09784	-	NOG40865	-	epiregulin [Source:HGNC Symbol;Acc:HGNC:3443]"	2069	O14944
ENSG00000148175	1609.38	1127.36	2091.39	1.85512	0.891511	1.37303e-34	4.42484e-33	9	121338987	121370304	-	3199	STOM	GO:0005515;GO:0005615;GO:0005737;GO:0005737;GO:0005739;GO:0005739;GO:0005783;GO:0005856;GO:0005886;GO:0005886;GO:0005886;GO:0005887;GO:0005887;GO:0005887;GO:0005887;GO:0016020;GO:0016020;GO:0016020;GO:0016021;GO:0031410;GO:0031982;GO:0034765;GO:0035577;GO:0035579;GO:0042470;GO:0042802;GO:0042802;GO:0042803;GO:0043312;GO:0044829;GO:0045121;GO:0048471;GO:0048524;GO:0070062;GO:0070063;GO:0070821;GO:…	K17286	-	COG0330	O	stomatin [Source:HGNC Symbol;Acc:HGNC:3383]"	2040	P27105;A0A024R882
ENSG00000164442	2233.01	2873.77	1592.26	0.554066	-0.85187	1.43333e-34	4.61006e-33	6	139371807	139374648	-	2563	CITED2	GO:0000122;GO:0000790;GO:0001666;GO:0001666;GO:0001889;GO:0003151;GO:0003156;GO:0003682;GO:0003682;GO:0003713;GO:0003713;GO:0003713;GO:0003714;GO:0003714;GO:0005515;GO:0005515;GO:0005515;GO:0005634;GO:0005634;GO:0005634;GO:0005634;GO:0005634;GO:0005654;GO:0006355;GO:0006355;GO:0007275;GO:0007368;GO:0007507;GO:0007530;GO:0007530;GO:0008283;GO:0010628;GO:0010629;GO:0019904;GO:0022409;GO:0030154;GO:…	K21361	-	NOG44915	-	Cbp/p300 interacting transactivator with Glu/Asprich carboxy-terminal domain 2 [Source:HGNCSymbol;Acc:HGNC:1987]	10370	Q99967;D9ZGF1
ENSG00000110047	5916.6	3165.87	8667.32	2.73774	1.45299	1.51055e-34	4.8489e-33	11	64851642	64888296	-	7084	EHD1	GO:0000166;GO:0005509;GO:0005509;GO:0005515;GO:0005515;GO:0005515;GO:0005524;GO:0005525;GO:0005525;GO:0005768;GO:0005811;GO:0005886;GO:0005929;GO:0006886;GO:0006897;GO:0007596;GO:0010008;GO:0010008;GO:0010886;GO:0015031;GO:0016020;GO:0017137;GO:0020018;GO:0030030;GO:0031095;GO:0031175;GO:0031901;GO:0032456;GO:0032456;GO:0032456;GO:0034383;GO:0042632;GO:0042802;GO:0042995;GO:0045296;GO:0046872;GO:…	K12483	-	NOG136252	T	EH domain containing 1 [Source:HGNCSymbol;Acc:HGNC:3242]	10938	Q9H4M9;B2R5U3
ENSG00000253729	7127.83	5311.27	8944.38	1.68404	0.751925	1.55943e-34	4.99599e-33	8	47773111	47960178	-	15409	PRKDC	GO:0000166;GO:0000723;GO:0000723;GO:0000784;GO:0001756;GO:0001933;GO:0001933;GO:0002218;GO:0002326;GO:0002328;GO:0002360;GO:0002376;GO:0002377;GO:0002638;GO:0002684;GO:0003677;GO:0003677;GO:0003677;GO:0003690;GO:0003690;GO:0003723;GO:0004672;GO:0004672;GO:0004672;GO:0004674;GO:0004674;GO:0004674;GO:0004674;GO:0004674;GO:0004677;GO:0004677;GO:0004677;GO:0004677;GO:0005515;GO:0005515;GO:0005515;GO:…	K06642	EC:2.7.11.1	COG5032	BDLTU	protein kinase, DNA-activated, catalytic subunit[Source:HGNC Symbol;Acc:HGNC:9413]	5591	P78527
ENSG00000132793	1004.52	1335.69	673.352	0.504124	-0.98815	1.67041e-34	5.34108e-33	20	41340920	41360582	+	4568	LPIN3	GO:0003713;GO:0005634;GO:0005634;GO:0005789;GO:0006629;GO:0006631;GO:0006646;GO:0006656;GO:0008195;GO:0008195;GO:0009062;GO:0016311;GO:0016787;GO:0019432;GO:0032869;GO:0045944;GO:0003713;GO:0005634;GO:0005634;GO:0005789;GO:0006629;GO:0006631;GO:0006646;GO:0006656;GO:0008195;GO:0008195;GO:0008195;GO:0009062;GO:0016311;GO:0016787;GO:0019432;GO:0032869;GO:0045944;	K15728	EC:3.1.3.4	COG5083	R	lipin 3 [Source:HGNC Symbol;Acc:HGNC:14451]"	64900	Q9BQK8
ENSG00000132341	5118.47	3788.06	6448.88	1.70242	0.767591	1.78378e-34	5.69241e-33	12	130872037	130877678	+	4667	RAN	GO:0000166;GO:0003924;GO:0003924;GO:0005525;GO:0005525;GO:0005525;GO:0005634;GO:0006913;GO:0006913;GO:0015031;GO:0003924;GO:0005525;GO:0006913;GO:0000054;GO:0000055;GO:0000056;GO:0000070;GO:0000166;GO:0000278;GO:0000287;GO:0000287;GO:0000785;GO:0003682;GO:0003723;GO:0003924;GO:0003924;GO:0003924;GO:0003924;GO:0003924;GO:0005049;GO:0005515;GO:0005515;GO:0005515;GO:0005515;GO:0005515;GO:0005525;GO:…	K07936	-	COG1100	R	RAN, member RAS oncogene family [Source:HGNCSymbol;Acc:HGNC:9846]	5901	P62826
ENSG00000117984	1716.12	2315.04	1117.2	0.482584	-1.05115	1.84566e-34	5.87841e-33	11	1752755	1764573	-	3079	CTSD	GO:0004190;GO:0004190;GO:0004190;GO:0004190;GO:0004190;GO:0005515;GO:0005576;GO:0005576;GO:0005576;GO:0005615;GO:0005615;GO:0005764;GO:0005764;GO:0005764;GO:0005764;GO:0005764;GO:0005764;GO:0005765;GO:0006508;GO:0006508;GO:0006508;GO:0006508;GO:0006508;GO:0008233;GO:0008233;GO:0010008;GO:0016787;GO:0019886;GO:0030163;GO:0030574;GO:0035580;GO:0042159;GO:0042470;GO:0043065;GO:0043202;GO:0043280;GO:…	K01379	EC:3.4.23.5	NOG248684	-	cathepsin D [Source:HGNC Symbol;Acc:HGNC:2529]"	1509	P07339;V9HWI3
ENSG00000172081	1875.52	2425.35	1325.69	0.546595	-0.871456	1.91165e-34	6.07673e-33	19	2071036	2096673	-	4145	MOB3A	GO:0005622;GO:0046872;GO:0005622;GO:0046872;	-	-	NOG287143	-	MOB kinase activator 3A [Source:HGNCSymbol;Acc:HGNC:29802]	126308	Q96BX8
ENSG00000087087	2423.02	1739.96	3106.09	1.78515	0.836044	2.01117e-34	6.38069e-33	7	100875103	100888664	+	4858	SRRT	GO:0000398;GO:0003676;GO:0003676;GO:0003677;GO:0003677;GO:0003723;GO:0005515;GO:0005515;GO:0005515;GO:0005634;GO:0005654;GO:0005654;GO:0005654;GO:0005654;GO:0005737;GO:0005737;GO:0006355;GO:0006355;GO:0006397;GO:0006397;GO:0031047;GO:0031053;GO:0031053;GO:0032991;GO:0042795;GO:0046685;GO:0050769;GO:0097150;GO:0097150;GO:0000398;GO:0003676;GO:0003676;GO:0003677;GO:0003723;GO:0005515;GO:0005515;GO:…	-	-	NOG283007	-	serrate, RNA effector molecule [Source:HGNCSymbol;Acc:HGNC:24101]	51593	Q9BXP5
ENSG00000165929	446.928	631.427	262.429	0.415612	-1.26669	2.04927e-34	6.48897e-33	14	91779746	91867536	-	6152	TC2N	GO:0003674;GO:0005575;GO:0005634;GO:0005634;GO:0005634;GO:0005634;GO:0003674;GO:0005575;GO:0005634;GO:0005634;GO:0005634;GO:0003674;GO:0005575;GO:0005634;GO:0005634;GO:0005634;GO:0003674;GO:0005575;GO:0005634;GO:0005634;GO:0005634;GO:0005634;GO:0005634;	K17287	-	NOG300023	-	tandem C2 domains, nuclear [Source:HGNCSymbol;Acc:HGNC:19859]	123036	Q8N9U0
ENSG00000162522	2795.55	3570.38	2020.73	0.56597	-0.821203	2.35765e-34	7.45101e-33	1	32741830	32774970	+	6020	KIAA1522	GO:0030154;GO:0030154;GO:0030154;GO:0030154;	-	-	NOG76260	S	KIAA1522 [Source:HGNC Symbol;Acc:HGNC:29301]"	57648	Q9P206
ENSG00000197771	2157.89	1528.33	2787.45	1.82386	0.866994	2.83678e-34	8.9479e-33	10	119829404	119892556	-	6000	MCMBP	GO:0000790;GO:0003682;GO:0003682;GO:0005515;GO:0005634;GO:0005654;GO:0005829;GO:0006260;GO:0006261;GO:0006261;GO:0007049;GO:0007062;GO:0030054;GO:0042555;GO:0051301;GO:0000790;GO:0003682;GO:0003682;GO:0005515;GO:0005634;GO:0005654;GO:0005829;GO:0006260;GO:0006261;GO:0006261;GO:0007049;GO:0007062;GO:0030054;GO:0042555;GO:0051301;	-	-	NOG325575	-	minichromosome maintenance complex binding protein[Source:HGNC Symbol;Acc:HGNC:25782]	79892	Q9BTE3
ENSG00000100714	2024.54	1443.7	2605.37	1.80465	0.851717	3.03372e-34	9.55067e-33	14	64388031	64463457	+	12208	MTHFD1	GO:0003824;GO:0003824;GO:0004329;GO:0004329;GO:0004488;GO:0004488;GO:0005524;GO:0005524;GO:0005829;GO:0055114;GO:0055114;GO:0004488;GO:0004488;GO:0055114;GO:0055114;GO:0003824;GO:0003824;GO:0004329;GO:0004329;GO:0004488;GO:0004488;GO:0005524;GO:0005524;GO:0055114;GO:0055114;GO:0000105;GO:0000166;GO:0001843;GO:0003824;GO:0003824;GO:0004329;GO:0004329;GO:0004329;GO:0004329;GO:0004329;GO:0004477;GO:…	K00288	-	COG0190	H	methylenetetrahydrofolate dehydrogenase,cyclohydrolase and formyltetrahydrofolate synthetase 1[Source:HGNC Symbol;Acc:HGNC:7432]	4522	P11586;A0A384N5Y3
ENSG00000101236	871.457	1168.08	574.836	0.492121	-1.02291	3.33548e-34	1.04805e-32	20	3927309	4015558	-	7644	RNF24	GO:0000139;GO:0005515;GO:0005794;GO:0005794;GO:0005794;GO:0008270;GO:0008270;GO:0012505;GO:0016020;GO:0016021;GO:0016567;GO:0046872;GO:0061630;GO:0000139;GO:0005515;GO:0005794;GO:0005794;GO:0005794;GO:0008270;GO:0008270;GO:0012505;GO:0016020;GO:0016021;GO:0016567;GO:0046872;GO:0061630;GO:0000139;GO:0005515;GO:0005794;GO:0005794;GO:0005794;GO:0008270;GO:0008270;GO:0012505;GO:0016020;GO:0016021;GO:…	-	-	NOG299260	-	ring finger protein 24 [Source:HGNCSymbol;Acc:HGNC:13779]	11237	Q9Y225
ENSG00000095539	367.96	530.001	205.919	0.388525	-1.36392	4.11507e-34	1.29052e-32	10	100969518	100985871	+	5253	SEMA4G	GO:0005515;GO:0030215;GO:0030215;GO:0001755;GO:0005515;GO:0005615;GO:0005886;GO:0005887;GO:0007275;GO:0007399;GO:0016020;GO:0016021;GO:0030154;GO:0030215;GO:0030215;GO:0030335;GO:0045499;GO:0048843;GO:0050919;GO:0071526;GO:0005515;GO:0030215;GO:0030215;GO:0001755;GO:0005515;GO:0005515;GO:0005615;GO:0005886;GO:0005887;GO:0007275;GO:0007399;GO:0016020;GO:0016021;GO:0030154;GO:0030215;GO:0030215;GO:…	K06521	-	NOG309161	-	semaphorin 4G [Source:HGNC Symbol;Acc:HGNC:10735]"	57715	Q9NTN9
ENSG00000196890	149.939	240.766	59.112	0.245517	-2.02611	4.6569e-34	1.45765e-32	1	228458107	228460470	+	2364	H2BU1	GO:0000786;GO:0000786;GO:0000786;GO:0003674;GO:0003677;GO:0003677;GO:0003677;GO:0003677;GO:0005634;GO:0005654;GO:0005654;GO:0005694;GO:0005829;GO:0006334;GO:0046982;GO:0046982;	K11252	-	NOG318520	-	H2B.U histone 1 [Source:HGNC Symbol;Acc:HGNC:20514]"	128312	Q8N257
ENSG00000243244	170.969	269.194	72.7443	0.27023	-1.88774	5.44843e-34	1.70214e-32	2	48529383	48598513	+	7709	STON1	GO:0005737;GO:0006897;GO:0006897;GO:0006897;GO:0016020;GO:0030100;GO:0030100;GO:0030100;GO:0030100;GO:0005737;GO:0006897;GO:0006897;GO:0006897;GO:0016020;GO:0030100;GO:0030100;GO:0030100;GO:0030100;GO:0005737;GO:0006897;GO:0006897;GO:0006897;GO:0016020;GO:0030100;GO:0030100;GO:0030100;GO:0030100;	K20067	-	COG5149	K	stonin 1 [Source:HGNC Symbol;Acc:HGNC:17003]"	11037	Q9Y6Q2
ENSG00000153904	1186.7	793.754	1579.65	1.99011	0.992846	5.53832e-34	1.72692e-32	1	85318481	85578363	-	4587	DDAH1	GO:0000052;GO:0000052;GO:0000052;GO:0000052;GO:0003073;GO:0003824;GO:0005829;GO:0006525;GO:0006527;GO:0006527;GO:0006527;GO:0006527;GO:0007263;GO:0008285;GO:0016403;GO:0016403;GO:0016403;GO:0016403;GO:0016597;GO:0016787;GO:0016813;GO:0043116;GO:0045429;GO:0045429;GO:0045429;GO:0045429;GO:0046872;GO:0050999;GO:0070062;GO:1900038;GO:0000052;GO:0000052;GO:0000052;GO:0000052;GO:0003073;GO:0003073;GO:…	K01482	EC:3.5.3.18	COG1834	E	dimethylarginine dimethylaminohydrolase 1[Source:HGNC Symbol;Acc:HGNC:2715]	23576	O94760;B1AKK2
ENSG00000139178	1507.43	1959.56	1055.29	0.538537	-0.892883	5.69798e-34	1.77332e-32	12	7089587	7109238	-	4979	C1RL	GO:0002376;GO:0004252;GO:0004252;GO:0004252;GO:0005576;GO:0005615;GO:0005615;GO:0005615;GO:0006508;GO:0006508;GO:0006508;GO:0006958;GO:0008233;GO:0008236;GO:0016787;GO:0031638;GO:0045087;GO:0070062;GO:0004252;GO:0004252;GO:0006508;GO:0006508;	-	-	COG5640	O	complement C1r subcomponent like [Source:HGNCSymbol;Acc:HGNC:21265]	51279	Q9NZP8
ENSG00000064687	1698.41	2197.27	1199.55	0.545926	-0.873222	5.89254e-34	1.83039e-32	19	1039997	1065572	+	9591	ABCA7	GO:0000139;GO:0000166;GO:0001891;GO:0001891;GO:0005319;GO:0005524;GO:0005524;GO:0005524;GO:0005737;GO:0005768;GO:0005783;GO:0005794;GO:0005794;GO:0005886;GO:0005886;GO:0005886;GO:0005886;GO:0006869;GO:0006909;GO:0007613;GO:0009986;GO:0010875;GO:0016020;GO:0016021;GO:0016021;GO:0016021;GO:0016887;GO:0016887;GO:0018149;GO:0030054;GO:0031901;GO:0032587;GO:0032587;GO:0033344;GO:0033344;GO:0033700;GO:…	K05645	-	COG1131	V	ATP binding cassette subfamily A member 7[Source:HGNC Symbol;Acc:HGNC:37]	10347	Q8IZY2;B3KUJ3
ENSG00000082438	681.242	926.571	435.913	0.470459	-1.08786	6.03254e-34	1.87032e-32	2	164653624	164843679	-	17178	COBLL1	GO:0003779;GO:0003785;GO:0003779;GO:0003779;GO:0003785;GO:0003785;GO:0045296;GO:0070062;GO:0003779;GO:0003779;GO:0003785;GO:0003785;GO:0045296;GO:0070062;GO:0003779;GO:0003779;GO:0003785;GO:0003785;GO:0045296;GO:0070062;GO:0003779;GO:0003779;GO:0003785;GO:0003785;GO:0003779;GO:0003779;GO:0003785;GO:0003785;GO:0003785;GO:0003785;GO:0003785;GO:0003785;GO:0003785;GO:0003785;GO:0003785;GO:0003785;GO:…	-	-	NOG38784	G	cordon-bleu WH2 repeat protein like 1 [Source:HGNCSymbol;Acc:HGNC:23571]	22837	Q53SF7;A0A0D9SG04;B7Z2P5
ENSG00000160949	1258.87	866.33	1651.41	1.90621	0.93071	6.3912e-34	1.97776e-32	8	144428775	144444440	-	7107	TONSL	GO:0000724;GO:0003714;GO:0005515;GO:0005515;GO:0005515;GO:0005634;GO:0005654;GO:0005662;GO:0005737;GO:0005737;GO:0006281;GO:0006974;GO:0016604;GO:0031297;GO:0035101;GO:0042393;GO:0042555;GO:0042994;GO:0043596;GO:1903507;GO:0005515;GO:0005654;	K09257	-	COG0666	R	tonsoku like, DNA repair protein [Source:HGNCSymbol;Acc:HGNC:7801]	4796	Q96HA7
ENSG00000183963	1447.04	972.113	1921.96	1.9771	0.983384	6.43078e-34	1.98625e-32	22	31064105	31104757	+	10242	SMTN	GO:0017137;GO:0017137;GO:0032456;GO:0032456;GO:0003779;GO:0005515;GO:0005737;GO:0005815;GO:0005856;GO:0005856;GO:0006939;GO:0007517;GO:0008307;GO:0015629;GO:0030036;GO:0031941;GO:0003779;GO:0005515;GO:0005737;GO:0005815;GO:0005856;GO:0005856;GO:0006939;GO:0007517;GO:0008307;GO:0015629;GO:0030036;GO:0031941;GO:0003779;GO:0005515;GO:0005737;GO:0005815;GO:0005856;GO:0005856;GO:0006939;GO:0007517;GO:…	-	-	COG5069	Z	smoothelin [Source:HGNC Symbol;Acc:HGNC:11126]"	6525	P53814
ENSG00000165271	1137.72	776.794	1498.65	1.92927	0.948059	7.92667e-34	2.44366e-32	9	33461353	33473930	-	5994	NOL6	GO:0000794;GO:0000794;GO:0003723;GO:0005634;GO:0005654;GO:0005654;GO:0005694;GO:0005730;GO:0005730;GO:0005730;GO:0005739;GO:0006364;GO:0006364;GO:0006364;GO:0006409;GO:0032040;GO:0032545;GO:0034456;GO:0000794;GO:0003723;GO:0005634;GO:0005654;GO:0005654;GO:0005694;GO:0005730;GO:0005730;GO:0005739;GO:0006364;GO:0006364;GO:0006364;GO:0006409;GO:0032040;GO:0032545;GO:0034456;GO:0003723;GO:0005634;GO:…	K14544	-	NOG331671	-	nucleolar protein 6 [Source:HGNCSymbol;Acc:HGNC:19910]	65083	Q9H6R4
ENSG00000221963	715.666	461.234	970.099	2.10327	1.07263	8.12105e-34	2.49887e-32	22	35648446	35668404	+	10065	APOL6	GO:0005515;GO:0005576;GO:0005576;GO:0005737;GO:0006869;GO:0006869;GO:0006869;GO:0008289;GO:0008289;GO:0008289;GO:0016020;GO:0016021;GO:0042157;GO:0042157;	K14480	-	NOG72064	-	apolipoprotein L6 [Source:HGNCSymbol;Acc:HGNC:14870]	80830	Q9BWW8;B3KTP4
ENSG00000160818	726.343	467.775	984.911	2.10552	1.07418	9.57545e-34	2.94085e-32	1	156594487	156601496	-	4437	GPATCH4	GO:0003676;GO:0003676;GO:0003676;GO:0003676;GO:0003676;GO:0003676;GO:0003676;GO:0003676;	-	-	NOG323362	-	G-patch domain containing 4 [Source:HGNCSymbol;Acc:HGNC:25982]	54865	A8KAG1;E9PAV9
ENSG00000115290	569.551	805.829	333.274	0.413579	-1.27377	1.10012e-33	3.3724e-32	2	164492417	164621482	-	2987	GRB14	GO:0005070;GO:0005070;GO:0005070;GO:0005070;GO:0005070;GO:0005737;GO:0005737;GO:0005737;GO:0005768;GO:0005829;GO:0005886;GO:0005886;GO:0007165;GO:0007165;GO:0007165;GO:0008286;GO:0009967;GO:0010008;GO:0016020;GO:0030971;GO:0043231;GO:0046627;GO:0046627;GO:0050900;GO:0005070;GO:0005070;GO:0007165;GO:0007165;GO:0009967;GO:0005070;GO:0005070;GO:0007165;GO:0007165;GO:0009967;	-	-	NOG307156	-	growth factor receptor bound protein 14 [Source:HGNCSymbol;Acc:HGNC:4565]	2888	Q14449
ENSG00000090621	2598.57	1885.32	3311.81	1.75663	0.812808	1.16441e-33	3.5628e-32	1	39560816	39576790	-	6782	PABPC4	GO:0003723;GO:0003723;GO:0003676;GO:0003676;GO:0003723;GO:0003723;GO:0003723;GO:0005737;GO:0005829;GO:0003676;GO:0003676;GO:0003723;GO:0003723;GO:0003723;GO:0003723;GO:0003729;GO:0003730;GO:0005515;GO:0005515;GO:0005634;GO:0005634;GO:0005737;GO:0005737;GO:0005737;GO:0005737;GO:0005829;GO:0005829;GO:0006396;GO:0006401;GO:0006412;GO:0007596;GO:0008143;GO:0008143;GO:0008143;GO:0008266;GO:0008266;GO:…	K13126	-	COG0724	R	poly(A) binding protein cytoplasmic 4 [Source:HGNCSymbol;Acc:HGNC:8557]	8761	Q13310
ENSG00000084234	14505.9	18065.5	10946.2	0.605917	-0.722809	1.37469e-33	4.19833e-32	11	130068147	130144811	+	7463	APLP2	GO:0002576;GO:0003677;GO:0004867;GO:0004867;GO:0004867;GO:0005515;GO:0005515;GO:0005634;GO:0005788;GO:0005886;GO:0005886;GO:0007186;GO:0008201;GO:0008201;GO:0010466;GO:0010951;GO:0016020;GO:0016021;GO:0016021;GO:0016021;GO:0030414;GO:0031092;GO:0042802;GO:0043687;GO:0044267;GO:0046872;GO:0046914;GO:0046914;GO:0070062;GO:0008201;GO:0008201;GO:0016021;GO:0016021;GO:0008201;GO:0008201;GO:0016021;GO:…	K08117	-	NOG289770	-	amyloid beta precursor like protein 2 [Source:HGNCSymbol;Acc:HGNC:598]	334	Q06481
ENSG00000112742	764.745	496.677	1032.81	2.07944	1.0562	1.56335e-33	4.76559e-32	6	80003887	80042527	+	4579	TTK	GO:0000166;GO:0000776;GO:0004672;GO:0004672;GO:0004674;GO:0004674;GO:0004674;GO:0004712;GO:0004712;GO:0004712;GO:0004712;GO:0004713;GO:0004713;GO:0005515;GO:0005515;GO:0005524;GO:0005524;GO:0005524;GO:0005634;GO:0005737;GO:0005819;GO:0005819;GO:0006468;GO:0006468;GO:0007051;GO:0007052;GO:0007059;GO:0007093;GO:0007093;GO:0007094;GO:0007094;GO:0008284;GO:0010862;GO:0016020;GO:0016301;GO:0016310;GO:…	K08866	EC:2.7.12.1	COG0515	T	TTK protein kinase [Source:HGNCSymbol;Acc:HGNC:12401]	7272	P33981
ENSG00000048471	691.825	951.287	432.364	0.454504	-1.13763	1.64368e-33	5.00112e-32	16	11976734	12574287	+	11299	SNX29	GO:0035091;GO:0035091;GO:0035091;GO:0035091;	K17935	-	NOG86473	O	sorting nexin 29 [Source:HGNCSymbol;Acc:HGNC:30542]	92017	Q8TEQ0
ENSG00000162063	761.948	497.211	1026.69	2.06489	1.04606	1.84453e-33	5.60183e-32	16	2429394	2458854	+	6309	CCNF	GO:0000079;GO:0000209;GO:0000307;GO:0000320;GO:0001890;GO:0004672;GO:0005515;GO:0005515;GO:0005515;GO:0005634;GO:0005634;GO:0005634;GO:0005634;GO:0005737;GO:0005737;GO:0005813;GO:0005813;GO:0005814;GO:0005829;GO:0005856;GO:0006468;GO:0007049;GO:0010826;GO:0010826;GO:0016538;GO:0016567;GO:0019005;GO:0019901;GO:0030054;GO:0031146;GO:0043687;GO:0044772;GO:0051301;GO:0051726;GO:0051726;GO:0051726;	K10289	-	NOG283043	-	cyclin F [Source:HGNC Symbol;Acc:HGNC:1591]"	899	P41002;Q59HD0
ENSG00000114200	81.2501	142.348	20.1526	0.141573	-2.82038	1.86156e-33	5.64306e-32	3	165772904	165837462	-	3072	BCHE	GO:0001540;GO:0003824;GO:0003990;GO:0003990;GO:0004104;GO:0004104;GO:0004104;GO:0004104;GO:0004104;GO:0005576;GO:0005576;GO:0005615;GO:0005641;GO:0005783;GO:0005788;GO:0007584;GO:0007612;GO:0008285;GO:0014016;GO:0016020;GO:0016787;GO:0019695;GO:0019899;GO:0033265;GO:0042493;GO:0042802;GO:0043279;GO:0050783;GO:0050805;GO:0051384;GO:0051593;GO:0052689;GO:0072562;GO:0004104;GO:0016787;GO:0004104;GO:…	K01050	EC:3.1.1.8	COG2272	I	butyrylcholinesterase [Source:HGNCSymbol;Acc:HGNC:983]	590	P06276
ENSG00000068831	280.032	413.459	146.605	0.354581	-1.49581	2.11869e-33	6.41061e-32	11	64726911	64745456	-	6084	RASGRP2	GO:0001558;GO:0005085;GO:0005085;GO:0005085;GO:0005509;GO:0005509;GO:0005509;GO:0005737;GO:0005829;GO:0005829;GO:0005886;GO:0007165;GO:0007264;GO:0007264;GO:0007265;GO:0008289;GO:0016020;GO:0019992;GO:0030054;GO:0032587;GO:0035556;GO:0035556;GO:0042995;GO:0043005;GO:0043547;GO:0045202;GO:0046872;GO:0071277;GO:0001558;GO:0005085;GO:0005085;GO:0005085;GO:0005509;GO:0005509;GO:0005509;GO:0005737;GO:…	K12361	-	NOG256085	-	RAS guanyl releasing protein 2 [Source:HGNCSymbol;Acc:HGNC:9879]	10235	Q7LDG7
ENSG00000051180	229.021	111.247	346.794	3.11732	1.64031	2.31273e-33	6.98479e-32	15	40694774	40732340	+	3084	RAD51	GO:0000166;GO:0000166;GO:0003677;GO:0003677;GO:0005524;GO:0005524;GO:0006281;GO:0006281;GO:0008094;GO:0008094;GO:0000150;GO:0000150;GO:0000166;GO:0000166;GO:0000166;GO:0000228;GO:0000722;GO:0000724;GO:0000724;GO:0000724;GO:0000724;GO:0000730;GO:0000730;GO:0000784;GO:0000785;GO:0000790;GO:0000793;GO:0000794;GO:0000794;GO:0000800;GO:0003677;GO:0003677;GO:0003677;GO:0003682;GO:0003690;GO:0003690;GO:…	K04482	-	COG0468	L	RAD51 recombinase [Source:HGNCSymbol;Acc:HGNC:9817]	5888	Q06609
ENSG00000142864	8029.72	6036.24	10023.2	1.6605	0.73162	2.48744e-33	7.49856e-32	1	67407810	67430415	-	7676	SERBP1	GO:0003723;GO:0003723;GO:0003723;GO:0003730;GO:0003730;GO:0003730;GO:0005515;GO:0005515;GO:0005515;GO:0005634;GO:0005737;GO:0005829;GO:0016020;GO:0030578;GO:0032183;GO:0043488;GO:0045296;GO:0048471;GO:0070062;GO:0003723;GO:0003723;GO:0003723;GO:0003730;GO:0003730;GO:0003730;GO:0005515;GO:0005515;GO:0005515;GO:0005634;GO:0005737;GO:0005737;GO:0005829;GO:0005886;GO:0016020;GO:0030578;GO:0032183;GO:…	K13199	-	NOG321910	-	SERPINE1 mRNA binding protein 1 [Source:HGNCSymbol;Acc:HGNC:17860]	26135	Q8NC51
ENSG00000183186	396.778	597.225	196.331	0.32874	-1.60498	2.71967e-33	8.18355e-32	19	405445	409147	-	3099	C2CD4C	GO:0005829;	-	-	NOG44694	-	C2 calcium dependent domain containing 4C[Source:HGNC Symbol;Acc:HGNC:29417]	126567	Q8TF44
ENSG00000130707	627.112	878.723	375.502	0.427326	-1.22659	2.75886e-33	8.28622e-32	9	130444961	130501274	+	3018	ASS1	GO:0000050;GO:0000050;GO:0000050;GO:0000050;GO:0000052;GO:0000053;GO:0000053;GO:0000166;GO:0003723;GO:0004055;GO:0004055;GO:0004055;GO:0004055;GO:0004055;GO:0005515;GO:0005515;GO:0005524;GO:0005524;GO:0005524;GO:0005737;GO:0005737;GO:0005737;GO:0005829;GO:0005829;GO:0006526;GO:0006526;GO:0006526;GO:0006526;GO:0006531;GO:0007623;GO:0008652;GO:0016597;GO:0016874;GO:0042802;GO:0045429;GO:0070062;GO:…	K01940	EC:6.3.4.5	COG0137	E	argininosuccinate synthase 1 [Source:HGNCSymbol;Acc:HGNC:758]	445	P00966;Q5T6L4
ENSG00000013573	1119.78	764.259	1475.29	1.93036	0.948869	3.07098e-33	9.20675e-32	12	31073860	31104799	+	8367	DDX11	GO:0000166;GO:0000790;GO:0000922;GO:0001650;GO:0003676;GO:0003676;GO:0003677;GO:0003677;GO:0003677;GO:0003678;GO:0003678;GO:0003678;GO:0003678;GO:0003682;GO:0003688;GO:0003690;GO:0003697;GO:0003723;GO:0003727;GO:0004386;GO:0004386;GO:0004386;GO:0004386;GO:0005515;GO:0005524;GO:0005524;GO:0005524;GO:0005634;GO:0005654;GO:0005654;GO:0005694;GO:0005730;GO:0005737;GO:0005813;GO:0005813;GO:0005815;GO:…	K11273	EC:3.6.4.13	COG1199	L	DEAD/H-box helicase 11 [Source:HGNCSymbol;Acc:HGNC:2736]	1663	Q96FC9
ENSG00000185522	262.752	403.448	122.055	0.30253	-1.72485	3.10695e-33	9.29753e-32	11	554850	560738	-	2898	LMNTD2	-	-	-	NOG323623	-	lamin tail domain containing 2 [Source:HGNCSymbol;Acc:HGNC:28561]	256329	Q8IXW0
ENSG00000111186	1202.56	830.133	1574.99	1.89728	0.923932	4.36755e-33	1.3046e-31	12	1529891	1647212	+	4240	WNT5B	GO:0005102;GO:0005102;GO:0005576;GO:0005576;GO:0005576;GO:0007275;GO:0007275;GO:0007275;GO:0016055;GO:0016055;GO:0016055;GO:0005102;GO:0005102;GO:0005576;GO:0005576;GO:0005576;GO:0007275;GO:0007275;GO:0007275;GO:0016055;GO:0016055;GO:0016055;GO:0002062;GO:0005102;GO:0005102;GO:0005102;GO:0005109;GO:0005576;GO:0005576;GO:0005576;GO:0005576;GO:0005615;GO:0005615;GO:0005788;GO:0005796;GO:0005886;GO:…	K00444	-	NOG284879	-	Wnt family member 5B [Source:HGNCSymbol;Acc:HGNC:16265]	81029	Q9H1J7
ENSG00000206077	93.3956	159.547	27.2442	0.17076	-2.54996	4.87224e-33	1.45269e-31	5	710355	784729	-	4574	ZDHHC11B	GO:0005783;GO:0005794;GO:0006612;GO:0016020;GO:0016021;GO:0016409;GO:0016409;GO:0016740;GO:0016746;GO:0018230;GO:0019706;GO:0019706;GO:0016020;GO:0016021;	K20027	EC:2.3.1.225	COG5273	R	zinc finger DHHC-type containing 11B [Source:HGNCSymbol;Acc:HGNC:32962]	653082	-
ENSG00000136938	3845.81	2837.87	4853.75	1.71035	0.774293	5.12232e-33	1.52447e-31	9	97983341	98015943	+	1870	ANP32B	GO:0001944;GO:0005515;GO:0005515;GO:0005634;GO:0005634;GO:0005654;GO:0005730;GO:0005737;GO:0006334;GO:0006919;GO:0021591;GO:0042393;GO:0042393;GO:0042981;GO:0045596;GO:0046827;GO:0048839;GO:0060021;GO:0070062;GO:0070063;	K18647	-	NOG322008	-	acidic nuclear phosphoprotein 32 family member B[Source:HGNC Symbol;Acc:HGNC:16677]	10541	Q92688
ENSG00000116717	1629.78	1153.89	2105.67	1.82484	0.867768	5.52836e-33	1.64232e-31	1	67685201	67688334	+	1925	GADD45A	GO:0000079;GO:0000122;GO:0000185;GO:0000185;GO:0005515;GO:0005515;GO:0005634;GO:0005634;GO:0005634;GO:0005634;GO:0005634;GO:0005634;GO:0005654;GO:0005737;GO:0005737;GO:0006281;GO:0006469;GO:0006915;GO:0006974;GO:0006977;GO:0007049;GO:0007050;GO:0007050;GO:0007098;GO:0016525;GO:0016607;GO:0019900;GO:0033140;GO:0033140;GO:0042770;GO:0042803;GO:0043065;GO:0043537;GO:0043537;GO:0046330;GO:0046982;GO:…	K04402	-	NOG75953	S	growth arrest and DNA damage inducible alpha[Source:HGNC Symbol;Acc:HGNC:4095]	1647	P24522
ENSG00000135917	70.7659	126.488	15.0436	0.118933	-3.07178	5.92775e-33	1.75778e-31	2	227683763	227718028	-	7735	SLC19A3	GO:0005886;GO:0005886;GO:0015234;GO:0015234;GO:0015234;GO:0015234;GO:0015888;GO:0015888;GO:0016020;GO:0016021;GO:0016021;GO:0016021;GO:0042723;GO:0051180;GO:0051180;GO:0055085;GO:0071934;GO:0090482;GO:0090482;GO:0016020;GO:0016021;GO:0016021;GO:0035461;GO:0051180;GO:0090482;GO:0016020;GO:0016021;GO:0016021;GO:0016021;GO:0035461;GO:0051180;GO:0051180;GO:0090482;GO:0090482;GO:0005886;GO:0005886;GO:…	K14610	-	NOG241030	-	solute carrier family 19 member 3 [Source:HGNCSymbol;Acc:HGNC:16266]	80704	Q9BZV2
ENSG00000165480	407.6	230.039	585.16	2.54374	1.34695	6.21397e-33	1.83931e-31	13	21153595	21176552	-	2998	SKA3	GO:0000278;GO:0000278;GO:0000775;GO:0000776;GO:0000777;GO:0000940;GO:0000940;GO:0000940;GO:0000940;GO:0005515;GO:0005515;GO:0005694;GO:0005737;GO:0005813;GO:0005819;GO:0005829;GO:0005856;GO:0005874;GO:0005876;GO:0005876;GO:0007049;GO:0007059;GO:0007059;GO:0007059;GO:0007059;GO:0015630;GO:0031110;GO:0051301;GO:0072686;GO:0000278;GO:0000278;GO:0000775;GO:0000776;GO:0000777;GO:0000940;GO:0000940;GO:…	-	-	NOG117976	S	spindle and kinetochore associated complex subunit 3[Source:HGNC Symbol;Acc:HGNC:20262]	221150	Q8IX90
ENSG00000163435	1651.52	2135.37	1167.67	0.54682	-0.870861	6.97037e-33	2.05947e-31	1	202007945	202017183	+	7186	ELF3	GO:0000790;GO:0000978;GO:0000981;GO:0000981;GO:0001228;GO:0001824;GO:0003677;GO:0003677;GO:0003700;GO:0003700;GO:0003700;GO:0003700;GO:0003700;GO:0003713;GO:0003713;GO:0005515;GO:0005515;GO:0005634;GO:0005634;GO:0005634;GO:0005634;GO:0005654;GO:0005654;GO:0005737;GO:0005794;GO:0005829;GO:0006355;GO:0006355;GO:0006355;GO:0006357;GO:0006366;GO:0006366;GO:0006366;GO:0006954;GO:0006954;GO:0006954;GO:…	K09429	-	NOG299956	-	E74 like ETS transcription factor 3 [Source:HGNCSymbol;Acc:HGNC:3318]	1999	P78545;A0A024R974
ENSG00000185189	1169.34	1573.71	764.972	0.486093	-1.0407	6.99345e-33	2.06256e-31	8	143833583	143840973	-	4934	NRBP2	GO:0004672;GO:0004672;GO:0004674;GO:0005524;GO:0005524;GO:0005737;GO:0005737;GO:0006468;GO:0006468;GO:0006468;GO:0006888;GO:0007399;GO:0012505;GO:0016242;GO:0030182;GO:0035556;GO:0043524;GO:0004672;GO:0004672;GO:0005524;GO:0005524;GO:0006468;GO:0006468;	K08875	-	NOG282910	-	nuclear receptor binding protein 2 [Source:HGNCSymbol;Acc:HGNC:19339]	340371	Q9NSY0
ENSG00000119403	1037.38	707.72	1367.04	1.9316	0.9498	1.04091e-32	3.0644e-31	9	120855651	120894896	-	6594	PHF19	GO:0003677;GO:0003682;GO:0005515;GO:0005515;GO:0005634;GO:0005634;GO:0005654;GO:0006325;GO:0006325;GO:0006355;GO:0035064;GO:0035064;GO:0035098;GO:0035098;GO:0045814;GO:0046872;GO:0061087;GO:0000122;GO:0019827;GO:0035064;GO:0035098;GO:0046872;GO:0048863;GO:0061087;GO:0046872;GO:0003677;GO:0003682;GO:0005515;GO:0005515;GO:0005634;GO:0005634;GO:0005654;GO:0006325;GO:0006325;GO:0006355;GO:0035064;GO:…	K11486	-	NOG244542	-	PHD finger protein 19 [Source:HGNCSymbol;Acc:HGNC:24566]	26147	Q5T6S3
ENSG00000183248	162.218	255.931	68.5044	0.267668	-1.90148	1.15893e-32	3.40572e-31	19	7868719	7874390	-	4467	PRR36	-	-	-	-	-	proline rich 36 [Source:HGNC Symbol;Acc:HGNC:26172]"	80164	Q9H6K5
ENSG00000214021	775.258	1077.84	472.672	0.438534	-1.18924	1.25795e-32	3.69007e-31	3	9808086	9855138	+	10404	TTLL3	GO:0018094;GO:0018094;GO:0070735;GO:0070735;GO:0018094;GO:0018094;GO:0070735;GO:0070735;GO:0018094;GO:0018094;GO:0070735;GO:0070735;GO:0018094;GO:0018094;GO:0070735;GO:0070735;GO:0018094;GO:0018094;GO:0070735;GO:0070735;GO:0018094;GO:0018094;GO:0070735;GO:0070735;GO:0018094;GO:0018094;GO:0070735;GO:0070735;GO:0018094;GO:0018094;GO:0070735;GO:0070735;GO:0018094;GO:0070735;GO:0006464;GO:0006464;GO:…	K16608	EC:6.3.2.-	NOG235439	-	tubulin tyrosine ligase like 3 [Source:HGNCSymbol;Acc:HGNC:24483]	26140	Q9Y4R7;J3KQB2
ENSG00000160886	605.345	345.954	864.736	2.49957	1.32168	1.26084e-32	3.69191e-31	8	142700111	142705127	+	4049	LY6K	GO:0001669;GO:0005576;GO:0005576;GO:0005737;GO:0005886;GO:0005886;GO:0016020;GO:0031225;GO:0031410;GO:0045121;GO:0001669;GO:0005576;GO:0005576;GO:0005737;GO:0005886;GO:0005886;GO:0016020;GO:0031225;GO:0031410;GO:0045121;	-	-	NOG43107	-	lymphocyte antigen 6 family member K [Source:HGNCSymbol;Acc:HGNC:24225]	54742	Q17RY6
ENSG00000115041	87.7595	151.573	23.9462	0.157985	-2.66214	1.56295e-32	4.56835e-31	2	95297327	95386077	+	7841	KCNIP3	GO:0000122;GO:0000978;GO:0001227;GO:0003677;GO:0003714;GO:0005244;GO:0005267;GO:0005509;GO:0005509;GO:0005509;GO:0005515;GO:0005515;GO:0005634;GO:0005634;GO:0005737;GO:0005783;GO:0005794;GO:0005829;GO:0005886;GO:0005886;GO:0006357;GO:0006811;GO:0006813;GO:0006886;GO:0006915;GO:0007165;GO:0008076;GO:0015459;GO:0015459;GO:0016020;GO:0030424;GO:0030425;GO:0032993;GO:0034765;GO:0043565;GO:0043679;GO:…	-	-	COG5126	DTZ	potassium voltage-gated channel interacting protein3 [Source:HGNC Symbol;Acc:HGNC:15523]	30818	Q9Y2W7;A0A024RE22
ENSG00000272398	87.0501	150.379	23.7209	0.157741	-2.66437	1.75585e-32	5.123e-31	6	106969831	106975627	-	3096	CD24	GO:0001666;GO:0001775;GO:0001959;GO:0002237;GO:0002768;GO:0005515;GO:0005515;GO:0005623;GO:0005886;GO:0007155;GO:0007155;GO:0007204;GO:0009986;GO:0016020;GO:0016055;GO:0016477;GO:0019901;GO:0030296;GO:0030856;GO:0031225;GO:0031295;GO:0031362;GO:0032597;GO:0032600;GO:0032913;GO:0042104;GO:0042325;GO:0042632;GO:0043406;GO:0043408;GO:0043627;GO:0045121;GO:0045730;GO:0061098;GO:0072112;GO:0072139;GO:…	K06469	-	-	-	CD24 molecule [Source:HGNC Symbol;Acc:HGNC:1645]"	100133941	P25063
ENSG00000144452	184.725	285.82	83.6294	0.292594	-1.77303	1.81274e-32	5.27957e-31	2	214931542	215138626	-	9614	ABCA12	GO:0000166;GO:0005102;GO:0005319;GO:0005319;GO:0005319;GO:0005515;GO:0005524;GO:0005524;GO:0005524;GO:0005623;GO:0005737;GO:0005829;GO:0005886;GO:0005886;GO:0006869;GO:0006869;GO:0006869;GO:0006869;GO:0006869;GO:0010875;GO:0010875;GO:0016020;GO:0016021;GO:0016021;GO:0016021;GO:0016887;GO:0016887;GO:0019725;GO:0022857;GO:0022857;GO:0030216;GO:0031424;GO:0032940;GO:0033700;GO:0034040;GO:0034191;GO:…	K05646	-	COG1131	V	ATP binding cassette subfamily A member 12[Source:HGNC Symbol;Acc:HGNC:14637]	26154	Q86UK0;B3KVV3
ENSG00000158125	210.295	320.076	100.515	0.314033	-1.67101	1.81833e-32	5.28641e-31	2	31334321	31414742	-	6064	XDH	GO:0001933;GO:0001937;GO:0004854;GO:0004854;GO:0004854;GO:0004854;GO:0004854;GO:0004855;GO:0004855;GO:0004855;GO:0005506;GO:0005506;GO:0005576;GO:0005615;GO:0005615;GO:0005737;GO:0005777;GO:0005829;GO:0005829;GO:0006195;GO:0006919;GO:0007595;GO:0009055;GO:0009055;GO:0009115;GO:0009115;GO:0010629;GO:0016491;GO:0016491;GO:0016491;GO:0016491;GO:0016529;GO:0022900;GO:0030856;GO:0042803;GO:0043546;GO:…	K00106	-	COG4630	F	xanthine dehydrogenase [Source:HGNCSymbol;Acc:HGNC:12805]	7498	P47989
ENSG00000151150	45.3332	4.11255	86.5538	21.0463	4.39549	2.27598e-32	6.60519e-31	10	60026298	60733490	-	25759	ANK3	GO:0000281;GO:0005200;GO:0005515;GO:0005515;GO:0005515;GO:0005623;GO:0005737;GO:0005764;GO:0005783;GO:0005794;GO:0005794;GO:0005829;GO:0005856;GO:0005886;GO:0005886;GO:0005886;GO:0005923;GO:0006888;GO:0007009;GO:0007016;GO:0007165;GO:0007165;GO:0007409;GO:0007528;GO:0008092;GO:0009925;GO:0009986;GO:0010628;GO:0010650;GO:0010765;GO:0010960;GO:0014704;GO:0014731;GO:0016020;GO:0016020;GO:0016323;GO:…	K10380	-	COG0666	R	ankyrin 3 [Source:HGNC Symbol;Acc:HGNC:494]"	288	Q12955
ENSG00000095002	2229.8	1612.79	2846.8	1.76514	0.819782	2.30686e-32	6.68295e-31	2	47403067	47663146	+	13674	MSH2	GO:0000166;GO:0000287;GO:0000400;GO:0000400;GO:0000406;GO:0000784;GO:0002204;GO:0003677;GO:0003677;GO:0003677;GO:0003682;GO:0003690;GO:0003697;GO:0005515;GO:0005515;GO:0005515;GO:0005524;GO:0005524;GO:0005524;GO:0005524;GO:0005634;GO:0005634;GO:0005654;GO:0005694;GO:0006281;GO:0006281;GO:0006298;GO:0006298;GO:0006298;GO:0006298;GO:0006298;GO:0006298;GO:0006301;GO:0006301;GO:0006310;GO:0006974;GO:…	K08735	-	COG0249	L	mutS homolog 2 [Source:HGNC Symbol;Acc:HGNC:7325]"	4436	P43246
ENSG00000100299	826.45	1103.17	549.726	0.498312	-1.00488	2.40861e-32	6.96537e-31	22	50622754	50628173	-	4501	ARSA	GO:0003824;GO:0001669;GO:0003824;GO:0003824;GO:0004065;GO:0005615;GO:0005737;GO:0005764;GO:0005768;GO:0005886;GO:0006914;GO:0007339;GO:0007417;GO:0007584;GO:0008484;GO:0008484;GO:0009268;GO:0016021;GO:0031232;GO:0043627;GO:0045471;GO:0051597;GO:0003824;GO:0003824;GO:0008484;GO:0008484;GO:0003824;GO:0003824;GO:0008484;GO:0008484;GO:0003824;GO:0003824;GO:0004065;GO:0004065;GO:0004098;GO:0005509;GO:…	K01134	EC:3.1.6.8	COG3119	P	arylsulfatase A [Source:HGNC Symbol;Acc:HGNC:713]"	410	P15289;A0A0C4DFZ2;B4DVI5
ENSG00000164134	1215.3	842.436	1588.16	1.8852	0.914716	2.80379e-32	8.09384e-31	4	139301505	139420033	+	9664	NAA15	GO:0001525;GO:0003723;GO:0004596;GO:0005515;GO:0005515;GO:0005515;GO:0005515;GO:0005515;GO:0005634;GO:0005667;GO:0005737;GO:0005737;GO:0005829;GO:0006474;GO:0007275;GO:0016020;GO:0016407;GO:0017196;GO:0030154;GO:0031415;GO:0031415;GO:0043022;GO:0043066;GO:0045893;GO:0050821;GO:0005515;GO:0005829;	K20792	-	COG0457	R	N-alpha-acetyltransferase 15, NatA auxiliary subunit[Source:HGNC Symbol;Acc:HGNC:30782]	80155	Q9BXJ9;B2RBE5
ENSG00000095319	2198.13	1594.15	2802.11	1.75775	0.813727	2.84928e-32	8.21066e-31	9	128947699	129007096	+	8041	NUP188	GO:0005634;GO:0005635;GO:0005643;GO:0006110;GO:0006405;GO:0006406;GO:0006409;GO:0006606;GO:0015031;GO:0016020;GO:0016032;GO:0016925;GO:0017056;GO:0017056;GO:0017056;GO:0019083;GO:0043657;GO:0044611;GO:0051028;GO:0060964;GO:0075733;GO:1900034;	K14311	-	NOG280768	-	nucleoporin 188 [Source:HGNC Symbol;Acc:HGNC:17859]"	23511	Q5SRE5
ENSG00000175197	358.738	513.737	203.74	0.396584	-1.3343	2.9152e-32	8.38582e-31	12	57516588	57521737	-	1307	DDIT3	GO:0000122;GO:0000122;GO:0000790;GO:0000976;GO:0000978;GO:0000978;GO:0000981;GO:0001228;GO:0001228;GO:0003677;GO:0003677;GO:0003700;GO:0003700;GO:0003700;GO:0003700;GO:0003713;GO:0003714;GO:0005515;GO:0005515;GO:0005623;GO:0005634;GO:0005634;GO:0005654;GO:0005737;GO:0005737;GO:0005829;GO:0006355;GO:0006355;GO:0006355;GO:0006355;GO:0006357;GO:0006915;GO:0006974;GO:0006983;GO:0006986;GO:0007049;GO:…	K04452	-	NOG279524	-	DNA damage inducible transcript 3 [Source:HGNCSymbol;Acc:HGNC:2726]	1649	P35638;Q53YD1
ENSG00000179431	1098.49	754.768	1442.21	1.9108	0.934175	2.92189e-32	8.39028e-31	11	35618460	35620865	+	2406	FJX1	GO:0005576;GO:0005615;GO:0005615;GO:0005615;GO:0007267;GO:0010842;	K16674	-	NOG82416	S	four-jointed box kinase 1 [Source:HGNCSymbol;Acc:HGNC:17166]	24147	Q86VR8
ENSG00000134954	5753	4316.8	7189.19	1.6654	0.735865	2.9353e-32	8.41402e-31	11	128458761	128587558	-	7149	ETS1	GO:0000790;GO:0000978;GO:0000981;GO:0000981;GO:0000981;GO:0001228;GO:0002376;GO:0003677;GO:0003700;GO:0003700;GO:0003700;GO:0005515;GO:0005515;GO:0005515;GO:0005634;GO:0005634;GO:0005634;GO:0005634;GO:0005654;GO:0005654;GO:0005737;GO:0006355;GO:0006355;GO:0006357;GO:0006955;GO:0008134;GO:0008285;GO:0010595;GO:0010628;GO:0030154;GO:0030578;GO:0042802;GO:0043536;GO:0043565;GO:0043565;GO:0045648;GO:…	K02678	-	NOG305402	-	ETS proto-oncogene 1, transcription factor[Source:HGNC Symbol;Acc:HGNC:3488]	2113	P14921;B4DW78
ENSG00000137968	583.666	842.216	325.117	0.386025	-1.37323	3.05975e-32	8.75538e-31	1	75202131	75611116	-	6299	SLC44A5	GO:0005886;GO:0006656;GO:0016020;GO:0016020;GO:0016021;GO:0022857;GO:0055085;GO:0055085;GO:0005886;GO:0006656;GO:0016020;GO:0016020;GO:0016021;GO:0022857;GO:0055085;GO:0055085;	K15377	-	NOG310633	-	solute carrier family 44 member 5 [Source:HGNCSymbol;Acc:HGNC:28524]	204962	Q8NCS7
ENSG00000117472	214.098	324.882	103.314	0.318005	-1.65288	3.31181e-32	9.46007e-31	1	46175073	46185962	+	2370	TSPAN1	GO:0005515;GO:0005654;GO:0005737;GO:0005764;GO:0005765;GO:0005886;GO:0005887;GO:0016020;GO:0016021;GO:0016021;GO:0016021;GO:0030054;GO:0031982;GO:0043231;GO:0048471;GO:0050821;GO:0070062;	K17348	-	NOG281528	-	tetraspanin 1 [Source:HGNC Symbol;Acc:HGNC:20657]"	10103	O60635
ENSG00000205129	122.787	200.578	44.9971	0.224338	-2.15625	4.01565e-32	1.14506e-30	4	185426249	185449826	+	1366	C4orf47	GO:0005737;GO:0005813;GO:0005813;GO:0005815;GO:0005856;	-	-	NOG71035	S	chromosome 4 open reading frame 47 [Source:HGNCSymbol;Acc:HGNC:34346]	441054	A7E2U8
ENSG00000128596	507.526	701.109	313.944	0.447781	-1.15913	4.04912e-32	1.15259e-30	7	128790757	128822132	+	6238	CCDC136	GO:0001675;GO:0002080;GO:0007283;GO:0007338;GO:0016020;GO:0016021;GO:0030154;GO:0031410;GO:0001675;GO:0002080;GO:0007283;GO:0007338;GO:0016020;GO:0016021;GO:0030154;GO:0031410;GO:0016020;GO:0016021;GO:0016020;GO:0016021;GO:0016020;GO:0016021;	-	-	NOG131615	S	coiled-coil domain containing 136 [Source:HGNCSymbol;Acc:HGNC:22225]	64753	Q96JN2;A0A024R758
ENSG00000079246	8952.58	6781.48	11123.7	1.6403	0.713963	4.24148e-32	1.20524e-30	2	216107464	216206303	+	5463	XRCC5	GO:0000166;GO:0000723;GO:0000723;GO:0000723;GO:0000783;GO:0000784;GO:0000784;GO:0002218;GO:0002376;GO:0003677;GO:0003677;GO:0003677;GO:0003678;GO:0003678;GO:0003678;GO:0003684;GO:0003684;GO:0003690;GO:0003690;GO:0003690;GO:0003691;GO:0003723;GO:0004386;GO:0005515;GO:0005515;GO:0005515;GO:0005515;GO:0005524;GO:0005576;GO:0005634;GO:0005634;GO:0005634;GO:0005634;GO:0005634;GO:0005634;GO:0005654;GO:…	K10885	-	NOG299744	-	X-ray repair cross complementing 5 [Source:HGNCSymbol;Acc:HGNC:12833]	7520	P13010
ENSG00000162512	1935.35	2563.28	1307.42	0.510057	-0.97127	4.38589e-32	1.24412e-30	1	30869466	30908758	-	7065	SDC3	GO:0001523;GO:0005515;GO:0005796;GO:0005886;GO:0005886;GO:0006024;GO:0006027;GO:0009986;GO:0016020;GO:0016020;GO:0016020;GO:0016021;GO:0016477;GO:0042802;GO:0043202;GO:0044393;GO:0044393;GO:0050900;GO:0062023;GO:0016020;GO:0016020;GO:0016020;GO:0016021;	K16337	-	NOG85596	S	syndecan 3 [Source:HGNC Symbol;Acc:HGNC:10660]"	9672	O75056
ENSG00000250510	110.724	183.981	37.4666	0.203644	-2.29588	4.97278e-32	1.40815e-30	12	6821624	6829972	+	3216	GPR162	GO:0004930;GO:0004930;GO:0004930;GO:0005886;GO:0007165;GO:0007186;GO:0007186;GO:0007186;GO:0016020;GO:0016021;GO:0016021;GO:0016021;GO:0004930;GO:0004930;GO:0004930;GO:0005886;GO:0007165;GO:0007186;GO:0007186;GO:0007186;GO:0016020;GO:0016021;GO:0016021;GO:0016021;GO:0004930;GO:0004930;GO:0007186;GO:0007186;GO:0016021;GO:0016021;GO:0004930;GO:0004930;GO:0007186;GO:0007186;GO:0016020;GO:0016021;GO:…	K08440	-	NOG77589	S	G protein-coupled receptor 162 [Source:HGNCSymbol;Acc:HGNC:16693]	27239	Q16538;A0A0I9QPQ8
ENSG00000082153	8044.01	6085.01	10003	1.64388	0.717102	5.88506e-32	1.6636e-30	2	200810594	200827338	+	8085	BZW1	GO:0003723;GO:0005515;GO:0005737;GO:0005737;GO:0005737;GO:0016020;GO:0045296;GO:0003723;GO:0005515;GO:0005737;GO:0005737;GO:0005737;GO:0016020;GO:0045296;GO:0003723;GO:0005515;GO:0005737;GO:0005737;GO:0005737;GO:0016020;GO:0045296;GO:0005515;	-	-	NOG303601	-	basic leucine zipper and W2 domains 1 [Source:HGNCSymbol;Acc:HGNC:18380]	9689	Q7L1Q6;A0A024R3Z6;Q3LIC9
ENSG00000135722	316.659	457.2	176.118	0.385209	-1.37629	6.22945e-32	1.75791e-30	16	67159932	67164570	+	3129	FBXL8	GO:0005515;GO:0000086;GO:0000209;GO:0005515;GO:0005515;GO:0005634;GO:0005829;GO:0005829;GO:0019005;GO:0031146;GO:0043687;GO:0051726;GO:0061630;GO:0000086;GO:0000209;GO:0005515;GO:0005515;GO:0005634;GO:0005829;GO:0005829;GO:0019005;GO:0031146;GO:0043687;GO:0051726;GO:0061630;GO:0005515;GO:0005515;GO:0005515;GO:0005515;	K10274	-	NOG47346	S	F-box and leucine rich repeat protein 8 [Source:HGNCSymbol;Acc:HGNC:17875]	55336	Q96CD0
ENSG00000092199	8651.06	6499.09	10803	1.66224	0.733125	6.31735e-32	1.77964e-30	14	21209136	21269494	-	7309	HNRNPC	GO:0003676;GO:0003676;GO:0003723;GO:0000398;GO:0000398;GO:0000398;GO:0000790;GO:0000978;GO:0001649;GO:0003676;GO:0003676;GO:0003723;GO:0003723;GO:0003723;GO:0003723;GO:0003730;GO:0005515;GO:0005515;GO:0005515;GO:0005576;GO:0005634;GO:0005634;GO:0005654;GO:0005654;GO:0005681;GO:0005681;GO:0005697;GO:0005829;GO:0006397;GO:0008266;GO:0008380;GO:0008380;GO:0015629;GO:0016020;GO:0016070;GO:0031492;GO:…	K12884	-	NOG311712	-	heterogeneous nuclear ribonucleoprotein C[Source:HGNC Symbol;Acc:HGNC:5035]	3183	P07910
ENSG00000166986	4382.75	3256.83	5508.68	1.69143	0.75824	7.03866e-32	1.97943e-30	12	57475445	57517569	+	7028	MARS1	GO:0000049;GO:0000166;GO:0000166;GO:0003723;GO:0004812;GO:0004812;GO:0004825;GO:0004825;GO:0004825;GO:0004825;GO:0005524;GO:0005524;GO:0005634;GO:0005730;GO:0005730;GO:0005737;GO:0005737;GO:0005829;GO:0005829;GO:0005829;GO:0005829;GO:0006412;GO:0006418;GO:0006418;GO:0006418;GO:0006431;GO:0006431;GO:0009267;GO:0009303;GO:0016020;GO:0016874;GO:0017101;GO:0017101;GO:0032869;GO:0036120;GO:0070062;GO:…	K01874	EC:6.1.1.10	COG0143	J	methionyl-tRNA synthetase 1 [Source:HGNCSymbol;Acc:HGNC:6898]	4141	P56192
ENSG00000130204	1998.42	1339.57	2657.27	1.98368	0.988176	7.06966e-32	1.98473e-30	19	44890569	44903689	+	3610	TOMM40	GO:0005515;GO:0005739;GO:0005741;GO:0005741;GO:0005742;GO:0005742;GO:0005743;GO:0005829;GO:0006626;GO:0006811;GO:0008320;GO:0008320;GO:0008320;GO:0008320;GO:0015031;GO:0015288;GO:0016020;GO:0016021;GO:0016021;GO:0016236;GO:0030150;GO:0030150;GO:0030150;GO:0031307;GO:0046930;GO:0055085;GO:0055085;GO:0005515;GO:0005739;GO:0005741;GO:0005741;GO:0005742;GO:0005742;GO:0005743;GO:0005829;GO:0006626;GO:…	K11518	-	NOG275568	-	translocase of outer mitochondrial membrane 40[Source:HGNC Symbol;Acc:HGNC:18001]	10452	O96008
ENSG00000108179	1525.43	927.002	2123.87	2.29111	1.19605	7.51356e-32	2.10573e-30	10	79347469	79355334	+	2671	PPIF	GO:0000413;GO:0003755;GO:0003755;GO:0006457;GO:0016853;GO:0000413;GO:0000413;GO:0000413;GO:0002931;GO:0002931;GO:0003755;GO:0003755;GO:0003755;GO:0003755;GO:0003755;GO:0005515;GO:0005515;GO:0005739;GO:0005739;GO:0005739;GO:0005739;GO:0005743;GO:0005753;GO:0005757;GO:0005759;GO:0005759;GO:0006457;GO:0006457;GO:0006915;GO:0006979;GO:0008637;GO:0010849;GO:0010849;GO:0010939;GO:0012501;GO:0016018;GO:…	K09565	EC:5.2.1.8	COG0652	O	peptidylprolyl isomerase F [Source:HGNCSymbol;Acc:HGNC:9259]	10105	P30405;A0A024QZS4
ENSG00000164938	518.966	715.238	322.694	0.451169	-1.14826	8.01805e-32	2.24327e-30	8	94925972	94949378	-	5643	TP53INP1	GO:0000045;GO:0005515;GO:0005634;GO:0005634;GO:0005654;GO:0005737;GO:0005776;GO:0005776;GO:0005829;GO:0005829;GO:0006355;GO:0006355;GO:0006914;GO:0006915;GO:0007050;GO:0008285;GO:0008285;GO:0008285;GO:0010506;GO:0010506;GO:0010508;GO:0016209;GO:0016605;GO:0030336;GO:0031410;GO:0042981;GO:0045893;GO:0045893;GO:0048102;GO:0098869;GO:1901796;GO:0000045;GO:0005515;GO:0005634;GO:0005634;GO:0005634;GO:…	K15310	-	NOG39796	-	tumor protein p53 inducible nuclear protein 1[Source:HGNC Symbol;Acc:HGNC:18022]	94241	Q96A56;A0A024R9C8
ENSG00000099194	5186.29	6487.33	3885.25	0.598898	-0.739617	9.95243e-32	2.7797e-30	10	100347233	100364826	+	5245	SCD	GO:0004768;GO:0004768;GO:0004768;GO:0005506;GO:0005506;GO:0005515;GO:0005730;GO:0005783;GO:0005783;GO:0005789;GO:0005789;GO:0005789;GO:0006629;GO:0006631;GO:0006633;GO:0006636;GO:0006636;GO:0016020;GO:0016021;GO:0016021;GO:0016491;GO:0016717;GO:0016717;GO:0030176;GO:0032896;GO:0045540;GO:0046872;GO:0046949;GO:0055114;GO:0055114;GO:0055114;GO:0070542;GO:0120162;	K00507	EC:1.14.19.1	COG1398	I	stearoyl-CoA desaturase [Source:HGNCSymbol;Acc:HGNC:10571]	6319	O00767
ENSG00000105605	1227.45	1599.91	854.992	0.534399	-0.904011	1.29488e-31	3.61041e-30	19	53909335	53943941	+	2800	CACNG7	GO:0005244;GO:0005245;GO:0005246;GO:0005262;GO:0005737;GO:0005769;GO:0005886;GO:0005886;GO:0005891;GO:0006811;GO:0006816;GO:0006816;GO:0006816;GO:0016020;GO:0016020;GO:0016020;GO:0016021;GO:0016021;GO:0016021;GO:0032281;GO:0032281;GO:0034765;GO:0043005;GO:0043025;GO:0043488;GO:0044300;GO:0061337;GO:0070588;GO:0098978;GO:0098978;GO:0099061;GO:0099645;GO:1903861;GO:1990454;GO:2000311;GO:2000311;GO:…	K04872	-	NOG43394	-	calcium voltage-gated channel auxiliary subunitgamma 7 [Source:HGNC Symbol;Acc:HGNC:13626]	59284	P62955
ENSG00000131747	9116.18	6483.95	11748.4	1.81192	0.857522	1.30139e-31	3.62239e-30	17	40388525	40417896	-	6374	TOP2A	GO:0000166;GO:0000228;GO:0000287;GO:0000712;GO:0000793;GO:0000819;GO:0002244;GO:0003677;GO:0003677;GO:0003677;GO:0003682;GO:0003723;GO:0003916;GO:0003918;GO:0003918;GO:0003918;GO:0003918;GO:0005080;GO:0005515;GO:0005515;GO:0005524;GO:0005524;GO:0005524;GO:0005634;GO:0005634;GO:0005634;GO:0005654;GO:0005654;GO:0005654;GO:0005730;GO:0005730;GO:0005737;GO:0005814;GO:0006259;GO:0006259;GO:0006265;GO:…	K03164	EC:5.6.2.2	COG0187	L	DNA topoisomerase II alpha [Source:HGNCSymbol;Acc:HGNC:11989]	7153	P11388
ENSG00000185483	1238.78	867.097	1610.47	1.85731	0.893215	1.38069e-31	3.83657e-30	1	63774017	64181498	+	6720	ROR1	GO:0000166;GO:0001725;GO:0004672;GO:0004672;GO:0004714;GO:0005515;GO:0005515;GO:0005524;GO:0005524;GO:0005524;GO:0005737;GO:0005737;GO:0005886;GO:0005886;GO:0005887;GO:0005887;GO:0006468;GO:0006468;GO:0007169;GO:0007169;GO:0007275;GO:0007399;GO:0007605;GO:0009986;GO:0010976;GO:0014002;GO:0014068;GO:0016020;GO:0016021;GO:0016055;GO:0016301;GO:0016310;GO:0016740;GO:0017147;GO:0017147;GO:0018108;GO:…	K05122	EC:2.7.10.1	COG0515	T	receptor tyrosine kinase like orphan receptor 1[Source:HGNC Symbol;Acc:HGNC:10256]	4919	Q01973
ENSG00000099840	128.975	208.67	49.2791	0.236158	-2.08217	1.4962e-31	4.15049e-30	19	2096429	2099593	+	2770	IZUMO4	GO:0005576;GO:0005634;GO:0005576;GO:0005634;	-	-	NOG71063	-	IZUMO family member 4 [Source:HGNCSymbol;Acc:HGNC:26950]	113177	Q1ZYL8
ENSG00000082497	122.345	45.0291	199.661	4.43405	2.14863	1.72561e-31	4.77878e-30	1	210232796	210246631	+	5470	SERTAD4	GO:0005634;GO:0005634;	-	-	NOG25597	R	SERTA domain containing 4 [Source:HGNCSymbol;Acc:HGNC:25236]	56256	Q9NUC0
ENSG00000173898	454.346	632.998	275.695	0.435539	-1.19913	1.80289e-31	4.98433e-30	11	66685248	66729226	-	10072	SPTBN2	GO:0000165;GO:0003779;GO:0003779;GO:0003779;GO:0003779;GO:0005200;GO:0005200;GO:0005200;GO:0005200;GO:0005515;GO:0005543;GO:0005543;GO:0005615;GO:0005737;GO:0005829;GO:0005829;GO:0005856;GO:0005938;GO:0006888;GO:0007010;GO:0007411;GO:0007416;GO:0008091;GO:0008091;GO:0008091;GO:0008091;GO:0016192;GO:0016324;GO:0019886;GO:0021692;GO:0030054;GO:0030534;GO:0035264;GO:0043025;GO:0045296;GO:0051693;GO:…	K06115	-	COG5069	Z	spectrin beta, non-erythrocytic 2 [Source:HGNCSymbol;Acc:HGNC:11276]	6712	O15020
ENSG00000130775	125.487	204.032	46.9419	0.230071	-2.11985	2.19827e-31	6.06716e-30	1	27872543	27886685	+	4621	THEMIS2	GO:0002376;GO:0005515;GO:0005634;GO:0005737;GO:0006954;GO:0007155;GO:0050852;GO:0002376;GO:0005515;GO:0005634;GO:0005737;GO:0006954;GO:0007155;GO:0050852;GO:0002376;GO:0005515;GO:0005634;GO:0005634;GO:0005737;GO:0005737;GO:0006954;GO:0007155;GO:0050852;GO:0050852;GO:0002376;GO:0005515;GO:0005634;GO:0005737;GO:0006954;GO:0007155;GO:0050852;	-	-	NOG41603	-	thymocyte selection associated family member 2[Source:HGNC Symbol;Acc:HGNC:16839]	9473	Q5TEJ8
ENSG00000010292	6718.7	5088.01	8349.38	1.64099	0.714567	2.22847e-31	6.14013e-30	12	6493356	6531955	+	6470	NCAPD2	GO:0000278;GO:0000278;GO:0005634;GO:0005634;GO:0007076;GO:0007076;GO:0030261;GO:0030261;GO:0000278;GO:0000278;GO:0005634;GO:0005634;GO:0005654;GO:0005829;GO:0007076;GO:0007076;GO:0030261;GO:0030261;GO:0000228;GO:0000278;GO:0000278;GO:0000779;GO:0000793;GO:0000796;GO:0000797;GO:0000799;GO:0003682;GO:0005515;GO:0005515;GO:0005634;GO:0005634;GO:0005634;GO:0005654;GO:0005694;GO:0005737;GO:0005829;GO:…	K06677	-	COG5098	BD	non-SMC condensin I complex subunit D2 [Source:HGNCSymbol;Acc:HGNC:24305]	9918	Q15021;B3KY03;B3KMS0
ENSG00000197380	64.0845	115.567	12.6017	0.109043	-3.19704	2.27015e-31	6.24444e-30	19	46647551	46661182	-	5466	DACT3	GO:0005080;GO:0005080;GO:0005080;GO:0005737;GO:0005737;GO:0008013;GO:0010719;GO:0016055;GO:0030111;GO:0030178;GO:0030308;GO:0042802;GO:0051018;GO:0051018;GO:0051018;GO:0070097;GO:0070097;GO:0070097;GO:0090090;GO:0090090;	K22154	-	NOG324796	-	dishevelled binding antagonist of beta catenin 3[Source:HGNC Symbol;Acc:HGNC:30745]	147906	Q96B18
ENSG00000128951	1345.5	862.238	1828.76	2.12094	1.0847	2.30526e-31	6.33036e-30	15	48331011	48343373	+	3674	DUT	GO:0000287;GO:0000287;GO:0004170;GO:0004170;GO:0006226;GO:0006226;GO:0046081;GO:0046081;GO:0000287;GO:0000287;GO:0004170;GO:0004170;GO:0005654;GO:0006226;GO:0006226;GO:0046081;GO:0046081;GO:0000287;GO:0000287;GO:0004170;GO:0004170;GO:0005654;GO:0006226;GO:0006226;GO:0046081;GO:0046081;GO:0000287;GO:0000287;GO:0000287;GO:0003723;GO:0004170;GO:0004170;GO:0004170;GO:0004170;GO:0004170;GO:0005515;GO:…	K01520	EC:3.6.1.23	COG0756	F	deoxyuridine triphosphatase [Source:HGNCSymbol;Acc:HGNC:3078]	1854	P33316
ENSG00000186998	215.233	324.973	105.493	0.32462	-1.62318	3.26067e-31	8.93894e-30	22	29205896	29259597	+	4854	EMID1	GO:0005515;GO:0005576;GO:0005581;GO:0005783;GO:0005794;GO:0031012;GO:0005515;GO:0005515;GO:0005515;GO:0005515;	-	-	NOG140662	S	EMI domain containing 1 [Source:HGNCSymbol;Acc:HGNC:18036]	129080	Q96A84
ENSG00000182272	1798.81	2384.63	1213	0.508672	-0.975192	3.4778e-31	9.51821e-30	11	369499	382117	+	4059	B4GALNT4	GO:0005794;GO:0008376;GO:0008376;GO:0008376;GO:0016020;GO:0016021;GO:0016740;GO:0032580;GO:0032580;GO:0032580;GO:0033842;	K09657	EC:2.4.1.244	NOG70066	S	beta-1,4-N-acetyl-galactosaminyltransferase 4[Source:HGNC Symbol;Acc:HGNC:26315]	338707	Q76KP1
ENSG00000185950	2352.24	2986.49	1717.98	0.57525	-0.79774	3.69283e-31	1.00898e-29	13	109752695	109786583	-	8156	IRS2	GO:0000165;GO:0002053;GO:0002903;GO:0002903;GO:0005158;GO:0005158;GO:0005158;GO:0005158;GO:0005515;GO:0005623;GO:0005737;GO:0005829;GO:0005829;GO:0005829;GO:0005829;GO:0005886;GO:0005886;GO:0005886;GO:0006006;GO:0007165;GO:0007165;GO:0007411;GO:0007420;GO:0008284;GO:0008284;GO:0008286;GO:0008286;GO:0008286;GO:0008286;GO:0008286;GO:0008286;GO:0009749;GO:0009749;GO:0010748;GO:0010907;GO:0014068;GO:…	K07187	-	NOG81285	S	insulin receptor substrate 2 [Source:HGNCSymbol;Acc:HGNC:6126]	8660	Q9Y4H2;Q9P084
ENSG00000072818	142.105	226.263	57.9477	0.256108	-1.96518	4.28559e-31	1.16899e-29	17	7336529	7351477	+	7420	ACAP1	GO:0005096;GO:0005096;GO:0005096;GO:0005515;GO:0005515;GO:0005768;GO:0015031;GO:0016020;GO:0043547;GO:0046872;GO:0055038;	K12489	-	COG5347	U	ArfGAP with coiled-coil, ankyrin repeat and PHdomains 1 [Source:HGNC Symbol;Acc:HGNC:16467]	9744	Q15027
ENSG00000100526	992.328	681.495	1303.16	1.91221	0.93524	4.64157e-31	1.26398e-29	14	54396849	54420218	+	1836	CDKN3	GO:0004721;GO:0004721;GO:0004721;GO:0004725;GO:0004725;GO:0004725;GO:0005737;GO:0005829;GO:0006470;GO:0007049;GO:0016311;GO:0016311;GO:0016787;GO:0016791;GO:0016791;GO:0035335;GO:0048471;GO:0004721;GO:0004721;GO:0004725;GO:0004725;GO:0005829;GO:0006470;GO:0035335;GO:0000079;GO:0000082;GO:0004721;GO:0004721;GO:0004721;GO:0004722;GO:0004725;GO:0004725;GO:0004725;GO:0004725;GO:0004725;GO:0005515;GO:…	K14167	-	COG2453	T	cyclin dependent kinase inhibitor 3 [Source:HGNCSymbol;Acc:HGNC:1791]	1033	Q16667
ENSG00000183287	311.914	123.993	499.834	4.03116	2.0112	4.69372e-31	1.27605e-29	18	59430939	59697662	-	6753	CCBE1	GO:0001525;GO:0001946;GO:0002020;GO:0002040;GO:0005509;GO:0005509;GO:0005515;GO:0005518;GO:0005576;GO:0005581;GO:0005615;GO:0007275;GO:0010575;GO:0010954;GO:0031012;GO:0048845;GO:1900748;GO:0001525;GO:0001945;GO:0001946;GO:0001946;GO:0002020;GO:0002040;GO:0003016;GO:0005509;GO:0005509;GO:0005515;GO:0005518;GO:0005576;GO:0005581;GO:0005615;GO:0007275;GO:0007585;GO:0010575;GO:0010595;GO:0010954;GO:…	K19638	-	NOG291472	-	collagen and calcium binding EGF domains 1[Source:HGNC Symbol;Acc:HGNC:29426]	147372	Q6UXH8
ENSG00000167549	477.426	659.691	295.16	0.447421	-1.16029	5.27483e-31	1.43165e-29	17	29614756	29622907	-	4321	CORO6	GO:0005515;GO:0005515;GO:0007015;GO:0016477;GO:0051015;GO:0005515;GO:0005515;GO:0007015;GO:0016477;GO:0051015;GO:0005515;GO:0005515;GO:0005515;GO:0005515;	K13886	-	COG2319	R	coronin 6 [Source:HGNC Symbol;Acc:HGNC:21356]"	84940	Q6QEF8;B3KRY9
ENSG00000165280	6447	4878.99	8015	1.64276	0.71612	5.32224e-31	1.44213e-29	9	35056064	35072627	-	4816	VCP	GO:0000166;GO:0000502;GO:0003723;GO:0005102;GO:0005515;GO:0005515;GO:0005515;GO:0005515;GO:0005524;GO:0005524;GO:0005524;GO:0005524;GO:0005524;GO:0005576;GO:0005634;GO:0005634;GO:0005654;GO:0005654;GO:0005737;GO:0005737;GO:0005783;GO:0005783;GO:0005783;GO:0005789;GO:0005789;GO:0005789;GO:0005811;GO:0005829;GO:0005829;GO:0005829;GO:0005829;GO:0005829;GO:0005829;GO:0006281;GO:0006302;GO:0006457;GO:…	K13525	-	COG0464	O	valosin containing protein [Source:HGNCSymbol;Acc:HGNC:12666]	7415	P55072;V9HW80
ENSG00000128487	2590.7	3274.91	1906.49	0.582151	-0.780534	5.65961e-31	1.531e-29	17	20009344	20319026	+	13676	SPECC1	GO:0001650;GO:0005515;GO:0005634;GO:0005654;GO:0005815;GO:0005829;GO:0016020;GO:0030036;GO:0031941;GO:0043231;GO:0001650;GO:0005654;GO:0005829;GO:0043231;GO:0001650;GO:0005654;GO:0005829;GO:0043231;GO:0001650;GO:0005634;GO:0005654;GO:0005815;GO:0005829;GO:0016020;GO:0030036;GO:0031941;GO:0043231;GO:0001650;GO:0005515;GO:0005634;GO:0005654;GO:0005815;GO:0005829;GO:0016020;GO:0030036;GO:0031941;GO:…	K23028	-	COG5069	Z	sperm antigen with calponin homology and coiled-coildomains 1 [Source:HGNC Symbol;Acc:HGNC:30615]	92521	Q5M775;A0A024QYY9;B4E2A4;B4DW07
ENSG00000067992	593.567	806.759	380.375	0.471485	-1.08471	5.82128e-31	1.57213e-29	X	24465221	24550466	+	13555	PDK3	GO:0000166;GO:0004672;GO:0004672;GO:0004672;GO:0004674;GO:0004674;GO:0004740;GO:0004740;GO:0005515;GO:0005515;GO:0005524;GO:0005623;GO:0005730;GO:0005739;GO:0005739;GO:0005739;GO:0005739;GO:0005759;GO:0005759;GO:0005975;GO:0006006;GO:0010510;GO:0010510;GO:0010906;GO:0016301;GO:0016310;GO:0016740;GO:0018105;GO:0035357;GO:0042593;GO:0071333;GO:0071398;GO:0097411;GO:1904183;GO:2000377;GO:0000166;GO:…	K00898	EC:2.7.11.2	COG0642	T	pyruvate dehydrogenase kinase 3 [Source:HGNCSymbol;Acc:HGNC:8811]	5165	Q15120
ENSG00000105048	2200.26	2797.82	1602.7	0.572839	-0.803798	6.51033e-31	1.75532e-29	19	55132698	55149206	-	2119	TNNT1	GO:0003009;GO:0003009;GO:0005509;GO:0005515;GO:0005523;GO:0005829;GO:0005861;GO:0005861;GO:0005861;GO:0005861;GO:0005861;GO:0006936;GO:0006937;GO:0006937;GO:0006937;GO:0014883;GO:0030049;GO:0030899;GO:0031014;GO:0031014;GO:0031444;GO:0045214;GO:0045932;GO:0060048;GO:0003009;GO:0003009;GO:0005509;GO:0005515;GO:0005523;GO:0005829;GO:0005861;GO:0005861;GO:0005861;GO:0005861;GO:0006936;GO:0006937;GO:…	K10372	-	NOG299534	-	troponin T1, slow skeletal type [Source:HGNCSymbol;Acc:HGNC:11948]	7138	P13805
ENSG00000167608	112.97	186.214	39.7267	0.21334	-2.22878	6.67382e-31	1.79643e-29	19	54160108	54173250	-	3062	TMC4	GO:0005887;GO:0005887;GO:0016020;GO:0016021;GO:0016021;GO:0016021;GO:0016020;GO:0016021;GO:0005887;GO:0005887;GO:0016020;GO:0016021;GO:0016021;GO:0016021;GO:0005887;GO:0005887;GO:0016020;GO:0016021;	K21988	-	NOG70493	-	transmembrane channel like 4 [Source:HGNCSymbol;Acc:HGNC:22998]	147798	Q7Z404;A0A087WT65
ENSG00000138356	412.511	246.428	578.593	2.34792	1.23139	7.81772e-31	2.10088e-29	2	200586014	200677064	+	5410	AOX1	GO:0004031;GO:0004854;GO:0005506;GO:0005506;GO:0005506;GO:0005737;GO:0005829;GO:0005829;GO:0005829;GO:0009055;GO:0009055;GO:0009115;GO:0016491;GO:0016491;GO:0016491;GO:0017144;GO:0022900;GO:0042802;GO:0042803;GO:0042816;GO:0043546;GO:0043546;GO:0043546;GO:0046872;GO:0046872;GO:0046872;GO:0050660;GO:0050660;GO:0050660;GO:0050660;GO:0051287;GO:0051287;GO:0051536;GO:0051536;GO:0051536;GO:0051537;GO:…	K00157	EC:1.2.3.1	COG4630	F	aldehyde oxidase 1 [Source:HGNCSymbol;Acc:HGNC:553]	316	Q06278
ENSG00000198431	5786.44	4379.3	7193.57	1.64263	0.716008	7.84731e-31	2.10537e-29	12	104215779	104350307	+	6710	TXNRD1	GO:0001650;GO:0001707;GO:0001887;GO:0004791;GO:0004791;GO:0004791;GO:0004791;GO:0004791;GO:0004791;GO:0005515;GO:0005623;GO:0005634;GO:0005634;GO:0005654;GO:0005737;GO:0005737;GO:0005737;GO:0005739;GO:0005829;GO:0005829;GO:0007165;GO:0007369;GO:0008283;GO:0009055;GO:0009055;GO:0015035;GO:0015035;GO:0015949;GO:0016491;GO:0016491;GO:0016491;GO:0016668;GO:0016668;GO:0019216;GO:0022900;GO:0034599;GO:…	K22182	EC:1.8.1.9	COG1249	C	thioredoxin reductase 1 [Source:HGNCSymbol;Acc:HGNC:12437]	7296	Q16881
ENSG00000155096	3241.28	2413.27	4069.3	1.68622	0.75379	8.12445e-31	2.17615e-29	8	102826308	102893864	-	5931	AZIN1	GO:0003824;GO:0003824;GO:0004586;GO:0005515;GO:0005634;GO:0005634;GO:0005737;GO:0005829;GO:0006521;GO:0006596;GO:0006596;GO:0006596;GO:0033387;GO:0042177;GO:0042978;GO:0042978;GO:0042978;GO:0042978;GO:0042978;GO:0043085;GO:1902269;GO:1902269;GO:0003824;GO:0003824;GO:0004586;GO:0005515;GO:0005634;GO:0005737;GO:0005829;GO:0006521;GO:0006596;GO:0006596;GO:0006596;GO:0033387;GO:0042177;GO:0042978;GO:…	-	-	COG0019	E	antizyme inhibitor 1 [Source:HGNCSymbol;Acc:HGNC:16432]	51582	O14977;A0A024R9C7
ENSG00000166546	878.909	1162.77	595.044	0.511745	-0.966503	8.46156e-31	2.26274e-29	16	66427295	66493529	+	7381	BEAN1	GO:0016020;GO:0016021;GO:0016020;GO:0016021;GO:0016020;GO:0016021;GO:0016020;GO:0016021;GO:0016020;GO:0016021;	K19324	-	NOG25676	-	brain expressed associated with NEDD4 1 [Source:HGNCSymbol;Acc:HGNC:24160]	146227	Q3B7T3
ENSG00000183856	1641.41	1176.2	2106.62	1.79105	0.840802	9.12611e-31	2.43646e-29	1	156525405	156572604	-	6742	IQGAP3	GO:0000082;GO:0000187;GO:0001934;GO:0005515;GO:0005516;GO:0005737;GO:0005829;GO:0005911;GO:0007165;GO:0007165;GO:0007265;GO:0008361;GO:0010628;GO:0010629;GO:0016328;GO:0017016;GO:0017048;GO:0033601;GO:0043087;GO:0043087;GO:0070371;GO:0070856;GO:0071310;GO:0007165;GO:0043087;	K05767	-	COG5261	Z	IQ motif containing GTPase activating protein 3[Source:HGNC Symbol;Acc:HGNC:20669]	128239	Q86VI3
ENSG00000197620	474.842	658.259	291.426	0.442722	-1.17553	1.00705e-30	2.68422e-29	X	149540355	149550510	+	5126	EOLA1	GO:0005515;GO:0010468;GO:0032675;GO:0005515;GO:0010468;GO:0032675;GO:0005515;GO:0010468;GO:0032675;GO:0005515;GO:0010468;GO:0032675;GO:0005515;GO:0010468;GO:0032675;GO:0005515;GO:0010468;GO:0032675;GO:0005515;GO:0010468;GO:0032675;GO:0005515;GO:0010468;GO:0032675;GO:0005515;GO:0010468;GO:0032675;	-	-	NOG45203	K	endothelium and lymphocyte associated ASCH domain 1[Source:HGNC Symbol;Acc:HGNC:28089]	91966	Q8TE69
ENSG00000083312	4256.83	3197.64	5316.01	1.66248	0.733337	1.12151e-30	2.98441e-29	5	72816312	72916733	+	11977	TNPO1	GO:0003723;GO:0005515;GO:0005515;GO:0005634;GO:0005634;GO:0005634;GO:0005737;GO:0005737;GO:0005737;GO:0005829;GO:0005929;GO:0006606;GO:0006606;GO:0006606;GO:0006606;GO:0006886;GO:0006886;GO:0008139;GO:0008139;GO:0008536;GO:0008536;GO:0015031;GO:0016032;GO:0035735;GO:0043488;GO:0061608;GO:0070062;GO:0005634;GO:0006606;GO:0006886;GO:0008536;GO:0003723;GO:0005515;GO:0005515;GO:0005634;GO:0005634;GO:…	K18752	-	COG5215	U	transportin 1 [Source:HGNC Symbol;Acc:HGNC:6401]"	3842	Q92973;A0A024RAM0
ENSG00000099338	159.645	249.651	69.6396	0.278948	-1.84193	1.14708e-30	3.04751e-29	19	38335775	38370943	+	9190	CATSPERG	GO:0016020;GO:0016021;GO:0036128;GO:0036128;GO:0097228;GO:0097228;GO:0036128;GO:0097228;GO:0005886;GO:0007275;GO:0007283;GO:0016020;GO:0016021;GO:0030154;GO:0031514;GO:0032570;GO:0035036;GO:0036128;GO:0036128;GO:0036128;GO:0036128;GO:0097228;GO:0097228;GO:0036128;GO:0097228;GO:0036128;GO:0097228;GO:0036128;GO:0036128;GO:0097228;GO:0097228;GO:0036128;GO:0097228;GO:0036128;GO:0036128;GO:0097228;GO:…	K16894	-	NOG28628	S	cation channel sperm associated auxiliary subunitgamma [Source:HGNC Symbol;Acc:HGNC:25243]	57828	Q6ZRH7;Q32MQ2
ENSG00000158089	436.379	608.182	264.577	0.43503	-1.20081	1.25931e-30	3.34023e-29	2	30910467	31155202	-	4344	GALNT14	GO:0000139;GO:0000139;GO:0004653;GO:0005794;GO:0005794;GO:0006486;GO:0016020;GO:0016021;GO:0016266;GO:0016740;GO:0016757;GO:0030246;GO:0046872;GO:0000139;GO:0000139;GO:0004653;GO:0005794;GO:0005794;GO:0006486;GO:0016020;GO:0016021;GO:0016266;GO:0016740;GO:0016757;GO:0030246;GO:0046872;GO:0000139;GO:0000139;GO:0004653;GO:0005794;GO:0005794;GO:0006486;GO:0016020;GO:0016021;GO:0016266;GO:0016740;GO:…	K00710	EC:2.4.1.41	NOG239675	-	polypeptide N-acetylgalactosaminyltransferase 14[Source:HGNC Symbol;Acc:HGNC:22946]	79623	Q96FL9
ENSG00000108064	2326.52	1708.42	2944.62	1.72359	0.785416	1.28228e-30	3.39565e-29	10	58385345	58399220	+	5282	TFAM	GO:0001018;GO:0001018;GO:0001223;GO:0003677;GO:0003677;GO:0003682;GO:0003700;GO:0003700;GO:0003723;GO:0005515;GO:0005515;GO:0005634;GO:0005739;GO:0005739;GO:0005739;GO:0005739;GO:0005759;GO:0005759;GO:0005759;GO:0005829;GO:0006355;GO:0006390;GO:0006390;GO:0006390;GO:0006391;GO:0006391;GO:0007005;GO:0008301;GO:0031072;GO:0032991;GO:0033108;GO:0042645;GO:0042645;GO:0042645;GO:0043565;GO:0045893;GO:…	K11830	-	NOG297801	-	transcription factor A, mitochondrial [Source:HGNCSymbol;Acc:HGNC:11741]	7019	Q00059;E5KSU5
ENSG00000124795	4333.37	3255.75	5410.98	1.66198	0.732899	1.3262e-30	3.50628e-29	6	18223860	18264548	-	7249	DEK	GO:0003677;GO:0003723;GO:0005634;GO:0005634;GO:0005634;GO:0005634;GO:0005634;GO:0005654;GO:0005654;GO:0006325;GO:0006357;GO:0006357;GO:0006366;GO:0007165;GO:0019079;GO:0042393;GO:0042393;GO:0043292;GO:0045815;GO:2000779;GO:2000779;GO:2001032;GO:0003677;GO:0003723;GO:0005634;GO:0005634;GO:0005634;GO:0005634;GO:0005654;GO:0005654;GO:0006325;GO:0006357;GO:0006357;GO:0006366;GO:0007165;GO:0019079;GO:…	K17046	-	NOG328552	-	DEK proto-oncogene [Source:HGNCSymbol;Acc:HGNC:2768]	7913	P35659
ENSG00000006042	50.8576	94.6528	7.0625	0.0746148	-3.74439	1.37208e-30	3.62171e-29	17	32927910	32945106	+	5187	TMEM98	GO:0005576;GO:0005615;GO:0005783;GO:0005783;GO:0005783;GO:0005789;GO:0005886;GO:0016020;GO:0016021;GO:0031642;GO:0045063;GO:0048715;GO:0070062;GO:0016020;GO:0016021;GO:0016020;GO:0016021;GO:0005576;GO:0005615;GO:0005615;GO:0005783;GO:0005783;GO:0005783;GO:0005789;GO:0005789;GO:0005886;GO:0010955;GO:0016020;GO:0016021;GO:0031642;GO:0031642;GO:0045063;GO:0045063;GO:0048715;GO:0048715;GO:0070062;GO:…	-	-	NOG136582	S	transmembrane protein 98 [Source:HGNCSymbol;Acc:HGNC:24529]	26022	Q9Y2Y6
ENSG00000189091	6639.82	4858.31	8421.32	1.73338	0.793591	1.37892e-30	3.6339e-29	16	70523791	70577670	+	12416	SF3B3	GO:0005515;GO:0000375;GO:0000398;GO:0000398;GO:0000398;GO:0003676;GO:0003676;GO:0005515;GO:0005515;GO:0005515;GO:0005634;GO:0005634;GO:0005634;GO:0005634;GO:0005654;GO:0005654;GO:0005681;GO:0005689;GO:0005730;GO:0006397;GO:0008380;GO:0042177;GO:0044877;GO:0071005;GO:0071013;	K12830	-	NOG247734	-	splicing factor 3b subunit 3 [Source:HGNCSymbol;Acc:HGNC:10770]	23450	Q15393;A8K6V3
ENSG00000172534	2393.57	1718.45	3068.69	1.78573	0.836517	1.83707e-30	4.83347e-29	X	153947557	153971818	-	9011	HCFC1	GO:0000122;GO:0000122;GO:0000123;GO:0000978;GO:0001835;GO:0003682;GO:0003682;GO:0003713;GO:0004402;GO:0005515;GO:0005515;GO:0005515;GO:0005634;GO:0005634;GO:0005634;GO:0005654;GO:0005671;GO:0005737;GO:0005737;GO:0005737;GO:0006325;GO:0006338;GO:0006355;GO:0006355;GO:0007005;GO:0007049;GO:0008134;GO:0010628;GO:0016020;GO:0016032;GO:0016579;GO:0019046;GO:0019046;GO:0030424;GO:0030425;GO:0030674;GO:…	K14966	-	NOG12793	-	host cell factor C1 [Source:HGNCSymbol;Acc:HGNC:4839]	3054	P51610
ENSG00000275342	499.726	688.335	311.118	0.451986	-1.14565	2.10745e-30	5.53596e-29	8	8317736	8386439	-	4845	PRAG1	GO:0004672;GO:0004672;GO:0004672;GO:0005515;GO:0005524;GO:0005634;GO:0005634;GO:0005737;GO:0005737;GO:0005925;GO:0005925;GO:0006468;GO:0006468;GO:0006468;GO:0008360;GO:0008360;GO:0008593;GO:0008593;GO:0010977;GO:0010977;GO:0016477;GO:0030054;GO:0035025;GO:0035025;GO:0042802;GO:0042802;GO:2000145;GO:2000145;GO:0004672;GO:0004672;GO:0004672;GO:0005515;GO:0005524;GO:0005634;GO:0005737;GO:0005925;GO:…	K17537	EC:2.7.10.2	-	-	PEAK1 related, kinase-activating pseudokinase 1[Source:HGNC Symbol;Acc:HGNC:25438]	157285	Q86YV5
ENSG00000075891	4295.14	5356.29	3233.98	0.603773	-0.727923	2.25238e-30	5.90717e-29	10	100735603	100829944	+	6375	PAX2	GO:0000790;GO:0000981;GO:0000987;GO:0001655;GO:0001658;GO:0001709;GO:0001823;GO:0001843;GO:0002072;GO:0003337;GO:0003406;GO:0003677;GO:0003677;GO:0003677;GO:0003677;GO:0003700;GO:0005515;GO:0005515;GO:0005623;GO:0005634;GO:0005730;GO:0005794;GO:0005815;GO:0006351;GO:0006355;GO:0006355;GO:0006366;GO:0007275;GO:0007409;GO:0007501;GO:0007601;GO:0008134;GO:0010001;GO:0021554;GO:0021631;GO:0021633;GO:…	K15608	-	NOG326044	-	paired box 2 [Source:HGNC Symbol;Acc:HGNC:8616]"	5076	Q02962
ENSG00000164163	1122.02	783.102	1460.94	1.86558	0.899627	2.46293e-30	6.44902e-29	4	145098288	145129524	+	6254	ABCE1	GO:0005524;GO:0005524;GO:0016887;GO:0016887;GO:0000054;GO:0000166;GO:0005506;GO:0005515;GO:0005515;GO:0005524;GO:0005524;GO:0005524;GO:0005524;GO:0005737;GO:0005739;GO:0005759;GO:0005829;GO:0005829;GO:0006413;GO:0006415;GO:0016020;GO:0016032;GO:0016887;GO:0016887;GO:0043024;GO:0051607;GO:0060338;GO:0060698;GO:0060702;GO:0000166;GO:0005524;GO:0005524;GO:0016887;GO:0005524;GO:0016887;	K06174	-	COG1245	R	ATP binding cassette subfamily E member 1[Source:HGNC Symbol;Acc:HGNC:69]	6059	P61221
ENSG00000070950	936.529	640.721	1232.34	1.92336	0.943631	2.52522e-30	6.60154e-29	3	8775402	8963773	-	6984	RAD18	GO:0000403;GO:0003677;GO:0003677;GO:0003677;GO:0003684;GO:0003697;GO:0003697;GO:0005515;GO:0005515;GO:0005634;GO:0005634;GO:0005634;GO:0005654;GO:0005654;GO:0005657;GO:0005737;GO:0005813;GO:0005815;GO:0005856;GO:0006281;GO:0006281;GO:0006281;GO:0006301;GO:0006301;GO:0006301;GO:0006513;GO:0006513;GO:0006513;GO:0006974;GO:0006974;GO:0009411;GO:0016567;GO:0016567;GO:0016604;GO:0016740;GO:0017116;GO:…	K10627	EC:2.3.2.27	COG5432	T	RAD18 E3 ubiquitin protein ligase [Source:HGNCSymbol;Acc:HGNC:18278]	56852	Q9NS91
ENSG00000123136	862.4	505.719	1219.08	2.41059	1.26939	2.60195e-30	6.79127e-29	19	14408798	14419383	-	3861	DDX39A	GO:0000166;GO:0000346;GO:0000398;GO:0000398;GO:0003676;GO:0003676;GO:0003723;GO:0003723;GO:0003724;GO:0003724;GO:0004386;GO:0005515;GO:0005515;GO:0005524;GO:0005524;GO:0005524;GO:0005634;GO:0005634;GO:0005654;GO:0005737;GO:0006397;GO:0006405;GO:0006406;GO:0008380;GO:0016020;GO:0016607;GO:0016787;GO:0016887;GO:0031124;GO:0042802;GO:0000166;GO:0000346;GO:0000398;GO:0000398;GO:0003676;GO:0003723;GO:…	K13182	EC:3.6.4.13	COG0513	L	DExD-box helicase 39A [Source:HGNCSymbol;Acc:HGNC:17821]	10212	O00148
ENSG00000184613	162.247	71.528	252.965	3.53659	1.82236	3.09601e-30	8.06789e-29	12	44508275	44921848	-	6424	NELL2	GO:0005080;GO:0005509;GO:0005509;GO:0005515;GO:0005515;GO:0005576;GO:0005623;GO:0005737;GO:0008201;GO:0070050;GO:0005080;GO:0005509;GO:0005509;GO:0005515;GO:0005515;GO:0005576;GO:0005623;GO:0005737;GO:0008201;GO:0070050;GO:0005509;GO:0005509;GO:0005515;GO:0005080;GO:0005509;GO:0005509;GO:0005515;GO:0005515;GO:0005576;GO:0005623;GO:0005737;GO:0008201;GO:0070050;GO:0005080;GO:0005509;GO:0005509;GO:…	-	-	NOG253557	-	neural EGFL like 2 [Source:HGNCSymbol;Acc:HGNC:7751]	4753	Q99435;A0A024R0X1
ENSG00000080839	1023.68	707.807	1339.55	1.89253	0.920319	3.1849e-30	8.28631e-29	20	36996349	37095997	-	5956	RBL1	GO:0000122;GO:0000785;GO:0001012;GO:0001102;GO:0005515;GO:0005515;GO:0005634;GO:0005634;GO:0005634;GO:0005634;GO:0005654;GO:0005654;GO:0005654;GO:0005667;GO:0005667;GO:0005667;GO:0005667;GO:0006325;GO:0006357;GO:0006357;GO:0007049;GO:0007346;GO:0008134;GO:0010629;GO:0016032;GO:0030154;GO:0043550;GO:0045944;GO:0051302;GO:0051302;GO:0051726;GO:0051726;GO:1990841;GO:2000134;GO:2000773;GO:0000785;GO:…	K04681	-	NOG296920	-	RB transcriptional corepressor like 1 [Source:HGNCSymbol;Acc:HGNC:9893]	5933	P28749
ENSG00000083444	1697.21	2172.99	1221.44	0.562102	-0.831096	3.84304e-30	9.98274e-29	1	11934205	11975538	+	5320	PLOD1	GO:0001666;GO:0005506;GO:0005506;GO:0005515;GO:0005783;GO:0005783;GO:0005789;GO:0008475;GO:0008475;GO:0008475;GO:0008475;GO:0008475;GO:0008544;GO:0016020;GO:0016491;GO:0016491;GO:0016491;GO:0016705;GO:0016705;GO:0017185;GO:0017185;GO:0017185;GO:0030867;GO:0031418;GO:0031418;GO:0031418;GO:0046872;GO:0051213;GO:0055114;GO:0055114;GO:0055114;GO:0070062;GO:1902494;	K00473	EC:1.14.11.4	NOG311199	-	procollagen-lysine,2-oxoglutarate 5-dioxygenase 1[Source:HGNC Symbol;Acc:HGNC:9081]	5351	Q02809;A0A024R4H0
ENSG00000161921	281.705	409.493	153.917	0.375873	-1.41168	5.09251e-30	1.32074e-28	17	4733531	4739928	-	2795	CXCL16	GO:0005041;GO:0005044;GO:0006898;GO:0006935;GO:0008009;GO:0030307;GO:0030335;GO:0034097;GO:0034341;GO:0034612;GO:0048247;GO:0005041;GO:0005041;GO:0005041;GO:0005041;GO:0005044;GO:0005044;GO:0005044;GO:0005044;GO:0005125;GO:0005576;GO:0005576;GO:0005615;GO:0005615;GO:0005615;GO:0005886;GO:0006898;GO:0006898;GO:0006898;GO:0006935;GO:0006935;GO:0006935;GO:0007186;GO:0008009;GO:0008009;GO:0008009;GO:…	K10035	-	NOG45036	T	C-X-C motif chemokine ligand 16 [Source:HGNCSymbol;Acc:HGNC:16642]	58191	Q9H2A7
ENSG00000112312	356.039	207.09	504.989	2.4385	1.286	5.25991e-30	1.36199e-28	6	24774931	24786099	+	2476	GMNN	GO:0000082;GO:0003682;GO:0005515;GO:0005515;GO:0005515;GO:0005634;GO:0005634;GO:0005654;GO:0005654;GO:0005737;GO:0005829;GO:0005829;GO:0006275;GO:0006275;GO:0006275;GO:0007049;GO:0008156;GO:0008156;GO:0008156;GO:0035563;GO:0042826;GO:0045786;GO:0045786;GO:0045786;GO:0045892;GO:0071163;GO:2000104;GO:0000082;GO:0003682;GO:0003714;GO:0005515;GO:0005515;GO:0005515;GO:0005634;GO:0005634;GO:0005634;GO:…	K10749	-	NOG39688	S	geminin DNA replication inhibitor [Source:HGNCSymbol;Acc:HGNC:17493]	51053	O75496;A0A024QZY7
ENSG00000137449	1525.45	1955.18	1095.72	0.560416	-0.835431	5.4635e-30	1.41247e-28	4	15002674	15070153	+	7177	CPEB2	GO:0000900;GO:0000900;GO:0003676;GO:0003676;GO:0003723;GO:0003730;GO:0003730;GO:0003730;GO:0005095;GO:0005634;GO:0005634;GO:0005737;GO:0005737;GO:0006412;GO:0006417;GO:0006417;GO:0006417;GO:0008135;GO:0032869;GO:0034260;GO:0034599;GO:0035925;GO:0043005;GO:0043022;GO:0043022;GO:0043023;GO:0043024;GO:0045182;GO:0045182;GO:0045202;GO:0071243;GO:0071456;GO:1900248;GO:1990124;GO:1990124;GO:2000766;GO:…	K02602	-	NOG240295	-	cytoplasmic polyadenylation element binding protein2 [Source:HGNC Symbol;Acc:HGNC:21745]	132864	Q7Z5Q1
ENSG00000012171	189.532	288.666	90.3969	0.313153	-1.67506	5.82042e-30	1.50237e-28	3	50267558	50277546	+	5768	SEMA3B	GO:0005515;GO:0030215;GO:0030215;GO:0001755;GO:0005515;GO:0005576;GO:0005615;GO:0005783;GO:0005783;GO:0005887;GO:0007267;GO:0007411;GO:0030215;GO:0030215;GO:0030215;GO:0030335;GO:0045499;GO:0045499;GO:0048843;GO:0050919;GO:0061643;GO:0062023;GO:0071526;GO:0001755;GO:0005515;GO:0005576;GO:0005615;GO:0005783;GO:0005783;GO:0005887;GO:0007267;GO:0007411;GO:0030215;GO:0030215;GO:0030215;GO:0030335;GO:…	K06840	-	-	-	semaphorin 3B [Source:HGNC Symbol;Acc:HGNC:10724]"	7869	Q13214
ENSG00000167971	237.426	351.322	123.531	0.351616	-1.50793	7.0884e-30	1.82677e-28	16	2177180	2196605	-	5969	CASKIN1	GO:0005515;GO:0005515;GO:0005737;GO:0005737;GO:0007165;GO:0016020;GO:0042802;	K21952	-	COG0666	R	CASK interacting protein 1 [Source:HGNCSymbol;Acc:HGNC:20879]	57524	Q8WXD9
ENSG00000100342	159.904	71.1183	248.689	3.49684	1.80605	7.899e-30	2.03247e-28	22	36253071	36267530	+	3458	APOL1	GO:0005254;GO:0005515;GO:0005515;GO:0005576;GO:0005576;GO:0005576;GO:0005576;GO:0005615;GO:0005788;GO:0006629;GO:0006869;GO:0006869;GO:0006869;GO:0006898;GO:0008202;GO:0008203;GO:0008289;GO:0008289;GO:0008289;GO:0008289;GO:0031224;GO:0034361;GO:0034364;GO:0034364;GO:0042157;GO:0042157;GO:0043687;GO:0044267;GO:0045087;GO:0051838;GO:0072562;GO:1902476;GO:0005254;GO:0005515;GO:0005515;GO:0005576;GO:…	K14480	-	NOG125779	U	apolipoprotein L1 [Source:HGNC Symbol;Acc:HGNC:618]"	8542	O14791
ENSG00000153707	240.666	395.64	85.6919	0.21659	-2.20696	7.94888e-30	2.04209e-28	9	8314246	10612723	-	11198	PTPRD	GO:0004721;GO:0004725;GO:0004725;GO:0004725;GO:0004725;GO:0005001;GO:0005102;GO:0005515;GO:0005515;GO:0005515;GO:0005886;GO:0005887;GO:0006470;GO:0006470;GO:0006470;GO:0006470;GO:0006796;GO:0007157;GO:0007185;GO:0016020;GO:0016021;GO:0016311;GO:0016311;GO:0016787;GO:0016791;GO:0016791;GO:0030182;GO:0035335;GO:0050775;GO:0050839;GO:0051965;GO:0070062;GO:0097105;GO:0098978;GO:0098978;GO:0099151;GO:…	K06777	EC:3.1.3.48	COG5599	T	protein tyrosine phosphatase receptor type D[Source:HGNC Symbol;Acc:HGNC:9668]	5789	P23468;Q2HXI4
ENSG00000133816	3405.9	2556.73	4255.06	1.66426	0.73488	8.14758e-30	2.08985e-28	11	12094008	12359144	+	20191	MICAL2	GO:0003779;GO:0003779;GO:0005634;GO:0005634;GO:0010735;GO:0010735;GO:0030042;GO:0030042;GO:0043914;GO:0043914;GO:0055114;GO:0003779;GO:0003779;GO:0005634;GO:0005634;GO:0010735;GO:0010735;GO:0030042;GO:0030042;GO:0043914;GO:0043914;GO:0055114;GO:0001947;GO:0003779;GO:0003779;GO:0003779;GO:0003779;GO:0004497;GO:0005515;GO:0005634;GO:0005634;GO:0005634;GO:0005815;GO:0007010;GO:0007507;GO:0010735;GO:…	K19947	EC:1.14.13.225	COG5069	Z	microtubule associated monooxygenase, calponin andLIM domain containing 2 [Source:HGNCSymbol;Acc:HGNC:24693]	9645	O94851
ENSG00000115548	2597.9	3264.98	1930.82	0.591374	-0.757857	8.85439e-30	2.26758e-28	2	86440647	86492716	+	13299	KDM3A	GO:0000785;GO:0000976;GO:0000976;GO:0000979;GO:0003700;GO:0005506;GO:0005515;GO:0005634;GO:0005634;GO:0005634;GO:0005654;GO:0005654;GO:0005737;GO:0005737;GO:0006325;GO:0006355;GO:0007283;GO:0007283;GO:0007290;GO:0009755;GO:0010468;GO:0016020;GO:0016491;GO:0030154;GO:0030521;GO:0031490;GO:0032454;GO:0032454;GO:0033169;GO:0033169;GO:0033169;GO:0036123;GO:0045893;GO:0045944;GO:0046293;GO:0046872;GO:…	K15601	EC:1.14.11.-	NOG305537	-	lysine demethylase 3A [Source:HGNCSymbol;Acc:HGNC:20815]	55818	Q9Y4C1
ENSG00000188177	378.658	532.476	224.84	0.422254	-1.24382	9.29995e-30	2.37796e-28	2	112275597	112340063	+	11800	ZC3H6	GO:0000790;GO:0000981;GO:0003674;GO:0003700;GO:0005575;GO:0005634;GO:0006357;GO:0008150;GO:0045892;GO:0046872;GO:0046872;GO:0046872;GO:0000790;GO:0000981;GO:0003674;GO:0003700;GO:0005575;GO:0005634;GO:0006357;GO:0008150;GO:0045892;GO:0046872;GO:0046872;GO:0046872;	-	-	NOG245027	-	zinc finger CCCH-type containing 6 [Source:HGNCSymbol;Acc:HGNC:24762]	376940	P61129;Q6ZN12
ENSG00000128944	543.383	345.977	740.79	2.14115	1.09839	9.53144e-30	2.43335e-28	15	40382721	40394246	+	3654	KNSTRN	GO:0000070;GO:0000775;GO:0000776;GO:0000776;GO:0000776;GO:0000777;GO:0000922;GO:0005515;GO:0005515;GO:0005634;GO:0005694;GO:0005737;GO:0005856;GO:0005874;GO:0005886;GO:0007049;GO:0007051;GO:0007051;GO:0007051;GO:0007059;GO:0007059;GO:0007059;GO:0034451;GO:0035371;GO:0051301;GO:0051988;GO:0051988;GO:0051988;GO:0072686;GO:0072686;GO:0000070;GO:0000775;GO:0000776;GO:0000776;GO:0000776;GO:0000777;GO:…	-	-	NOG38889	-	kinetochore localized astrin (SPAG5) binding protein[Source:HGNC Symbol;Acc:HGNC:30767]	90417	Q9Y448
ENSG00000128872	299.368	431.037	167.699	0.38906	-1.36193	1.02351e-29	2.6089e-28	15	51751597	51816363	+	11595	TMOD2	GO:0003779;GO:0003779;GO:0005523;GO:0005523;GO:0005523;GO:0005523;GO:0005523;GO:0005737;GO:0005856;GO:0005856;GO:0005865;GO:0006936;GO:0007015;GO:0007270;GO:0007399;GO:0007611;GO:0030016;GO:0030239;GO:0030426;GO:0043005;GO:0045202;GO:0045745;GO:0051694;GO:0051694;GO:0005523;GO:0005523;GO:0051694;GO:0051694;GO:0003779;GO:0005523;GO:0005523;GO:0005523;GO:0005523;GO:0005737;GO:0005856;GO:0005856;GO:…	K10370	-	NOG329422	-	tropomodulin 2 [Source:HGNC Symbol;Acc:HGNC:11872]"	29767	Q9NZR1
ENSG00000112029	745.478	499.902	991.054	1.9825	0.98732	1.04662e-29	2.66366e-28	6	152970519	152983579	-	3856	FBXO5	GO:0000083;GO:0005515;GO:0005515;GO:0005515;GO:0005634;GO:0005634;GO:0005654;GO:0005654;GO:0005737;GO:0005819;GO:0005829;GO:0005856;GO:0006275;GO:0007049;GO:0007088;GO:0007346;GO:0008284;GO:0010971;GO:0010997;GO:0016567;GO:0019901;GO:0031145;GO:0032876;GO:0045669;GO:0045835;GO:0045841;GO:0046872;GO:0051301;GO:0051444;GO:0070169;GO:0072687;GO:1901990;GO:1904667;GO:1905322;GO:1990948;GO:2000773;GO:…	K10292	-	NOG45978	S	F-box protein 5 [Source:HGNC Symbol;Acc:HGNC:13584]"	26271	Q9UKT4
ENSG00000153993	98.7692	164.65	32.8881	0.199745	-2.32377	1.2127e-29	3.08155e-28	7	84995553	85186855	-	8062	SEMA3D	GO:0001755;GO:0005515;GO:0005576;GO:0005615;GO:0005887;GO:0007275;GO:0007399;GO:0007411;GO:0030154;GO:0030215;GO:0030215;GO:0030215;GO:0030335;GO:0045499;GO:0048843;GO:0050919;GO:0071526;GO:0005515;GO:0016020;GO:0016021;GO:0030215;GO:0030215;	K06840	-	NOG247995	-	semaphorin 3D [Source:HGNC Symbol;Acc:HGNC:10726]"	223117	O95025
ENSG00000093000	3575.79	2681.55	4470.03	1.66696	0.737217	1.24328e-29	3.15435e-28	22	45163925	45188017	+	8236	NUP50	GO:0005515;GO:0005515;GO:0005634;GO:0005643;GO:0005643;GO:0005643;GO:0005643;GO:0005654;GO:0005654;GO:0006110;GO:0006406;GO:0006409;GO:0006606;GO:0015031;GO:0016020;GO:0016032;GO:0016925;GO:0019083;GO:0031965;GO:0031965;GO:0043231;GO:0043657;GO:0046907;GO:0046907;GO:0051028;GO:0060964;GO:0075733;GO:1900034;GO:0005515;GO:0005515;GO:0005634;GO:0005643;GO:0005643;GO:0005643;GO:0005643;GO:0005654;GO:…	K14295	-	NOG255247	-	nucleoporin 50 [Source:HGNC Symbol;Acc:HGNC:8065]"	10762	Q9UKX7;A0A024R4X7
ENSG00000106479	282.166	408.103	156.23	0.382819	-1.38526	1.45169e-29	3.67738e-28	7	149838375	149867479	+	8422	ZNF862	GO:0003674;GO:0003676;GO:0003676;GO:0005575;GO:0005634;GO:0006355;GO:0006355;GO:0008150;GO:0046872;GO:0046983;GO:0046983;	-	-	NOG139094	S	zinc finger protein 862 [Source:HGNCSymbol;Acc:HGNC:34519]	643641	O60290
ENSG00000135905	123.666	47.5951	199.737	4.19659	2.06922	1.46089e-29	3.69497e-28	2	224765090	225042445	-	11265	DOCK10	GO:0001782;GO:0002315;GO:0003674;GO:0005085;GO:0005085;GO:0005085;GO:0005634;GO:0005654;GO:0005737;GO:0005829;GO:0007264;GO:0007264;GO:0016020;GO:0030054;GO:0030334;GO:0042995;GO:0043197;GO:0043547;GO:0045202;GO:0060997;GO:0070062;GO:0001782;GO:0002315;GO:0003674;GO:0005085;GO:0005085;GO:0005085;GO:0005634;GO:0005654;GO:0005737;GO:0005829;GO:0007264;GO:0007264;GO:0016020;GO:0030054;GO:0030334;GO:…	K21853	-	NOG242127	-	dedicator of cytokinesis 10 [Source:HGNCSymbol;Acc:HGNC:23479]	55619	Q96BY6
ENSG00000180730	1993.31	2587.55	1399.07	0.540691	-0.887124	1.71692e-29	4.33581e-28	13	26044597	26052016	-	3845	SHISA2	GO:0005783;GO:0005783;GO:0005783;GO:0005789;GO:0007275;GO:0016020;GO:0016021;GO:0030178;GO:0030178;GO:0040037;GO:0040037;	-	-	NOG28664	-	shisa family member 2 [Source:HGNCSymbol;Acc:HGNC:20366]	387914	Q6UWI4
ENSG00000162909	7450.09	5701.16	9199.02	1.61354	0.690225	1.79053e-29	4.51473e-28	1	223701593	223776018	+	8585	CAPN2	GO:0004198;GO:0004198;GO:0004198;GO:0005509;GO:0005509;GO:0005515;GO:0005737;GO:0005737;GO:0005783;GO:0005794;GO:0005829;GO:0005829;GO:0005829;GO:0005886;GO:0005886;GO:0005886;GO:0005925;GO:0006508;GO:0006508;GO:0006508;GO:0008092;GO:0008234;GO:0016020;GO:0016787;GO:0022617;GO:0030425;GO:0030864;GO:0031143;GO:0045121;GO:0046872;GO:0051493;GO:0051493;GO:0051493;GO:0051603;GO:0070062;GO:0071230;GO:…	K03853	EC:3.4.22.53	NOG327523	-	calpain 2 [Source:HGNC Symbol;Acc:HGNC:1479]"	824	P17655;Q59EF6
ENSG00000012822	1566.97	2000.25	1133.68	0.566767	-0.819172	1.80543e-29	4.54353e-28	12	53708517	53727745	-	8898	CALCOCO1	GO:0000978;GO:0003712;GO:0003713;GO:0003713;GO:0005515;GO:0005515;GO:0005634;GO:0005634;GO:0005737;GO:0005829;GO:0007165;GO:0008013;GO:0008022;GO:0010628;GO:0016055;GO:0030374;GO:0030518;GO:0043231;GO:0043565;GO:0044212;GO:0044212;GO:0045893;GO:0045944;GO:0046872;GO:0070016;GO:0000790;GO:0000978;GO:0003682;GO:0003712;GO:0003713;GO:0003713;GO:0003713;GO:0005515;GO:0005515;GO:0005634;GO:0005634;GO:…	-	-	NOG114876	R	calcium binding and coiled-coil domain 1[Source:HGNC Symbol;Acc:HGNC:29306]	57658	Q9P1Z2;A0A024RAZ1
ENSG00000129195	1615.79	1169.76	2061.83	1.76262	0.817718	1.80751e-29	4.54353e-28	17	6444441	6451469	+	2797	PIMREG	GO:0005515;GO:0005515;GO:0005634;GO:0005654;GO:0005730;GO:0005730;GO:0005730;GO:0007049;GO:0051301;GO:0005654;GO:0005730;GO:0005654;GO:0005730;GO:0005654;GO:0005515;GO:0005515;GO:0005634;GO:0005654;GO:0005730;GO:0005730;GO:0005730;GO:0007049;GO:0051301;GO:0005515;GO:0005515;GO:0005634;GO:0005654;GO:0005730;GO:0005730;GO:0005730;GO:0007049;GO:0051301;GO:0005654;	-	-	NOG26064	-	PICALM interacting mitotic regulator [Source:HGNCSymbol;Acc:HGNC:25483]	54478	Q9BSJ6;A0A0S2Z5F0
ENSG00000261236	1903.54	1393.65	2413.43	1.73173	0.792213	1.93118e-29	4.84694e-28	8	144262045	144291438	-	3841	BOP1	GO:0000027;GO:0000448;GO:0000463;GO:0000463;GO:0000466;GO:0003723;GO:0005515;GO:0005515;GO:0005515;GO:0005634;GO:0005654;GO:0005654;GO:0005654;GO:0005730;GO:0005730;GO:0005730;GO:0006364;GO:0006364;GO:0006364;GO:0006364;GO:0006364;GO:0008283;GO:0030687;GO:0030687;GO:0042254;GO:0042254;GO:0042254;GO:0042273;GO:0042273;GO:0043021;GO:0043021;GO:0043021;GO:0051726;GO:0070545;GO:0070545;GO:0070545;GO:…	K14824	-	COG2319	R	BOP1 ribosomal biogenesis factor [Source:HGNCSymbol;Acc:HGNC:15519]	23246	Q14137
ENSG00000127564	618.94	360.849	877.031	2.43047	1.28123	1.98616e-29	4.97729e-28	16	2968024	2980479	-	4974	PKMYT1	GO:0004672;GO:0004672;GO:0005524;GO:0005524;GO:0006468;GO:0006468;GO:0016301;GO:0016310;GO:0000079;GO:0000086;GO:0000139;GO:0000166;GO:0000278;GO:0004672;GO:0004672;GO:0004672;GO:0004672;GO:0004674;GO:0004674;GO:0004674;GO:0005515;GO:0005524;GO:0005524;GO:0005524;GO:0005634;GO:0005654;GO:0005654;GO:0005730;GO:0005783;GO:0005783;GO:0005789;GO:0005794;GO:0005794;GO:0005794;GO:0005829;GO:0006468;GO:…	K06633	EC:2.7.11.1	COG0515	T	protein kinase, membrane associatedtyrosine/threonine 1 [Source:HGNC Symbol;Acc:HGNC:29650]	9088	Q99640;Q0IJ49
ENSG00000164032	2926.08	2187.85	3664.32	1.67485	0.744032	2.04427e-29	5.11505e-28	4	99948086	99950355	-	2270	H2AZ1	GO:0000786;GO:0000786;GO:0000786;GO:0003677;GO:0003677;GO:0003677;GO:0005634;GO:0005694;GO:0046982;GO:0046982;GO:0000786;GO:0000786;GO:0000786;GO:0000790;GO:0000978;GO:0000979;GO:0003677;GO:0003677;GO:0003677;GO:0003677;GO:0005515;GO:0005515;GO:0005634;GO:0005634;GO:0005694;GO:0005719;GO:0005720;GO:0006325;GO:0006342;GO:0031490;GO:0031492;GO:0045944;GO:0046982;GO:0046982;GO:0070062;GO:0071392;	K11251	-	COG5262	B	H2A.Z variant histone 1 [Source:HGNCSymbol;Acc:HGNC:4741]	3015	P0C0S5
ENSG00000114346	4693.49	3315.99	6070.99	1.83082	0.872494	2.1723e-29	5.4271e-28	3	172750682	172821474	+	5499	ECT2	GO:0000281;GO:0005085;GO:0005085;GO:0005085;GO:0005089;GO:0005096;GO:0005096;GO:0005096;GO:0005515;GO:0005515;GO:0005634;GO:0005634;GO:0005634;GO:0005654;GO:0005737;GO:0005737;GO:0005737;GO:0005819;GO:0005829;GO:0005829;GO:0005856;GO:0005911;GO:0005923;GO:0007049;GO:0007186;GO:0007399;GO:0015031;GO:0016604;GO:0030054;GO:0030154;GO:0030496;GO:0032147;GO:0032154;GO:0032467;GO:0035556;GO:0035556;GO:…	K20704	-	COG5422	T	epithelial cell transforming 2 [Source:HGNCSymbol;Acc:HGNC:3155]	1894	Q9H8V3
ENSG00000104522	1641.59	1182.09	2101.1	1.77745	0.829806	2.21885e-29	5.53493e-28	8	143612618	143618048	-	3608	TSTA3	GO:0003824;GO:0003824;GO:0003824;GO:0005829;GO:0007159;GO:0008152;GO:0009055;GO:0009226;GO:0009226;GO:0010595;GO:0016491;GO:0016491;GO:0016491;GO:0016853;GO:0019673;GO:0022900;GO:0042351;GO:0042356;GO:0042802;GO:0047918;GO:0050577;GO:0050577;GO:0050577;GO:0050662;GO:0050662;GO:0055114;GO:0055114;GO:0070062;GO:1904906;GO:0001913;GO:0003824;GO:0003824;GO:0003824;GO:0005829;GO:0007159;GO:0008152;GO:…	K02377	EC:1.1.1.271	COG0451	M	tissue specific transplantation antigen P35B[Source:HGNC Symbol;Acc:HGNC:12390]	7264	Q13630;A0A140VKC8
ENSG00000148229	1256.97	834.851	1679.1	2.01125	1.0081	2.74455e-29	6.83586e-28	9	113407235	113410675	-	2607	POLE3	GO:0000082;GO:0003677;GO:0003887;GO:0005515;GO:0005634;GO:0005634;GO:0005654;GO:0005671;GO:0006260;GO:0006270;GO:0006272;GO:0006974;GO:0008622;GO:0008622;GO:0008623;GO:0031490;GO:0032201;GO:0042766;GO:0043966;GO:0046982;GO:0046982;GO:0070869;GO:0071897;GO:0000082;GO:0003677;GO:0003887;GO:0005515;GO:0005634;GO:0005634;GO:0005654;GO:0005671;GO:0006260;GO:0006270;GO:0006272;GO:0006974;GO:0008622;GO:…	K02326	EC:2.7.7.7	COG2036	B	DNA polymerase epsilon 3, accessory subunit[Source:HGNC Symbol;Acc:HGNC:13546]	54107	Q9NRF9;A0A024R829
ENSG00000120693	251.947	368.237	135.657	0.368397	-1.44067	2.76138e-29	6.86731e-28	13	36844831	36920765	-	5723	SMAD9	GO:0000790;GO:0000981;GO:0003677;GO:0003700;GO:0003700;GO:0005515;GO:0005515;GO:0005515;GO:0005622;GO:0005634;GO:0005634;GO:0005654;GO:0005654;GO:0005667;GO:0005667;GO:0005737;GO:0005737;GO:0005829;GO:0005829;GO:0006355;GO:0006355;GO:0007179;GO:0007179;GO:0030509;GO:0030509;GO:0030618;GO:0046872;GO:0060395;GO:0071141;GO:0071773;GO:1901522;GO:0000790;GO:0000981;GO:0003677;GO:0003700;GO:0003700;GO:…	K16791	-	NOG330956	-	SMAD family member 9 [Source:HGNCSymbol;Acc:HGNC:6774]	4093	O15198
ENSG00000117399	3814.91	2177.41	5452.41	2.50409	1.32428	3.08984e-29	7.67248e-28	1	43358981	43363203	+	2012	CDC20	GO:0000922;GO:0005515;GO:0005515;GO:0005515;GO:0005654;GO:0005654;GO:0005680;GO:0005737;GO:0005815;GO:0005819;GO:0005829;GO:0005829;GO:0005856;GO:0006511;GO:0007049;GO:0007094;GO:0007399;GO:0008022;GO:0010997;GO:0010997;GO:0016567;GO:0016579;GO:0019899;GO:0030154;GO:0031145;GO:0031145;GO:0031915;GO:0051301;GO:0090129;GO:0097027;GO:0097027;GO:1901990;GO:1904668;GO:1904668;GO:1904668;GO:0000922;GO:…	K03363	-	COG2319	R	cell division cycle 20 [Source:HGNCSymbol;Acc:HGNC:1723]	991	Q12834
ENSG00000196182	1599.58	1067.83	2131.34	1.99596	0.997083	3.51557e-29	8.71638e-28	1	36339624	36385924	-	5618	STK40	GO:0000166;GO:0004672;GO:0004672;GO:0004674;GO:0005515;GO:0005515;GO:0005524;GO:0005524;GO:0005524;GO:0005634;GO:0005654;GO:0005737;GO:0005829;GO:0006468;GO:0006468;GO:0016301;GO:0016310;GO:0016740;GO:0000166;GO:0004672;GO:0004672;GO:0004674;GO:0005515;GO:0005515;GO:0005524;GO:0005524;GO:0005524;GO:0005634;GO:0005654;GO:0005737;GO:0005829;GO:0006468;GO:0006468;GO:0016301;GO:0016310;GO:0016740;GO:…	K16312	EC:2.7.11.1	COG0515	T	serine/threonine kinase 40 [Source:HGNCSymbol;Acc:HGNC:21373]	83931	Q8N2I9
ENSG00000170989	31.7083	62.4456	0.970932	0.0155484	-6.00709	4.16561e-29	1.03124e-27	1	101236865	101243713	+	5223	S1PR1	GO:0003376;GO:0004930;GO:0004930;GO:0004930;GO:0007165;GO:0007186;GO:0007186;GO:0007186;GO:0016020;GO:0016021;GO:0016021;GO:0016021;GO:0038036;GO:0038036;GO:0001525;GO:0001525;GO:0001664;GO:0001955;GO:0001955;GO:0003245;GO:0003245;GO:0003376;GO:0003376;GO:0004930;GO:0004930;GO:0004930;GO:0004930;GO:0004930;GO:0005515;GO:0005623;GO:0005654;GO:0005768;GO:0005886;GO:0005886;GO:0005886;GO:0006935;GO:…	K04288	-	NOG148018	S	sphingosine-1-phosphate receptor 1 [Source:HGNCSymbol;Acc:HGNC:3165]	1901	P21453
ENSG00000135451	1026.2	715.351	1337.05	1.86908	0.902325	4.28431e-29	1.05902e-27	12	49323236	49331731	+	3954	TROAP	GO:0005515;GO:0005737;GO:0005737;GO:0007155;GO:0007155;GO:0005515;GO:0005737;GO:0005737;GO:0007155;GO:0007155;GO:0005515;GO:0005737;GO:0005737;GO:0007155;GO:0007155;	-	-	NOG47246	-	trophinin associated protein [Source:HGNCSymbol;Acc:HGNC:12327]	10024	Q12815
ENSG00000079616	972.892	676.53	1269.25	1.87612	0.907755	4.86992e-29	1.20196e-27	16	29790719	29805384	+	4311	KIF22	GO:0000166;GO:0000278;GO:0000776;GO:0003677;GO:0003677;GO:0003677;GO:0003677;GO:0003774;GO:0003777;GO:0003777;GO:0003777;GO:0003777;GO:0005515;GO:0005524;GO:0005524;GO:0005524;GO:0005623;GO:0005634;GO:0005634;GO:0005737;GO:0005829;GO:0005829;GO:0005856;GO:0005871;GO:0005874;GO:0005874;GO:0006281;GO:0006281;GO:0006890;GO:0007018;GO:0007018;GO:0007018;GO:0007018;GO:0007062;GO:0007080;GO:0008017;GO:…	K10403	-	COG5059	Z	kinesin family member 22 [Source:HGNCSymbol;Acc:HGNC:6391]	3835	Q14807
ENSG00000065135	2393.39	1778.09	3008.68	1.69208	0.758799	4.88575e-29	1.20405e-27	1	109548615	109600195	+	9044	GNAI3	GO:0000139;GO:0000166;GO:0001664;GO:0003924;GO:0003924;GO:0003924;GO:0003924;GO:0003924;GO:0005515;GO:0005515;GO:0005525;GO:0005525;GO:0005525;GO:0005737;GO:0005737;GO:0005765;GO:0005789;GO:0005794;GO:0005813;GO:0005815;GO:0005834;GO:0005856;GO:0005886;GO:0005886;GO:0005886;GO:0006457;GO:0006906;GO:0007049;GO:0007165;GO:0007165;GO:0007165;GO:0007186;GO:0007186;GO:0007186;GO:0007188;GO:0007188;GO:…	K04630	-	NOG322962	-	G protein subunit alpha i3 [Source:HGNCSymbol;Acc:HGNC:4387]	2773	P08754
ENSG00000163811	982.312	682.789	1281.84	1.87735	0.9087	5.01098e-29	1.23305e-27	2	28894667	28948219	+	4103	WDR43	GO:0000785;GO:0000785;GO:0000993;GO:0000993;GO:0001650;GO:0003711;GO:0003711;GO:0003723;GO:0005515;GO:0005515;GO:0005515;GO:0005634;GO:0005654;GO:0005654;GO:0005654;GO:0005730;GO:0005730;GO:0006364;GO:0006364;GO:0034243;GO:0034243;GO:0042254;GO:0045943;GO:2000036;GO:2000036;GO:2000234;GO:0005515;GO:0005515;	K14546	-	COG2319	R	WD repeat domain 43 [Source:HGNCSymbol;Acc:HGNC:28945]	23160	Q15061
ENSG00000206262	155.86	242.276	69.4448	0.286635	-1.80271	5.26273e-29	1.29305e-27	3	138947217	138953990	+	5123	FOXL2NB	GO:0001650;	-	-	NOG119119	S	FOXL2 neighbor [Source:HGNC Symbol;Acc:HGNC:34428]"	401089	Q6ZUU3
ENSG00000058453	1065.55	1383.41	747.698	0.540476	-0.887698	5.46864e-29	1.34162e-27	1	16740273	16972964	+	8875	CROCC	GO:0001917;GO:0003779;GO:0005198;GO:0005198;GO:0005200;GO:0005515;GO:0005737;GO:0005813;GO:0005813;GO:0005814;GO:0005814;GO:0005814;GO:0005815;GO:0005829;GO:0005856;GO:0005886;GO:0005929;GO:0007049;GO:0007098;GO:0007098;GO:0007098;GO:0008104;GO:0010457;GO:0010669;GO:0015629;GO:0019894;GO:0019894;GO:0030030;GO:0032053;GO:0033365;GO:0035253;GO:0035253;GO:0035253;GO:0035253;GO:0042995;GO:0045494;GO:…	K16469	-	NOG12793	-	ciliary rootlet coiled-coil, rootletin [Source:HGNCSymbol;Acc:HGNC:21299]	9696	Q5TZA2
ENSG00000184304	956.989	1249.38	664.598	0.531942	-0.91066	5.56468e-29	1.36314e-27	14	29576479	30191898	-	5221	PRKD1	GO:0000166;GO:0000421;GO:0001525;GO:0001938;GO:0002376;GO:0004672;GO:0004672;GO:0004674;GO:0004674;GO:0004674;GO:0004697;GO:0004697;GO:0004697;GO:0004697;GO:0004698;GO:0005515;GO:0005515;GO:0005515;GO:0005524;GO:0005524;GO:0005524;GO:0005737;GO:0005794;GO:0005794;GO:0005802;GO:0005829;GO:0005829;GO:0005829;GO:0005829;GO:0005886;GO:0005886;GO:0005886;GO:0006468;GO:0006468;GO:0006468;GO:0006915;GO:…	K06070	EC:2.7.11.13	COG0515	T	protein kinase D1 [Source:HGNCSymbol;Acc:HGNC:9407]	5587	Q15139
ENSG00000189420	167.076	257.359	76.7936	0.298391	-1.74472	5.98576e-29	1.46409e-27	X	153418322	153426481	+	6105	ZFP92	GO:0003676;GO:0003676;GO:0003677;GO:0005634;GO:0006355;GO:0006355;GO:0046872;	K09228	-	-	-	ZFP92 zinc finger protein [Source:HGNCSymbol;Acc:HGNC:12865]	139735	A6NM28
ENSG00000196159	752.71	996.357	509.063	0.510924	-0.968818	6.00471e-29	1.46653e-27	4	125314955	125492931	+	17460	FAT4	GO:0005509;GO:0005509;GO:0005509;GO:0005515;GO:0005886;GO:0005886;GO:0007155;GO:0007155;GO:0007155;GO:0007156;GO:0007156;GO:0007157;GO:0016020;GO:0016020;GO:0016020;GO:0016021;GO:0021987;GO:0022008;GO:0035329;GO:0070062;GO:0098609;GO:0001658;GO:0001822;GO:0003007;GO:0005509;GO:0005886;GO:0007009;GO:0007155;GO:0007156;GO:0007157;GO:0007219;GO:0008543;GO:0016020;GO:0021987;GO:0022008;GO:0035329;GO:…	K16669	-	NOG12793	-	FAT atypical cadherin 4 [Source:HGNCSymbol;Acc:HGNC:23109]	79633	Q6V0I7;B3KU84
ENSG00000119900	5002.15	3810.48	6193.81	1.62547	0.700857	6.41551e-29	1.56452e-27	6	71288811	71309059	+	9176	OGFRL1	GO:0004985;GO:0004985;GO:0016020;GO:0016020;GO:0038003;GO:0038023;GO:0038023;GO:0004985;GO:0004985;GO:0016020;GO:0016020;GO:0038003;GO:0038023;GO:0038023;	-	-	NOG28316	-	opioid growth factor receptor like 1 [Source:HGNCSymbol;Acc:HGNC:21378]	79627	Q5TC84
ENSG00000162654	44.0502	5.1149	82.9855	16.2243	4.02008	7.82513e-29	1.90544e-27	1	89181144	89198942	-	6141	GBP4	GO:0000139;GO:0000166;GO:0003924;GO:0003924;GO:0003924;GO:0005515;GO:0005525;GO:0005525;GO:0005525;GO:0005525;GO:0005634;GO:0005737;GO:0005794;GO:0005794;GO:0005829;GO:0005886;GO:0016020;GO:0016787;GO:0020005;GO:0031410;GO:0042803;GO:0042832;GO:0048471;GO:0050830;GO:0071346;GO:0071346;	K20899	-	NOG288755	-	guanylate binding protein 4 [Source:HGNCSymbol;Acc:HGNC:20480]	115361	Q96PP9
ENSG00000124006	1213.96	1564.41	863.515	0.551975	-0.857326	9.34731e-29	2.2727e-27	2	219550728	219571859	-	9716	OBSL1	GO:0000226;GO:0005515;GO:0005515;GO:0005515;GO:0005737;GO:0005794;GO:0005813;GO:0005815;GO:0005829;GO:0005856;GO:0007010;GO:0007030;GO:0007030;GO:0007088;GO:0008093;GO:0014704;GO:0030018;GO:0031430;GO:0034067;GO:0043687;GO:0048471;GO:0048471;GO:0050775;GO:0050775;GO:0055003;GO:1990393;GO:0005515;GO:0000226;GO:0005515;GO:0005515;GO:0005515;GO:0005737;GO:0005794;GO:0005813;GO:0005815;GO:0005829;GO:…	K19574	-	NOG12793	-	obscurin like cytoskeletal adaptor 1 [Source:HGNCSymbol;Acc:HGNC:29092]	23363	O75147
ENSG00000173638	703.993	472.932	935.054	1.97714	0.983417	9.95202e-29	2.41614e-27	21	45493572	45573365	-	11235	SLC19A1	GO:0005887;GO:0005887;GO:0008518;GO:0008518;GO:0015350;GO:0015350;GO:0015884;GO:0015884;GO:0016020;GO:0016021;GO:0016021;GO:0016021;GO:0035461;GO:0051180;GO:0051180;GO:0051958;GO:0051958;GO:0090482;GO:0090482;GO:0005887;GO:0005887;GO:0008518;GO:0008518;GO:0015350;GO:0015350;GO:0015884;GO:0015884;GO:0016020;GO:0016021;GO:0016021;GO:0016021;GO:0035461;GO:0051180;GO:0051180;GO:0051958;GO:0051958;GO:…	K14609	-	NOG241030	-	solute carrier family 19 member 1 [Source:HGNCSymbol;Acc:HGNC:10937]	6573	P41440
ENSG00000150938	5753.35	4405.41	7101.28	1.61195	0.688804	1.08145e-28	2.62163e-27	2	36355778	36551135	+	7270	CRIM1	GO:0004857;GO:0004857;GO:0004867;GO:0004867;GO:0005010;GO:0005515;GO:0005520;GO:0005520;GO:0005576;GO:0005576;GO:0005576;GO:0005886;GO:0007399;GO:0010951;GO:0016020;GO:0016021;GO:0016021;GO:0030165;GO:0043086;GO:0048009;GO:0005520;GO:0005520;GO:0005576;GO:0005576;GO:0001558;GO:0001558;GO:0005520;GO:0005520;GO:0005576;GO:0005576;GO:0005515;	-	-	NOG283828	-	cysteine rich transmembrane BMP regulator 1[Source:HGNC Symbol;Acc:HGNC:2359]	51232	Q9NZV1
ENSG00000197702	966.141	673.368	1258.91	1.86958	0.902712	1.09718e-28	2.65583e-27	11	12377563	12535356	+	12471	PARVA	GO:0001525;GO:0002040;GO:0002040;GO:0003148;GO:0003148;GO:0003779;GO:0003779;GO:0003779;GO:0003779;GO:0003779;GO:0005515;GO:0005515;GO:0005634;GO:0005737;GO:0005737;GO:0005737;GO:0005829;GO:0005856;GO:0005886;GO:0005925;GO:0005925;GO:0005925;GO:0005925;GO:0006935;GO:0007155;GO:0007155;GO:0007155;GO:0007155;GO:0007163;GO:0007163;GO:0007163;GO:0008360;GO:0015629;GO:0016020;GO:0030018;GO:0030027;GO:…	K06275	-	NOG303418	-	parvin alpha [Source:HGNC Symbol;Acc:HGNC:14652]"	55742	Q9NVD7;J3KNQ4
ENSG00000105290	1516.44	1968.91	1063.97	0.540388	-0.887932	1.11573e-28	2.69672e-27	19	35867899	35879792	+	3539	APLP1	GO:0008201;GO:0008201;GO:0016020;GO:0016021;GO:0016021;GO:0016021;GO:0046914;GO:0046914;GO:0005515;GO:0005604;GO:0005737;GO:0005886;GO:0005886;GO:0006897;GO:0006915;GO:0007155;GO:0007399;GO:0008201;GO:0008201;GO:0008201;GO:0009887;GO:0016020;GO:0016021;GO:0016021;GO:0016021;GO:0031694;GO:0031695;GO:0031696;GO:0042802;GO:0046872;GO:0046914;GO:0046914;GO:0048471;GO:0071874;GO:0106072;GO:0005515;GO:…	K05639	-	NOG289770	-	amyloid beta precursor like protein 1 [Source:HGNCSymbol;Acc:HGNC:597]	333	P51693
ENSG00000139182	3038.01	3793.36	2282.66	0.60175	-0.732765	1.1245e-28	2.71392e-27	12	7129698	7158945	+	6730	CLSTN3	GO:0005509;GO:0005509;GO:0016020;GO:0016020;GO:0000139;GO:0001558;GO:0005509;GO:0005509;GO:0005783;GO:0005789;GO:0005794;GO:0005886;GO:0007155;GO:0007156;GO:0007156;GO:0007416;GO:0009986;GO:0009986;GO:0014069;GO:0016020;GO:0016020;GO:0016020;GO:0016021;GO:0030054;GO:0030425;GO:0032991;GO:0035249;GO:0042995;GO:0045202;GO:0045211;GO:0045211;GO:0050806;GO:0050806;GO:0051932;GO:0051965;GO:0051965;GO:…	K22661	-	NOG285531	-	calsyntenin 3 [Source:HGNC Symbol;Acc:HGNC:18371]"	9746	Q9BQT9
ENSG00000111885	848.574	1112.8	584.348	0.525115	-0.929294	1.15513e-28	2.78373e-27	6	119177205	119349761	-	5018	MAN1A1	GO:0000139;GO:0000139;GO:0000139;GO:0000139;GO:0003824;GO:0003824;GO:0004571;GO:0004571;GO:0004571;GO:0004571;GO:0004571;GO:0005509;GO:0005509;GO:0005509;GO:0005783;GO:0005783;GO:0005793;GO:0005794;GO:0005794;GO:0005829;GO:0006486;GO:0006491;GO:0008152;GO:0015923;GO:0016020;GO:0016020;GO:0016020;GO:0016020;GO:0016021;GO:0016787;GO:0016798;GO:0070062;GO:1904381;	K01230	EC:3.2.1.113	NOG300315	-	mannosidase alpha class 1A member 1 [Source:HGNCSymbol;Acc:HGNC:6821]	4121	P33908
ENSG00000135365	2438.71	3058.93	1818.48	0.594481	-0.750297	1.2226e-28	2.94197e-27	11	45929323	46121178	-	11190	PHF21A	GO:0000118;GO:0000118;GO:0000122;GO:0003677;GO:0003682;GO:0005515;GO:0005634;GO:0005654;GO:0006325;GO:0007596;GO:0046872;GO:1990391;GO:0046872;GO:0000118;GO:0000118;GO:0000122;GO:0003677;GO:0003682;GO:0003682;GO:0005515;GO:0005634;GO:0005634;GO:0005654;GO:0006325;GO:0007596;GO:0046872;GO:1990391;	-	-	NOG310379	-	PHD finger protein 21A [Source:HGNCSymbol;Acc:HGNC:24156]	51317	Q96BD5
ENSG00000176678	733.922	495.711	972.134	1.96109	0.971657	1.34378e-28	3.22883e-27	16	86576368	86583478	+	5017	FOXL1	GO:0003677;GO:0003700;GO:0003700;GO:0005634;GO:0006355;GO:0006355;GO:0043565;GO:0043565;GO:0000790;GO:0000981;GO:0000981;GO:0003677;GO:0003677;GO:0003700;GO:0003700;GO:0003700;GO:0003700;GO:0005634;GO:0005634;GO:0006355;GO:0006355;GO:0006357;GO:0007275;GO:0007495;GO:0007495;GO:0007507;GO:0008301;GO:0009653;GO:0030111;GO:0030111;GO:0030154;GO:0030166;GO:0030166;GO:0043565;GO:0043565;GO:0043565;GO:…	K09405	-	COG5025	K	forkhead box L1 [Source:HGNC Symbol;Acc:HGNC:3817]"	2300	Q12952;Q498Y4
ENSG00000106105	3944.05	2995.98	4892.12	1.6329	0.707433	1.47176e-28	3.53114e-27	7	30594838	30634033	+	3995	GARS1	GO:0000166;GO:0000166;GO:0000166;GO:0004081;GO:0004812;GO:0004812;GO:0004812;GO:0004820;GO:0004820;GO:0004820;GO:0004820;GO:0004820;GO:0005515;GO:0005524;GO:0005524;GO:0005524;GO:0005576;GO:0005737;GO:0005737;GO:0005737;GO:0005737;GO:0005737;GO:0005739;GO:0005739;GO:0005759;GO:0005829;GO:0005829;GO:0006412;GO:0006418;GO:0006418;GO:0006418;GO:0006418;GO:0006426;GO:0006426;GO:0006426;GO:0006426;GO:…	K01880	EC:6.1.1.14	COG0423	J	glycyl-tRNA synthetase 1 [Source:HGNCSymbol;Acc:HGNC:4162]	2617	P41250
ENSG00000152661	42.6138	4.3845	80.843	18.4384	4.20464	1.66908e-28	3.9987e-27	6	121435595	121449727	+	3395	GJA1	GO:0000132;GO:0000139;GO:0005243;GO:0005515;GO:0005515;GO:0005515;GO:0005623;GO:0005654;GO:0005737;GO:0005739;GO:0005739;GO:0005783;GO:0005789;GO:0005794;GO:0005886;GO:0005886;GO:0005886;GO:0005886;GO:0005887;GO:0005921;GO:0005921;GO:0005921;GO:0005922;GO:0005922;GO:0005922;GO:0005922;GO:0005922;GO:0005925;GO:0006936;GO:0007154;GO:0007154;GO:0007165;GO:0007267;GO:0007267;GO:0007267;GO:0007267;GO:…	K07372	-	NOG45368	-	gap junction protein alpha 1 [Source:HGNCSymbol;Acc:HGNC:4274]	2697	P17302
ENSG00000186575	3065.87	2309.26	3822.48	1.65529	0.727081	1.67397e-28	4.00453e-27	22	29603556	29698598	+	7392	NF2	GO:0001953;GO:0003779;GO:0005515;GO:0005515;GO:0005515;GO:0005634;GO:0005730;GO:0005737;GO:0005737;GO:0005769;GO:0005829;GO:0005856;GO:0005856;GO:0005856;GO:0005856;GO:0005886;GO:0005886;GO:0005886;GO:0005886;GO:0008092;GO:0008092;GO:0008285;GO:0008285;GO:0014010;GO:0016020;GO:0022408;GO:0030036;GO:0030336;GO:0031527;GO:0032587;GO:0035330;GO:0042532;GO:0042981;GO:0042995;GO:0046426;GO:0048471;GO:…	K16684	-	NOG328202	-	neurofibromin 2 [Source:HGNC Symbol;Acc:HGNC:7773]"	4771	P35240;A0A024R1J8
ENSG00000138764	1311.81	1684.39	939.229	0.557608	-0.842676	1.73075e-28	4.13433e-27	4	77157207	77433388	+	7416	CCNG2	GO:0000079;GO:0000307;GO:0004672;GO:0005634;GO:0005737;GO:0005737;GO:0006468;GO:0007049;GO:0016538;GO:0019901;GO:0044772;GO:0051301;GO:0051726;GO:0051726;GO:0051726;GO:0000079;GO:0000307;GO:0004672;GO:0005634;GO:0005737;GO:0005737;GO:0006468;GO:0007049;GO:0016538;GO:0019901;GO:0044772;GO:0051301;GO:0051726;GO:0051726;GO:0000079;GO:0000307;GO:0004672;GO:0005634;GO:0005737;GO:0005737;GO:0006468;GO:…	K10146	-	COG5024	D	cyclin G2 [Source:HGNC Symbol;Acc:HGNC:1593]"	901	Q16589;A0A024RDC7
ENSG00000148840	1094.66	772.841	1416.48	1.83282	0.874063	1.88028e-28	4.48494e-27	10	102132994	102150333	+	6097	PPRC1	GO:0003676;GO:0003676;GO:0003712;GO:0003712;GO:0003723;GO:0005654;GO:0008134;GO:0008134;GO:1903506;GO:0003676;GO:0003676;GO:0003712;GO:0003712;GO:0003712;GO:0003723;GO:0005634;GO:0005634;GO:0005654;GO:0005654;GO:0007005;GO:0008134;GO:0008134;GO:0008134;GO:0030374;GO:0045944;GO:0051091;GO:0003676;GO:0003676;GO:0003712;GO:0003712;GO:0003723;GO:0005654;GO:0008134;GO:0008134;GO:1903506;	K17963	-	NOG69689	-	PPARG related coactivator 1 [Source:HGNCSymbol;Acc:HGNC:30025]	23082	Q5VV67
ENSG00000111057	7056.28	4437.81	9674.75	2.18007	1.12438	2.14318e-28	5.10457e-27	12	52948871	52952906	+	3069	KRT18	GO:0003723;GO:0005198;GO:0005198;GO:0005515;GO:0005515;GO:0005515;GO:0005515;GO:0005634;GO:0005730;GO:0005737;GO:0005815;GO:0005829;GO:0005829;GO:0005882;GO:0005882;GO:0005882;GO:0005882;GO:0005912;GO:0007049;GO:0009653;GO:0016032;GO:0031424;GO:0033209;GO:0034451;GO:0043000;GO:0043066;GO:0045095;GO:0045095;GO:0045095;GO:0045104;GO:0048471;GO:0070062;GO:0070268;GO:0071944;GO:0097110;GO:0097191;GO:…	K07604	-	NOG150427	S	keratin 18 [Source:HGNC Symbol;Acc:HGNC:6430]"	3875	P05783;A0A024RAY2
ENSG00000205213	2029.14	2558.96	1499.31	0.585907	-0.771257	2.23661e-28	5.31937e-27	11	27365961	27472790	-	6355	LGR4	GO:0001649;GO:0001649;GO:0001942;GO:0002376;GO:0004888;GO:0004888;GO:0004930;GO:0004930;GO:0005515;GO:0005515;GO:0005515;GO:0005886;GO:0005886;GO:0005887;GO:0005887;GO:0005887;GO:0007165;GO:0007186;GO:0007186;GO:0007186;GO:0007189;GO:0007190;GO:0007275;GO:0007283;GO:0007283;GO:0007623;GO:0008528;GO:0009755;GO:0016020;GO:0016021;GO:0016021;GO:0016021;GO:0016055;GO:0016500;GO:0016500;GO:0030154;GO:…	K04309	-	COG4886	S	leucine rich repeat containing G protein-coupledreceptor 4 [Source:HGNC Symbol;Acc:HGNC:13299]	55366	Q9BXB1;Q59ER8
ENSG00000110321	9339.69	7217.65	11461.7	1.58801	0.667222	2.35011e-28	5.58116e-27	11	10797050	10808940	-	8485	EIF4G2	GO:0003723;GO:0003723;GO:0003743;GO:0005515;GO:0005829;GO:0006413;GO:0007507;GO:0030424;GO:0045727;GO:0045773;GO:0060999;GO:0003723;GO:0003723;GO:0003743;GO:0005515;GO:0005829;GO:0006413;GO:0003723;GO:0003723;GO:0003743;GO:0005515;GO:0005829;GO:0006413;GO:0003723;GO:0003723;GO:0005515;GO:0005829;GO:0005515;GO:0003723;GO:0003723;GO:0005515;GO:0005829;GO:0003723;GO:0003723;GO:0005515;GO:0003723;GO:…	K03260	-	NOG301289	-	eukaryotic translation initiation factor 4 gamma 2[Source:HGNC Symbol;Acc:HGNC:3297]	1982	P78344;Q2TU89
ENSG00000092201	4553.07	3471.17	5634.96	1.62336	0.698985	2.59317e-28	6.14947e-27	14	21351476	21384019	-	6900	SUPT16H	GO:0003723;GO:0005515;GO:0005634;GO:0005654;GO:0005654;GO:0005694;GO:0006260;GO:0006281;GO:0006337;GO:0006366;GO:0006366;GO:0006368;GO:0006368;GO:0006974;GO:0016032;GO:0031491;GO:0032786;GO:0032968;GO:0034724;GO:0035101;GO:0035101;GO:0035101;GO:0042393;GO:1901796;GO:0035101;GO:0035101;	-	-	COG5406	K	SPT16 homolog, facilitates chromatin remodelingsubunit [Source:HGNC Symbol;Acc:HGNC:11465]	11198	Q9Y5B9
ENSG00000116830	887.448	613.257	1161.64	1.89421	0.921599	2.76568e-28	6.54905e-27	1	117060326	117107453	+	10158	TTF2	GO:0000166;GO:0003677;GO:0004386;GO:0005515;GO:0005515;GO:0005524;GO:0005524;GO:0005524;GO:0005634;GO:0005681;GO:0005737;GO:0005829;GO:0006353;GO:0006353;GO:0006369;GO:0006397;GO:0008023;GO:0008094;GO:0008270;GO:0008270;GO:0008380;GO:0016787;	K15173	EC:3.6.4.-	COG0553	L	transcription termination factor 2 [Source:HGNCSymbol;Acc:HGNC:12398]	8458	Q9UNY4;A0A024R0F1
ENSG00000183763	409.217	251.036	567.397	2.26022	1.17647	2.79052e-28	6.5983e-27	3	49828601	49856574	-	3261	TRAIP	GO:0004842;GO:0005515;GO:0005634;GO:0005730;GO:0005730;GO:0005737;GO:0006915;GO:0007165;GO:0007165;GO:0010804;GO:0016567;GO:0016567;GO:0016740;GO:0032088;GO:0032688;GO:0046872;GO:0048471;GO:0061630;	K11985	EC:2.3.2.27	NOG86944	S	TRAF interacting protein [Source:HGNCSymbol;Acc:HGNC:30764]	10293	Q9BWF2
ENSG00000112984	1821	1337.33	2304.67	1.72333	0.785203	2.89384e-28	6.83272e-27	5	138178719	138187723	+	3852	KIF20A	GO:0000281;GO:0000281;GO:0003777;GO:0003777;GO:0005524;GO:0005524;GO:0005654;GO:0005794;GO:0005794;GO:0005874;GO:0005874;GO:0007018;GO:0007018;GO:0008017;GO:0008017;GO:0032154;GO:0045171;GO:0000166;GO:0000281;GO:0000281;GO:0000281;GO:0001578;GO:0003777;GO:0003777;GO:0003777;GO:0005515;GO:0005515;GO:0005524;GO:0005524;GO:0005524;GO:0005634;GO:0005654;GO:0005654;GO:0005737;GO:0005794;GO:0005794;GO:…	K10402	-	COG5059	Z	kinesin family member 20A [Source:HGNCSymbol;Acc:HGNC:9787]	10112	O95235
ENSG00000082014	1223.88	1575.94	871.826	0.553211	-0.854097	3.23225e-28	7.62073e-27	7	151238764	151277896	-	5198	SMARCD3	GO:0000790;GO:0002052;GO:0003007;GO:0003139;GO:0003219;GO:0003407;GO:0003407;GO:0003682;GO:0003713;GO:0005102;GO:0005515;GO:0005634;GO:0005634;GO:0005634;GO:0005634;GO:0005654;GO:0005654;GO:0006325;GO:0006337;GO:0006338;GO:0006351;GO:0006357;GO:0007399;GO:0008134;GO:0008134;GO:0010971;GO:0016514;GO:0016514;GO:0016514;GO:0016514;GO:0016514;GO:0019216;GO:0035257;GO:0042692;GO:0043393;GO:0045893;GO:…	K11650	-	COG5531	B	SWI/SNF related, matrix associated, actin dependentregulator of chromatin, subfamily d, member 3 [Source:HGNCSymbol;Acc:HGNC:11108]	6604	Q6STE5
ENSG00000166589	99.9497	164.968	34.9317	0.211749	-2.23957	3.27601e-28	7.71278e-27	16	66908122	66918917	-	3589	CDH16	GO:0005509;GO:0005509;GO:0005886;GO:0005886;GO:0005886;GO:0005887;GO:0007155;GO:0007155;GO:0007155;GO:0007155;GO:0007155;GO:0007156;GO:0007156;GO:0016020;GO:0016020;GO:0016020;GO:0016021;GO:0016339;GO:0016339;GO:0046872;GO:0070062;GO:0005509;GO:0005509;GO:0005886;GO:0005886;GO:0005886;GO:0005886;GO:0005887;GO:0007155;GO:0007155;GO:0007155;GO:0007155;GO:0007155;GO:0007156;GO:0007156;GO:0016020;GO:…	K06810	-	NOG259000	-	cadherin 16 [Source:HGNC Symbol;Acc:HGNC:1755]"	1014	O75309
ENSG00000132780	4857.79	3024.46	6691.11	2.21233	1.14557	3.43438e-28	8.074e-27	1	45583846	45618904	+	8304	NASP	GO:0005515;GO:0005654;GO:0000082;GO:0000790;GO:0001824;GO:0005515;GO:0005515;GO:0005634;GO:0005634;GO:0005654;GO:0005654;GO:0005737;GO:0006260;GO:0006335;GO:0006335;GO:0006336;GO:0007049;GO:0015031;GO:0032991;GO:0034080;GO:0042393;GO:0042393;GO:0043486;GO:0000082;GO:0000790;GO:0001824;GO:0005515;GO:0005515;GO:0005634;GO:0005634;GO:0005654;GO:0005654;GO:0005737;GO:0006260;GO:0006335;GO:0006335;GO:…	K11291	-	NOG135556	S	nuclear autoantigenic sperm protein [Source:HGNCSymbol;Acc:HGNC:7644]	4678	P49321
ENSG00000132563	639.249	880.719	397.779	0.451653	-1.14671	3.49446e-28	8.20345e-27	5	138439057	138446969	+	3244	REEP2	GO:0005783;GO:0005789;GO:0005881;GO:0005887;GO:0016020;GO:0016021;GO:0031883;GO:0032386;GO:0032596;GO:0050913;GO:0050916;GO:0071786;GO:0005783;GO:0005881;GO:0016020;GO:0016021;GO:0071786;GO:0016020;GO:0016020;GO:0016021;GO:0016020;GO:0016021;	K17338	-	COG5052	U	receptor accessory protein 2 [Source:HGNCSymbol;Acc:HGNC:17975]	51308	Q9BRK0;A8K3D2
ENSG00000113460	1044.16	735.449	1352.86	1.83951	0.87932	3.58243e-28	8.3979e-27	5	34915677	34925996	+	4710	BRIX1	GO:0000027;GO:0003723;GO:0005515;GO:0005634;GO:0005654;GO:0005730;GO:0005730;GO:0005730;GO:0042254;	K14820	-	COG5154	J	biogenesis of ribosomes BRX1 [Source:HGNCSymbol;Acc:HGNC:24170]	55299	Q8TDN6
ENSG00000181218	826.112	1085.61	566.614	0.521931	-0.93807	3.67695e-28	8.60712e-27	1	228456979	228457873	-	895	H2AW	GO:0000786;GO:0000786;GO:0000786;GO:0000788;GO:0000790;GO:0003677;GO:0003677;GO:0003677;GO:0003677;GO:0005515;GO:0005634;GO:0005694;GO:0006325;GO:0006337;GO:0006342;GO:0046982;GO:0046982;GO:0070062;GO:0070914;	K11251	-	-	-	H2A.W histone [Source:HGNC Symbol;Acc:HGNC:20507]"	92815	Q7L7L0
ENSG00000139618	391.652	238.22	545.085	2.28816	1.19419	3.73138e-28	8.72203e-27	13	32315086	32400266	+	12807	BRCA2	GO:0000722;GO:0000724;GO:0000724;GO:0000724;GO:0000724;GO:0000724;GO:0000784;GO:0000800;GO:0001556;GO:0001833;GO:0002020;GO:0003677;GO:0003697;GO:0005515;GO:0005515;GO:0005634;GO:0005634;GO:0005634;GO:0005654;GO:0005654;GO:0005737;GO:0005737;GO:0005813;GO:0005815;GO:0005829;GO:0005856;GO:0006281;GO:0006281;GO:0006281;GO:0006289;GO:0006302;GO:0006302;GO:0006310;GO:0006355;GO:0006974;GO:0006974;GO:…	K08775	-	NOG331296	-	BRCA2 DNA repair associated [Source:HGNCSymbol;Acc:HGNC:1101]	675	P51587
ENSG00000148426	289.913	164.427	415.4	2.52635	1.33705	3.79693e-28	8.86259e-27	10	11823339	11872277	+	3663	PROSER2	GO:0005515;GO:0005515;	-	-	NOG47684	-	proline and serine rich 2 [Source:HGNCSymbol;Acc:HGNC:23728]	254427	Q86WR7
ENSG00000089685	2003.82	1190.74	2816.9	2.36568	1.24225	3.93142e-28	9.1634e-27	17	78214186	78225636	+	3815	BIRC5	GO:0000226;GO:0005737;GO:0007346;GO:0043066;GO:0043524;GO:0061178;GO:0061469;GO:0000228;GO:0000775;GO:0000775;GO:0000776;GO:0000777;GO:0004869;GO:0005515;GO:0005515;GO:0005634;GO:0005634;GO:0005654;GO:0005694;GO:0005737;GO:0005737;GO:0005737;GO:0005819;GO:0005829;GO:0005829;GO:0005856;GO:0005874;GO:0005876;GO:0006468;GO:0006915;GO:0007049;GO:0007059;GO:0007605;GO:0008017;GO:0008284;GO:0008536;GO:…	K08731	-	NOG271140	-	baculoviral IAP repeat containing 5 [Source:HGNCSymbol;Acc:HGNC:593]	332	O15392;A0A0B4J1S3
ENSG00000113594	481.251	657.176	305.326	0.464603	-1.10593	3.96849e-28	9.23662e-27	5	38474668	38608354	-	12159	LIFR	GO:0001959;GO:0004896;GO:0004896;GO:0004896;GO:0004897;GO:0004923;GO:0004923;GO:0004923;GO:0004923;GO:0004924;GO:0004924;GO:0005127;GO:0005127;GO:0005515;GO:0005515;GO:0005576;GO:0005886;GO:0005886;GO:0005887;GO:0007166;GO:0008284;GO:0008284;GO:0008284;GO:0008284;GO:0009897;GO:0016020;GO:0016020;GO:0016020;GO:0016021;GO:0019221;GO:0019221;GO:0019838;GO:0019955;GO:0034097;GO:0038165;GO:0043235;GO:…	K05058	-	NOG147644	S	LIF receptor subunit alpha [Source:HGNCSymbol;Acc:HGNC:6597]	3977	P42702;A8K1Z4
ENSG00000167889	468.979	642.012	295.946	0.460967	-1.11726	4.65926e-28	1.0829e-26	17	76868456	76950393	+	6386	MGAT5B	GO:0000139;GO:0005515;GO:0005794;GO:0005794;GO:0006486;GO:0006487;GO:0006487;GO:0006487;GO:0016020;GO:0016021;GO:0016740;GO:0016757;GO:0018242;GO:0030144;GO:0030144;GO:0030144;GO:0030144;GO:0030145;GO:0046872;GO:0000139;GO:0005515;GO:0005794;GO:0005794;GO:0006486;GO:0006487;GO:0006487;GO:0006487;GO:0016020;GO:0016021;GO:0016740;GO:0016757;GO:0018242;GO:0030144;GO:0030144;GO:0030144;GO:0030144;GO:…	K09661	EC:2.4.1.-	NOG270839	-	alpha-1,6-mannosylglycoprotein 6-beta-N-acetylglucosaminyltransferase B [Source:HGNCSymbol;Acc:HGNC:24140]	146664	Q3V5L5
ENSG00000095752	72.7331	125.926	19.5407	0.155177	-2.68802	4.67905e-28	1.08595e-26	19	55364382	55370463	-	2678	IL11	GO:0005125;GO:0005125;GO:0005125;GO:0005142;GO:0005142;GO:0005515;GO:0005576;GO:0005576;GO:0005615;GO:0005737;GO:0005737;GO:0007165;GO:0008083;GO:0008083;GO:0008284;GO:0008284;GO:0008284;GO:0019221;GO:0030183;GO:0030219;GO:0033138;GO:0043410;GO:0043410;GO:0045444;GO:0045944;GO:0046888;GO:0050731;GO:0005125;GO:0005125;GO:0005142;GO:0005515;GO:0005576;GO:0005576;GO:0005615;GO:0005737;GO:0008083;GO:…	K05417	-	NOG72895	M	interleukin 11 [Source:HGNC Symbol;Acc:HGNC:5966]"	3589	P20809;A8K3F7
ENSG00000168439	4880.89	3741.33	6020.46	1.60918	0.686323	5.10446e-28	1.183e-26	11	64185272	64204543	+	4601	STIP1	GO:0003723;GO:0005515;GO:0005515;GO:0005515;GO:0005634;GO:0005634;GO:0005737;GO:0005794;GO:0005829;GO:0008022;GO:0030544;GO:0032991;GO:0032991;GO:0051087;GO:0051879;GO:0051879;GO:0098761;GO:0101031;GO:0003723;GO:0005515;GO:0005515;GO:0005515;GO:0005634;GO:0005634;GO:0005737;GO:0005794;GO:0005829;GO:0032991;GO:0051879;GO:0051879;GO:0101031;GO:0003723;GO:0005515;GO:0005515;GO:0005515;GO:0005634;GO:…	K09553	-	COG0457	R	stress induced phosphoprotein 1 [Source:HGNCSymbol;Acc:HGNC:11387]	10963	P31948;V9HW72
[truncated: 15,634 more rows]
